# Supplementary material for: Messenger RNA transport on lysosomal vesicles maintains axonal mitochondrial homeostasis and prevents axonal degeneration
Source: Nat Neurosci. 2024 Apr 10;27(6):1087–102. doi: 10.1038/s41593-024-01619-1 (PMC11156585; doi:10.1038/s41593-024-01619-1)
Supplement: Supplementary file 3 — Gene expression changes in RNA-seq analysis, related to Figs. 2 and 3. Columns indicate Ensembl gene IDs (gene), mean normalized read counts across all replicates in all conditions (baseMean), magnitude of differential expression in log2 scale (log2 fold change), standard errors of the log2 fold change estimate (lfcSE), Wald test statistic (stat), raw P values (pvalue), FDR (padj), gene symbols (symbol), UniProt protein IDs (uniprot) and aliases for gene symbols (alias), respectively. NAs given to the log2 fold changes, P values or padj suggest genes with zero counts in all samples (NAs in log2 fold change, pvalue and padj), genes with at least one replicate being outlier and removed from analysis (NAs in pvalue and padj) or uninformative genes being removed from the analysis (NAs in padj). [file 41593_2024_1619_MOESM3_ESM.xlsm]

## Sheet: group_wt_axons_vs_wt_neuron
Group_WT_axons_vs_WT_neuron
gene	baseMean	log2Fold Change	lfcSE	stat	pvalue	padj	symbol	uniprot	alias
ENSG00000223972	0.192847	0.668091	1.36665	0.512223	0.608495	1	DDX11L2	ENSG00000223972	DDX11L2
ENSG00000227232	25.9131	1.87638	0.863106	2.22847	0.0258492	0.20157	WASH7P	ENSG00000227232	FAM39F
ENSG00000278267	0	NA	NA	NA	NA	NA	MIR6859-1	ENSG00000278267	hsa-mir-6859-1
ENSG00000243485	0.212411	1.02299	1.36431	0.82495	0.4094	0.997025	ENSG00000243485	ENSG00000243485	ENSG00000243485
ENSG00000284332	0	NA	NA	NA	NA	NA	MIR1302-2	ENSG00000284332	MIRN1302-2
ENSG00000237613	0	NA	NA	NA	NA	NA	FAM138A	ENSG00000237613	F379
ENSG00000268020	0	NA	NA	NA	NA	NA	OR4G4P	ENSG00000268020	OR4G4P
ENSG00000240361	0.0890091	0	1.35554	0	1	1	ENSG00000240361	ENSG00000240361	ENSG00000240361
ENSG00000186092	0	NA	NA	NA	NA	NA	OR4F5	Q8NH21	OR4F5
ENSG00000238009	0.810076	0.672173	1.49197	0.483983	0.628398	1	LOC100996442	ENSG00000238009	LOC100996442
ENSG00000239945	0	NA	NA	NA	NA	NA	ENSG00000239945	ENSG00000239945	ENSG00000239945
ENSG00000233750	1.70562	1.6795	1.51568	1.24975	0.211391	0.924783	CICP27	ENSG00000233750	CICP27
ENSG00000268903	11.9362	1.62653	1.15405	1.40943	0.158708	0.760166	ENSG00000268903	ENSG00000268903	ENSG00000268903
ENSG00000269981	3.67531	-0.165421	1.46852	-0.134148	0.893285	1	ENSG00000269981	ENSG00000269981	ENSG00000269981
ENSG00000239906	3.22721	1.94961	1.47546	1.61187	0.106991	0.57594	ENSG00000239906	ENSG00000239906	ENSG00000239906
ENSG00000241860	15.3291	2.58904	1.05893	2.58058	0.00986355	0.0964653	ENSG00000241860	ENSG00000241860	ENSG00000241860
ENSG00000222623	0	NA	NA	NA	NA	NA	RNU6-1100P	ENSG00000222623	RNU6-1100P
ENSG00000241599	0	NA	NA	NA	NA	NA	ENSG00000241599	ENSG00000241599	ENSG00000241599
ENSG00000279928	0.129785	1.0519	1.36229	0.824954	0.409398	0.997025	ENSG00000279928	ENSG00000279928	ENSG00000279928
ENSG00000279457	13.8114	1.19843	0.989647	1.26528	0.205771	0.90718	WASH9P	ENSG00000279457	WASH9P
ENSG00000273874	0	NA	NA	NA	NA	NA	MIR6859-2	ENSG00000273874	hsa-mir-6859-2
ENSG00000228463	17.2025	-1.98909	1.43014	-1.453	0.146224	0.716319	RPL23AP21	ENSG00000228463	RPL23A_1_1
ENSG00000236679	0.0265256	1.16408	1.35465	0.858744	0.390482	0.997025	RPL23AP24	ENSG00000236679	RPL23A_1_2
ENSG00000236601	0	NA	NA	NA	NA	NA	ENSG00000236601	ENSG00000236601	ENSG00000236601
ENSG00000237094	11.427	1.4681	1.21277	1.21855	0.223015	0.959864	ENSG00000237094	ENSG00000237094	ENSG00000237094
ENSG00000269732	0	NA	NA	NA	NA	NA	ENSG00000269732	ENSG00000269732	ENSG00000269732
ENSG00000284733	0	NA	NA	NA	NA	NA	OR4F29	A0A126GV92	OR7-21
ENSG00000233653	0	NA	NA	NA	NA	NA	ENSG00000233653	ENSG00000233653	ENSG00000233653
ENSG00000250575	0	NA	NA	NA	NA	NA	ENSG00000250575	ENSG00000250575	ENSG00000250575
ENSG00000278757	0	NA	NA	NA	NA	NA	ENSG00000278757	ENSG00000278757	ENSG00000278757
ENSG00000230021	0.509383	0.256331	1.45785	0.240606	0.809861	1	LOC101928626	ENSG00000230021	LOC101928626
ENSG00000235146	0	NA	NA	NA	NA	NA	ENSG00000235146	ENSG00000235146	ENSG00000235146
ENSG00000225972	403.437	9.81373	1.11281	8.20515	2.30298e-16	6.20274e-14	MTND1P23	ENSG00000225972	MTND1P23
ENSG00000225630	10000	9.78594	0.969925	10.0013	1.50459e-23	1.28326e-20	MTND2P28	ENSG00000225630	MTND2P28
ENSG00000237973	1273.28	10.2224	0.961145	10.3628	3.66164e-25	4.164e-22	MTCO1P12	ENSG00000237973	MTCO1P12
ENSG00000278791	0	NA	NA	NA	NA	NA	ENSG00000278791	ENSG00000278791	ENSG00000278791
ENSG00000229344	311.743	9.0265	0.948617	9.20831	3.31305e-20	1.63413e-17	MTCO2P12	ENSG00000229344	COII
ENSG00000240409	3.91933	2.3429	1.40717	1.86077	0.0627766	0.389454	MTATP8P1	ENSG00000240409	MTATP8P1
ENSG00000248527	22349.2	9.52924	0.918994	10.308	6.48495e-25	7.17533e-22	MTATP6P1	ENSG00000248527	MTATP6P1
ENSG00000198744	596.871	8.90644	1.02079	8.53658	1.38259e-17	4.45683e-15	MTCO3P12	ENSG00000198744	MTCO3P12
ENSG00000268663	0	NA	NA	NA	NA	NA	ENSG00000268663	ENSG00000268663	ENSG00000268663
ENSG00000284662	0	NA	NA	NA	NA	NA	OR4F16	A0A126GV92	OR1-1
ENSG00000229376	0	NA	NA	NA	NA	NA	ENSG00000229376	ENSG00000229376	ENSG00000229376
ENSG00000228327	20.2847	1.20896	0.997523	1.28307	0.199469	0.887672	ENSG00000228327	ENSG00000228327	ENSG00000228327
ENSG00000223181	0	NA	NA	NA	NA	NA	RNU6-1199P	ENSG00000223181	RNU6-1199P
ENSG00000229905	0	NA	NA	NA	NA	NA	ENSG00000229905	ENSG00000229905	ENSG00000229905
ENSG00000237491	5.91386	-1.35209	1.41766	-0.885015	0.376148	0.997025	LINC01409	ENSG00000237491	LINC01409
ENSG00000285268	0	NA	NA	NA	NA	NA	ENSG00000285268	ENSG00000285268	ENSG00000285268
ENSG00000230092	7.47902	4.6748	1.36197	3.31176	0.000927107	0.0146487	ENSG00000230092	ENSG00000230092	ENSG00000230092
ENSG00000177757	1.31539	-0.150657	1.51402	-0.00905112	0.992778	1	FAM87B	ENSG00000177757	FAM87B
ENSG00000228794	278.969	0.345469	1.15325	0.300071	0.764123	1	LINC01128	ENSG00000228794	LINC01128
ENSG00000225880	5.70015	-0.618462	1.3408	-0.520183	0.602936	1	LINC00115	ENSG00000225880	NCRNA00115
ENSG00000230368	0.39122	0.671628	1.36865	0.512219	0.608498	1	FAM41C	ENSG00000230368	FAM41C
ENSG00000234711	0.25709	0	1.36214	0	1	1	TUBB8P11	ENSG00000234711	TUBB8P11
ENSG00000283040	0	NA	NA	NA	NA	NA	ENSG00000283040	ENSG00000283040	ENSG00000283040
ENSG00000272438	44.559	1.93407	1.00775	1.91286	0.0557665	0.35689	ENSG00000272438	ENSG00000272438	ENSG00000272438
ENSG00000230699	56.2668	-0.547682	1.27331	-0.470633	0.637903	1	ENSG00000230699	ENSG00000230699	ENSG00000230699
ENSG00000241180	0.55576	0	1.3644	0	1	1	ENSG00000241180	ENSG00000241180	ENSG00000241180
ENSG00000223764	174.262	0.839136	1.29841	0.644039	0.51955	1	LINC02593	ENSG00000223764	LINC02593
ENSG00000187634	438.227	2.23822	0.864216	2.59224	0.00953537	0.0940194	SAMD11	Q96NU1	MRS
ENSG00000188976	1766.71	-1.67058	0.647377	-2.58012	0.00987672	0.0965249	NOC2L	Q9Y3T9	NET15
ENSG00000187961	247.517	-2.07022	0.645581	-3.16735	0.00153836	0.0222624	KLHL17	Q6TDP4	KLHL17
ENSG00000187583	0.135772	0.624162	1.36549	0.495512	0.620239	1	PLEKHN1	Q494U1	CLPABP
ENSG00000187642	0.133172	0.91368	1.36338	0.691673	0.489143	1	PERM1	Q5SV97	C1orf170
ENSG00000272512	0.101527	0.629979	1.36376	0.512228	0.608491	1	ENSG00000272512	ENSG00000272512	ENSG00000272512
ENSG00000188290	253.394	-1.63871	0.634184	-2.58551	0.00972344	0.095437	HES4	E9PB28	bHLHb42
ENSG00000187608	44.2458	-2.33218	1.49175	-1.75803	NA	NA	ISG15	P05161	G1P2
ENSG00000231702	0.0676848	0.820065	1.36103	0.629613	0.528948	1	ENSG00000231702	ENSG00000231702	ENSG00000231702
ENSG00000224969	0.253872	0	1.36338	0	1	1	ENSG00000224969	ENSG00000224969	ENSG00000224969
ENSG00000188157	150.002	1.19595	0.784795	1.53242	0.12542	0.643429	AGRN	O00468	AGRIN
ENSG00000242590	0	NA	NA	NA	NA	NA	ENSG00000242590	ENSG00000242590	ENSG00000242590
ENSG00000217801	40.4214	-1.02523	1.42159	-0.910464	0.362578	0.997025	LOC100288175	ENSG00000217801	LOC100288175
ENSG00000273443	1.26599	0.0377141	1.51382	0.0649794	0.94819	1	ENSG00000273443	ENSG00000273443	ENSG00000273443
ENSG00000237330	0	NA	NA	NA	NA	NA	RNF223	E7ERA6	RNF223
ENSG00000131591	374.653	-3.70194	0.826582	-4.06685	4.76539e-05	0.00127095	C1orf159	Q96HA4	C1orf159
ENSG00000223823	0	NA	NA	NA	NA	NA	LINC01342	ENSG00000223823	LINC01342
ENSG00000207730	0.0639619	0	1.35333	0	1	1	MIR200B	ENSG00000207730	MIRN200B
ENSG00000207607	0	NA	NA	NA	NA	NA	MIR200A	ENSG00000207607	MIRN200A
ENSG00000198976	0	NA	NA	NA	NA	NA	MIR429	ENSG00000198976	MIRN429
ENSG00000272141	0.0338424	1.09483	1.35611	0.824964	0.409392	0.997025	ENSG00000272141	ENSG00000272141	ENSG00000272141
ENSG00000205231	0.0338424	1.09483	1.35611	0.824964	0.409392	0.997025	TTLL10-AS1	ENSG00000205231	TTLL10-AS1
ENSG00000162571	0.0639619	0	1.35333	0	1	1	TTLL10	Q6ZVT0	TTLL5
ENSG00000186891	0.773993	0.782463	1.36892	0.629605	0.528953	1	TNFRSF18	Q9Y5U5	AITR
ENSG00000186827	0.0593394	0	1.35289	0	1	1	TNFRSF4	P43489	ACT35
ENSG00000078808	1370.03	-0.356742	0.510409	-0.700414	0.483669	1	SDF4	A0A024R084	Cab45
ENSG00000176022	1628.59	0.225898	0.333604	0.675679	0.499244	1	B3GALT6	Q96L58	ALGAZ
ENSG00000184163	3.46013	-0.485857	1.4942	-0.320558	0.748545	1	C1QTNF12	Q5T7M4	C1QDC2
ENSG00000260179	2.20311	1.126	1.49174	0.733202	0.463435	1	ENSG00000260179	ENSG00000260179	ENSG00000260179
ENSG00000160087	1095.77	-1.11633	0.826694	-1.35021	0.176949	0.816146	UBE2J2	A0A024R075	NCUBE-2
ENSG00000230415	0.494026	0.644836	1.41175	0.477939	0.632694	1	ENSG00000230415	ENSG00000230415	ENSG00000230415
ENSG00000162572	19.5802	-1.604	1.41781	-1.2719	0.203408	0.900589	SCNN1D	A6NNF7	ENaCd
ENSG00000131584	1307.19	1.75822	0.738239	2.3812	0.0172562	0.14801	ACAP3	Q8WTZ1	CENTB5
ENSG00000278073	0	NA	NA	NA	NA	NA	MIR6726	ENSG00000278073	hsa-mir-6726
ENSG00000169972	543.164	0.798004	0.686069	1.16619	0.243538	0.997025	PUSL1	Q8N0Z8	PUSL1
ENSG00000127054	851.355	-2.93408	0.547989	-5.30803	1.10816e-07	6.02484e-06	INTS11	Q5TA45	CPSF3L
ENSG00000283712	0	NA	NA	NA	NA	NA	MIR6727	ENSG00000283712	hsa-mir-6727
ENSG00000240731	14.7753	3.83027	1.38104	2.687	0.00720959	0.0754676	ENSG00000240731	ENSG00000240731	ENSG00000240731
ENSG00000224051	263.934	-1.27387	0.760401	-1.66624	0.0956655	0.53191	CPTP	Q5TA50	GLTPD1
ENSG00000169962	8.95993	2.13935	1.23682	1.75714	0.0788932	0.462842	TAS1R3	Q7RTX0	T1R3
ENSG00000107404	473.511	3.10546	0.873808	3.548	0.000388172	0.00728628	DVL1	O14640	DRS2
ENSG00000284372	0	NA	NA	NA	NA	NA	MIR6808	ENSG00000284372	hsa-mir-6808
ENSG00000162576	14.8238	0.468113	1.32543	0.328384	0.742621	1	MXRA8	Q9BRK3	ASP3
ENSG00000175756	2177.61	0.51997	0.388638	1.33785	0.180946	0.828887	AURKAIP1	A0A024R0F0	AIP
ENSG00000223663	0.266194	1.05187	1.36478	0.858738	0.390485	0.997025	NDUFB4P8	ENSG00000223663	NDUFB4P8
ENSG00000221978	1881.51	0.186903	0.694448	0.268481	0.788329	1	CCNL2	Q96S94	ANIA-6B
ENSG00000224870	377.084	-1.68413	0.638503	-2.62485	0.00866875	0.0872418	MRPL20-AS1	ENSG00000224870	MRPL20-AS1
ENSG00000242485	2449.82	3.3187	0.427438	7.76522	8.15032e-15	1.78431e-12	MRPL20	Q9BYC9	L20mt
ENSG00000264293	0	NA	NA	NA	NA	NA	RN7SL657P	ENSG00000264293	RN7SL657P
ENSG00000272455	17.0238	0.0251454	1.4585	0.018082	NA	NA	ENSG00000272455	ENSG00000272455	ENSG00000272455
ENSG00000235098	5.12583	0.0462319	1.51131	-0.0154331	0.987687	1	ANKRD65	E5RJM6	ANKRD65
ENSG00000225905	0	NA	NA	NA	NA	NA	ENSG00000225905	ENSG00000225905	ENSG00000225905
ENSG00000205116	0	NA	NA	NA	NA	NA	TMEM88B	A6NKF7	TMEM88B
ENSG00000225285	0.0965641	0	1.35601	0	1	1	ENSG00000225285	ENSG00000225285	ENSG00000225285
ENSG00000179403	31.1085	-2.33761	1.14213	-2.08131	0.0374058	0.266833	VWA1	Q6PCB0	WARP
ENSG00000215915	2.09347	2.03292	1.51051	1.38405	0.166344	0.782123	ATAD3C	Q5T2N8	ATAD3C
ENSG00000160072	260.82	0.353192	0.74736	0.467803	0.639925	1	ATAD3B	Q5T9A4	AAA-TOB3
ENSG00000284740	1.66315	0.543033	1.3714	0.43051	0.666825	1	ENSG00000284740	ENSG00000284740	ENSG00000284740
ENSG00000197785	448.882	0.92761	0.64562	1.44195	0.149316	0.727116	ATAD3A	Q9NVI7	HAYOS
ENSG00000205090	2.2586	-0.820041	1.48452	-0.435657	0.663086	1	TMEM240	Q5SV17	C1orf70
ENSG00000160075	6715.12	2.53165	0.518271	4.88429	1.03802e-06	4.5112e-05	SSU72	Q9NP77	HSPC182
ENSG00000215014	30.6989	-1.53793	1.47026	-1.07522	NA	NA	ENSG00000215014	ENSG00000215014	ENSG00000215014
ENSG00000274481	0	NA	NA	NA	NA	NA	ENSG00000274481	ENSG00000274481	ENSG00000274481
ENSG00000228594	4358.64	3.973	0.752173	5.27504	1.32729e-07	7.03861e-06	FNDC10	F2Z333	C1orf233
ENSG00000272106	497.427	-4.6466	0.718371	-5.75937	8.44278e-09	5.7896e-07	ENSG00000272106	ENSG00000272106	ENSG00000272106
ENSG00000197530	888.848	1.34041	0.634952	2.11268	0.0346281	0.251667	MIB2	Q96AX9	ZZANK1
ENSG00000189409	0.293721	1.07774	1.36347	0.85874	0.390484	0.997025	MMP23B	O75900	MIFR
ENSG00000248333	120.123	-2.28812	0.958157	-2.30599	0.0211113	0.172496	CDK11B	B7ZVY7	CDC2L1
ENSG00000272004	0.149827	1.09519	1.3624	0.858739	0.390484	0.997025	ENSG00000272004	ENSG00000272004	ENSG00000272004
ENSG00000189339	902.366	-0.280603	0.879559	-0.318387	0.750191	1	SLC35E2B	P0CK96	SLC35E2
ENSG00000269737	1.42202	0.578981	1.51316	0.384718	0.700446	1	ENSG00000269737	ENSG00000269737	ENSG00000269737
ENSG00000215914	0.0996657	0.829523	1.36301	0.629611	0.528949	1	MMP23A	ENSG00000215914	MIFR
ENSG00000008128	17.3497	0.703793	1.44246	0.512495	NA	NA	CDK11A	Q9UQ88	CDC2L2
ENSG00000268575	39.7575	-0.400551	1.22515	-0.322853	0.746807	1	ENSG00000268575	ENSG00000268575	ENSG00000268575
ENSG00000227775	0.452609	0.543798	1.42998	0.407132	0.683911	1	ENSG00000227775	ENSG00000227775	ENSG00000227775
ENSG00000215790	380.05	-1.60224	0.937003	-1.72501	0.0845252	0.487034	SLC35E2A	P0CK97	SLC35E2
ENSG00000008130	539.803	0.88187	0.642184	1.37772	0.168288	0.787739	NADK	A0A024R058	dJ283E3.1
ENSG00000078369	6544.27	1.28939	0.410398	3.14211	0.00167732	0.0239344	GNB1	B3KVK2	MRD42
ENSG00000231050	28.7375	0.657549	1.35829	0.476231	0.633909	1	ENSG00000231050	ENSG00000231050	ENSG00000231050
ENSG00000169885	0.0676848	0.820065	1.36103	0.629613	0.528948	1	CALML6	B1AKR1	CAGLP
ENSG00000178821	16.1442	1.99239	1.20106	1.65525	0.0978732	0.540368	TMEM52	Q8NDY8	TMEM52
ENSG00000142609	2.54953	-0.454932	1.48077	-0.211986	0.832118	1	CFAP74	Q9C0B2	C1orf222
ENSG00000233542	0.0744495	0	1.35421	0	1	1	ENSG00000233542	ENSG00000233542	ENSG00000233542
ENSG00000187730	20.0787	-0.878859	1.41092	-0.806313	0.420063	1	GABRD	A8K496	EIG10
ENSG00000226969	0	NA	NA	NA	NA	NA	LOC105378591	ENSG00000226969	LOC105378591
ENSG00000067606	1851.85	1.02073	0.376206	2.7135	0.00665757	0.0710884	PRKCZ	Q05513	PKC-ZETA
ENSG00000271806	0.477015	0.384935	1.37034	0.307063	0.758795	1	ENSG00000271806	ENSG00000271806	ENSG00000271806
ENSG00000182873	56.8177	0.877693	0.766219	1.15046	0.249957	0.997025	PRKCZ-AS1	ENSG00000182873	PRKCZ-AS1
ENSG00000162585	646.001	1.24905	0.707602	1.76766	0.0771173	0.455521	FAAP20	Q6ZRT9	C1orf86
ENSG00000234396	0	NA	NA	NA	NA	NA	ENSG00000234396	ENSG00000234396	ENSG00000234396
ENSG00000157933	41.5379	2.14116	0.851699	2.52297	0.0116368	0.109567	SKI	P12755	SGS
ENSG00000116151	179.409	-1.04876	1.39007	-0.7518	0.452171	1	MORN1	Q5T089	MORN1
ENSG00000272161	0.616643	0.439393	1.43668	0.327646	0.743179	1	ENSG00000272161	ENSG00000272161	ENSG00000272161
ENSG00000269896	2.57967	-0.6168	1.49833	-0.358057	0.720301	1	LOC100129534	ENSG00000269896	LOC100129534
ENSG00000272420	4.33006	-0.519004	1.35234	-0.411052	0.681034	1	ENSG00000272420	ENSG00000272420	ENSG00000272420
ENSG00000157916	1390.24	-0.00902964	0.756124	-0.0126538	0.989904	1	RER1	O15258	RER1
ENSG00000157911	726.193	-0.693038	0.891061	-0.777141	0.437075	1	PEX10	A0A024R068	NALD
ENSG00000149527	75.0006	1.06436	1.25134	0.836065	0.403118	0.997025	PLCH2	O75038	PLC-L4
ENSG00000224387	0.0372247	0	1.35077	0	1	1	ENSG00000224387	ENSG00000224387	ENSG00000224387
ENSG00000229393	0.0265256	1.16408	1.35465	0.858744	0.390482	0.997025	ENSG00000229393	ENSG00000229393	ENSG00000229393
ENSG00000157881	785.2	-1.09795	0.750934	-1.46168	0.143829	0.708656	PANK4	Q9NVE7	PANK4
ENSG00000197921	363.033	-3.10516	1.30217	-2.34544	0.0190044	0.160153	HES5	Q5TA89	bHLHb38
ENSG00000272449	18.7596	-2.85039	1.33895	-2.02375	0.0429957	0.294692	ENSG00000272449	ENSG00000272449	ENSG00000272449
ENSG00000238164	0.202373	0	1.36076	0	1	1	ENSG00000238164	ENSG00000238164	ENSG00000238164
ENSG00000157873	0.463887	0.379947	1.45511	0.311457	0.755453	1	TNFRSF14	A0A024R052	ATAR
ENSG00000225931	0.273453	0.216294	1.36917	0.254504	0.799106	1	ENSG00000225931	ENSG00000225931	ENSG00000225931
ENSG00000228037	0.0372247	0	1.35077	0	1	1	LOC100996583	ENSG00000228037	LOC100996583
ENSG00000157870	1032.99	0.0577718	0.445403	0.131885	0.895075	1	PRXL2B	A0A0A0MT35	C1orf93
ENSG00000142606	5.77452	-1.57304	1.36999	-0.96571	0.33419	0.997025	MMEL1	B3KS82	MMEL2
ENSG00000237058	2.08657	2.69016	1.51593	1.6914	0.0907613	0.511731	ENSG00000237058	ENSG00000237058	ENSG00000237058
ENSG00000215912	4.29166	-0.518734	1.46351	-0.377084	0.706111	1	TTC34	A8MYJ7	TTC34
ENSG00000283259	0	NA	NA	NA	NA	NA	ENSG00000283259	ENSG00000283259	ENSG00000283259
ENSG00000233234	0	NA	NA	NA	NA	NA	ENSG00000233234	ENSG00000233234	ENSG00000233234
ENSG00000231630	0.0265256	1.16408	1.35465	0.858744	0.390482	0.997025	ENSG00000231630	ENSG00000231630	ENSG00000231630
ENSG00000284745	0	NA	NA	NA	NA	NA	ENSG00000284745	ENSG00000284745	ENSG00000284745
ENSG00000169717	0.0296697	0	1.35041	0	1	1	ACTRT2	Q8TDY3	ARPM2
ENSG00000177133	22.389	-2.12827	1.45896	-1.52306	0.127743	0.651833	PRDM16-DT	ENSG00000177133	LINC00982
ENSG00000142611	15.533	-1.96519	1.46251	-1.37742	0.168382	0.787937	PRDM16	Q9HAZ2	CMD1LL
ENSG00000283572	0	NA	NA	NA	NA	NA	MIR4251	ENSG00000283572	MIR4251
ENSG00000226286	0	NA	NA	NA	NA	NA	ENSG00000226286	ENSG00000226286	ENSG00000226286
ENSG00000279839	0.273781	0.5497	1.36832	0.42757	0.668965	1	ENSG00000279839	ENSG00000279839	ENSG00000279839
ENSG00000272235	0.0616506	0	1.35311	0	1	1	ENSG00000272235	ENSG00000272235	ENSG00000272235
ENSG00000130762	46.372	-0.811554	1.47147	-0.802692	0.422152	1	ARHGEF16	B3KTS4	GEF16
ENSG00000272088	0	NA	NA	NA	NA	NA	ENSG00000272088	ENSG00000272088	ENSG00000272088
ENSG00000162591	46.2754	-2.06083	1.39094	-1.69405	0.0902552	0.509931	MEGF6	O75095	EGFL3
ENSG00000207776	0.0372247	0	1.35077	0	1	1	MIR551A	ENSG00000207776	MIRN551A
ENSG00000238260	3.58038	-1.06292	1.38363	-0.629637	0.528932	1	ENSG00000238260	ENSG00000238260	ENSG00000238260
ENSG00000158109	233.952	-1.83809	0.682184	-2.67349	0.00750654	0.0779159	TPRG1L	Q5T0D9	FAM79A
ENSG00000116213	393.37	-0.419146	0.879543	-0.477662	0.632891	1	WRAP73	Q9P2S5	WDR8
ENSG00000078900	5.94733	-0.864966	1.51073	-0.589295	0.555664	1	TP73	O15350	P73
ENSG00000227589	0.256508	0.246329	1.36891	0.272664	0.785111	1	ENSG00000227589	ENSG00000227589	ENSG00000227589
ENSG00000235131	0	NA	NA	NA	NA	NA	ENSG00000235131	ENSG00000235131	ENSG00000235131
ENSG00000227372	355.574	-0.243395	0.678878	-0.360504	0.71847	1	TP73-AS1	ENSG00000227372	KIAA0495
ENSG00000276189	0	NA	NA	NA	NA	NA	ENSG00000276189	ENSG00000276189	ENSG00000276189
ENSG00000162592	19.4784	2.30895	1.40241	1.57104	0.116172	0.608493	CCDC27	Q2M243	CCDC27
ENSG00000235169	0.0296697	0	1.35041	0	1	1	SMIM1	B2RUZ4	Vel
ENSG00000130764	1494.31	-1.06099	0.752607	-1.40938	0.158722	0.760166	LRRC47	A0A024R4G1	LRRC47
ENSG00000266075	0.315187	0	1.36324	0	1	1	RN7SL574P	ENSG00000266075	RN7SL574P
ENSG00000272153	0.594654	0.178382	1.46938	0.193255	0.846759	1	ENSG00000272153	ENSG00000272153	ENSG00000272153
ENSG00000116198	457.742	-0.849228	0.643778	-1.31797	0.187515	0.850506	CEP104	O60308	CFAP256
ENSG00000169598	139.006	-3.23492	0.989677	-3.07223	0.00212467	0.0289457	DFFB	B4DZS0	CAD
ENSG00000198912	370.732	-3.32774	0.69936	-4.46559	7.98493e-06	0.000277739	C1orf174	Q8IYL3	C1orf174
ENSG00000236423	1.72612	-0.123222	1.50669	-0.00503989	0.995979	1	LINC01134	ENSG00000236423	LINC01134
ENSG00000233304	0.567928	0.823414	1.51304	0.576251	0.564446	1	ENSG00000233304	ENSG00000233304	ENSG00000233304
ENSG00000226374	0.0931818	1.0676	1.36078	0.824957	0.409396	0.997025	LINC01345	ENSG00000226374	LINC01345
ENSG00000284668	0.129335	0.831173	1.36418	0.629609	0.528951	1	LINC02780	ENSG00000284668	LINC02780
ENSG00000284703	0.31846	0.673338	1.36813	0.51222	0.608497	1	ENSG00000284703	ENSG00000284703	ENSG00000284703
ENSG00000229280	0.152971	0	1.35908	0	1	1	EEF1DP6	ENSG00000229280	EEF1DP6
ENSG00000235054	0.0319809	0	1.35052	0	1	1	LINC01777	ENSG00000235054	LINC01777
ENSG00000284694	0.327591	0.55756	1.36897	0.427568	0.668966	1	ENSG00000284694	ENSG00000284694	ENSG00000284694
ENSG00000227169	0.805974	0.766718	1.36947	0.629603	0.528955	1	ENSG00000227169	ENSG00000227169	ENSG00000227169
ENSG00000232596	0.095493	1.06664	1.36088	0.824956	0.409396	0.997025	LINC01646	ENSG00000232596	LINC01646
ENSG00000196581	113.237	2.59808	1.22691	1.63983	0.10104	0.552932	AJAP1	Q9UKB5	MOT8
ENSG00000284739	0.0616506	0	1.35311	0	1	1	ENSG00000284739	ENSG00000284739	ENSG00000284739
ENSG00000284674	0.219244	0	1.36125	0	1	1	LINC02781	ENSG00000284674	LINC02781
ENSG00000231510	0.175613	1.03023	1.36387	0.82495	0.4094	0.997025	ENSG00000231510	ENSG00000231510	ENSG00000231510
ENSG00000284616	0.165489	0.663342	1.36612	0.512224	0.608494	1	ENSG00000284616	ENSG00000284616	ENSG00000284616
ENSG00000284692	0.483608	0.667743	1.36915	0.512218	0.608498	1	LOC105376686	ENSG00000284692	LOC105376686
ENSG00000284666	0.0338424	1.09483	1.35611	0.824964	0.409392	0.997025	ENSG00000284666	ENSG00000284666	ENSG00000284666
ENSG00000260972	0	NA	NA	NA	NA	NA	ENSG00000260972	ENSG00000260972	ENSG00000260972
ENSG00000283356	0	NA	NA	NA	NA	NA	ENSG00000283356	ENSG00000283356	ENSG00000283356
ENSG00000236948	0.10643	0	1.35661	0	1	1	ENSG00000236948	ENSG00000236948	ENSG00000236948
ENSG00000264341	0	NA	NA	NA	NA	NA	ENSG00000264341	ENSG00000264341	ENSG00000264341
ENSG00000264101	0	NA	NA	NA	NA	NA	MIR4689	ENSG00000264101	mir-4689
ENSG00000131697	129.368	-2.86915	1.11262	-2.62966	0.00854708	0.0864399	NPHP4	B3KW36	POC10
ENSG00000069424	66.7253	-0.546899	1.23601	-0.438594	0.660956	1	KCNAB2	A0A024R4E3	AKR6A5
ENSG00000116254	119.496	-1.56065	0.752329	-2.0562	0.0397635	0.278063	CHD5	Q8TDI0	CHD-5
ENSG00000116251	2476.35	3.09286	0.588705	5.25217	1.50321e-07	7.81955e-06	RPL22	P35268	EAP
ENSG00000226944	3.64572	1.17883	1.49158	1.14505	0.25219	0.997025	RNF207-AS1	ENSG00000226944	RNF207-AS1
ENSG00000158286	24.6864	-0.458496	1.47993	-0.44557	0.655908	1	RNF207	Q6ZRF8	C1orf188
ENSG00000116237	1618.97	2.42745	0.776608	3.12264	0.00179235	0.0252763	ICMT	A0A024R4F6	HSTE14
ENSG00000225077	0.854908	0.355843	1.49629	0.278528	0.780607	1	ENSG00000225077	ENSG00000225077	ENSG00000225077
ENSG00000173673	0.735195	1.28409	1.47455	1.02073	0.307382	0.997025	HES3	Q5TGS1	bHLHb43
ENSG00000158292	5233.05	4.84043	0.866446	5.56839	2.571e-08	1.61681e-06	GPR153	A0A0I9QQ03	PGR1
ENSG00000097021	15062.2	1.36857	0.541666	2.52644	0.0115226	0.108783	ACOT7	O00154	ACH1
ENSG00000271746	0	NA	NA	NA	NA	NA	ENSG00000271746	ENSG00000271746	ENSG00000271746
ENSG00000069812	3.64434	0.222803	1.46234	0.174051	0.861825	1	HES2	Q9Y543	bHLHb40
ENSG00000187017	4.6165	0.425962	1.43833	0.202453	0.839562	1	ESPN	B1AK53	DFNB36
ENSG00000265392	0	NA	NA	NA	NA	NA	MIR4252	ENSG00000265392	MIR4252
ENSG00000231868	0.0338424	1.09483	1.35611	0.824964	0.409392	0.997025	ENSG00000231868	ENSG00000231868	ENSG00000231868
ENSG00000215788	36.8093	0.129498	1.13538	0.0921142	0.926607	1	TNFRSF25	Q93038	APO-3
ENSG00000171680	85.5581	-1.83263	0.855714	-2.10571	0.0352295	0.255177	PLEKHG5	O94827	CMTRIC
ENSG00000162408	226.972	-0.145967	1.34532	-0.105941	0.915629	1	NOL9	Q5SY16	Grc3
ENSG00000253022	0.0296697	0	1.35041	0	1	1	RNU6-731P	ENSG00000253022	RNU6-731P
ENSG00000229519	0.402127	0.943426	1.36764	0.824941	0.409405	0.997025	ENSG00000229519	ENSG00000229519	ENSG00000229519
ENSG00000173662	0.991263	0.877508	1.40305	0.732064	0.46413	1	TAS1R1	Q7RTX1	GM148
ENSG00000204859	416.782	-0.882411	0.74829	-1.181	0.237603	0.997025	ZBTB48	A8K291	HKR3
ENSG00000162413	199.9	-4.44738	1.1343	-3.71567	0.000202669	0.00420743	KLHL21	Q9UJP4	KLHL21
ENSG00000116273	151.41	-2.08383	1.38908	-1.59646	0.110385	0.588037	PHF13	A0A158RFV6	PHF5
ENSG00000041988	653.331	-1.1749	0.909711	-1.28998	0.197059	0.881007	THAP3	Q8WTV1	THAP3
ENSG00000007923	636.34	0.00211906	0.782857	0.002866	0.997713	1	DNAJC11	Q9NVH1	dJ126A5.1
ENSG00000228750	0.225278	0.824492	1.36616	0.629606	0.528952	1	ENSG00000228750	ENSG00000228750	ENSG00000228750
ENSG00000284744	0.418126	0.46411	1.36977	0.361384	0.717812	1	ENSG00000284744	ENSG00000284744	ENSG00000284744
ENSG00000237436	20.7378	0.470244	1.26945	0.359814	0.718986	1	ENSG00000237436	ENSG00000237436	ENSG00000237436
ENSG00000171735	1875.59	1.43401	0.370037	3.87771	0.000105443	0.00243609	CAMTA1	Q9Y6Y1	CANPMR
ENSG00000227950	0	NA	NA	NA	NA	NA	RPL37P9	ENSG00000227950	RPL37_1_4
ENSG00000237365	0.187052	1.07985	1.36335	0.858739	0.390485	0.997025	ENSG00000237365	ENSG00000237365	ENSG00000237365
ENSG00000207056	0.0996657	0.829523	1.36301	0.629611	0.528949	1	RNU1-8P	ENSG00000207056	RNU1-8
ENSG00000237402	1.85415	2.86257	1.51166	1.77687	0.0755903	0.448822	ENSG00000237402	ENSG00000237402	ENSG00000237402
ENSG00000237728	0	NA	NA	NA	NA	NA	CAMTA1-AS2	ENSG00000237728	CAMTA1-AS2
ENSG00000225126	0.0265256	1.16408	1.35465	0.858744	0.390482	0.997025	ENSG00000225126	ENSG00000225126	ENSG00000225126
ENSG00000270171	2.55296	-0.316559	1.49715	-0.193595	0.846493	1	ENSG00000270171	ENSG00000270171	ENSG00000270171
ENSG00000270035	1.96103	0.931816	1.51043	0.663516	0.507	1	ENSG00000270035	ENSG00000270035	ENSG00000270035
ENSG00000269978	11.2895	-0.973513	1.31765	-0.863089	0.388089	0.997025	ENSG00000269978	ENSG00000269978	ENSG00000269978
ENSG00000049245	170.04	-2.46316	1.22069	-2.06298	0.0391147	0.275093	VAMP3	Q15836	CEB
ENSG00000269925	0.147516	1.09615	1.36234	0.858739	0.390484	0.997025	ENSG00000269925	ENSG00000269925	ENSG00000269925
ENSG00000049246	52.1258	-3.08445	1.07843	-2.63684	0.00836822	0.0848617	PER3	A0A087WV69	FASPS3
ENSG00000236266	0.414913	0.941997	1.36769	0.824941	0.409405	0.997025	ENSG00000236266	ENSG00000236266	ENSG00000236266
ENSG00000049247	111.246	-1.31876	1.01173	-1.37188	0.170101	0.793968	UTS2	O95399	PRO1068
ENSG00000049249	13.5932	-0.746122	1.45077	-0.662277	0.507794	1	TNFRSF9	Q07011	4-1BB
ENSG00000270330	0.0296697	0	1.35041	0	1	1	ENSG00000270330	ENSG00000270330	ENSG00000270330
ENSG00000116288	17799.9	3.53392	0.348123	10.151	3.27993e-24	3.12272e-21	PARK7	Q99497	DJ-1
ENSG00000200344	0.0959428	0	1.35598	0	1	1	ENSG00000200344	ENSG00000200344	ENSG00000200344
ENSG00000284747	1.26577	0.0548673	1.5034	0.0956506	0.923798	1	ENSG00000284747	ENSG00000284747	ENSG00000284747
ENSG00000284716	0.273961	0	1.3625	0	1	1	ENSG00000284716	ENSG00000284716	ENSG00000284716
ENSG00000116285	545.929	0.64772	0.286657	2.26786	0.0233377	0.186279	ERRFI1	B3KTV8	GENE-33
ENSG00000238290	0.741896	0.72999	1.5129	0.505468	0.61323	1	ENSG00000238290	ENSG00000238290	ENSG00000238290
ENSG00000232848	0.399816	0.944133	1.36762	0.824941	0.409405	0.997025	ENSG00000232848	ENSG00000232848	ENSG00000232848
ENSG00000229305	0.0593394	0	1.35289	0	1	1	LOC100129776	ENSG00000229305	LOC100129776
ENSG00000227634	0	NA	NA	NA	NA	NA	LINC01714	ENSG00000227634	LINC01714
ENSG00000200975	0.162552	0	1.35965	0	1	1	RNU1-7P	ENSG00000200975	RNU1-7
ENSG00000233645	0.0296697	0	1.35041	0	1	1	ENSG00000233645	ENSG00000233645	ENSG00000233645
ENSG00000251977	0	NA	NA	NA	NA	NA	RNU6-991P	ENSG00000251977	RNU6-991P
ENSG00000162426	102.567	-4.15124	1.04391	-3.62652	0.000287263	0.0056567	SLC45A1	Q9Y2W3	DNB5
ENSG00000252254	0	NA	NA	NA	NA	NA	ENSG00000252254	ENSG00000252254	ENSG00000252254
ENSG00000142599	989.955	3.05938	0.437059	7.00436	2.48122e-12	3.34141e-10	RERE	A0A024R4E9	ARG
ENSG00000232912	0.479396	0.679851	1.43099	0.497316	0.618966	1	ENSG00000232912	ENSG00000232912	ENSG00000232912
ENSG00000221083	0.0585066	1.14483	1.35786	0.858742	0.390483	0.997025	ENSG00000221083	ENSG00000221083	ENSG00000221083
ENSG00000270282	0.259359	0.701094	1.3674	0.532862	0.594129	1	ENSG00000270282	ENSG00000270282	ENSG00000270282
ENSG00000234619	0.133508	0.653031	1.36524	0.512226	0.608493	1	RPL7P11	ENSG00000234619	RPL7_1_6
ENSG00000224315	0.460391	0.996846	1.36688	0.858736	0.390486	0.997025	RPL7P7	ENSG00000224315	RPL7_1_7
ENSG00000222511	0.122851	1.05452	1.36207	0.824954	0.409398	0.997025	ENSG00000222511	ENSG00000222511	ENSG00000222511
ENSG00000226545	0.0959428	0	1.35598	0	1	1	RPL27P3	ENSG00000226545	RPL27P3
ENSG00000228423	0.682966	0.637601	1.50633	0.448401	0.653864	1	ENSG00000228423	ENSG00000228423	ENSG00000228423
ENSG00000229716	0	NA	NA	NA	NA	NA	ENSG00000229716	ENSG00000229716	ENSG00000229716
ENSG00000074800	23396.7	1.28679	0.361033	3.56415	0.000365036	0.00693078	ENO1	P06733	ENO1L1
ENSG00000274258	0	NA	NA	NA	NA	NA	MIR6728	ENSG00000274258	hsa-mir-6728
ENSG00000230679	4.09599	0.464179	1.42815	0.240754	0.809746	1	ENO1-AS1	ENSG00000230679	ENO1-AS1
ENSG00000201725	0	NA	NA	NA	NA	NA	RNU6-304P	ENSG00000201725	RNU6-304P
ENSG00000238249	0.651024	0.895541	1.42931	0.702494	0.482371	1	ENSG00000238249	ENSG00000238249	ENSG00000238249
ENSG00000232208	0.186364	0.828092	1.36555	0.629607	0.528952	1	ENSG00000232208	ENSG00000232208	ENSG00000232208
ENSG00000232663	0.0639619	0	1.35333	0	1	1	ENSG00000232663	ENSG00000232663	ENSG00000232663
ENSG00000131686	0.349655	0.748897	1.38252	0.568305	0.569828	1	CA6	B4DUH8	CA-VI
ENSG00000265141	0.182191	1.03223	1.36374	0.824951	0.409399	0.997025	RN7SL451P	ENSG00000265141	RN7SL451P
ENSG00000197241	0.255398	1.00978	1.36503	0.824949	0.409401	0.997025	SLC2A7	Q6PXP3	GLUT-7
ENSG00000142583	3.24865	0.531179	1.51379	0.337319	0.735877	1	SLC2A5	A0A140VJK5	GLUT-5
ENSG00000252404	0.084293	1.08276	1.35874	0.82496	0.409394	0.997025	ENSG00000252404	ENSG00000252404	ENSG00000252404
ENSG00000180758	2.89291	0.149638	1.50964	0.0763697	0.939125	1	GPR157	Q5UAW9	GPR157
ENSG00000228526	0.687505	0	1.36702	0	1	1	MIR34AHG	ENSG00000228526	MIR34AHG
ENSG00000284357	0	NA	NA	NA	NA	NA	MIR34A	ENSG00000284357	MIRN34A
ENSG00000234546	3.00499	1.42548	1.50143	0.965686	0.334201	0.997025	LNCTAM34A	ENSG00000234546	GUARDIN
ENSG00000049239	107.959	-2.60149	1.42784	-2.13467	0.0327884	0.242078	H6PD	R4GMU1	CORTRD1
ENSG00000171621	19.3773	-1.49158	1.50342	-1.15069	0.249861	0.997025	SPSB1	A0A024R4G8	SSB-1
ENSG00000284652	0.148899	0	1.35882	0	1	1	ENSG00000284652	ENSG00000284652	ENSG00000284652
ENSG00000284693	18.7502	-1.35891	1.5054	-1.06827	0.285397	0.997025	LINC02606	ENSG00000284693	LINC02606
ENSG00000252956	0	NA	NA	NA	NA	NA	RNA5SP40	ENSG00000252956	RN5S40
ENSG00000235263	0.644256	0.461182	1.37062	0.351967	0.724863	1	ENSG00000235263	ENSG00000235263	ENSG00000235263
ENSG00000171612	1240.47	-0.182554	0.783143	-0.233243	0.815573	1	SLC25A33	Q9BSK2	BMSC-MCP
ENSG00000231181	0.165148	0	1.35953	0	1	1	RPL9P11	ENSG00000231181	RPL9_1_9
ENSG00000188807	109.309	-3.10224	1.1447	-2.73562	0.00622619	0.0671835	TMEM201	Q5SNT2	Ima1
ENSG00000171608	31.081	-0.179956	1.39846	-0.150261	NA	NA	PIK3CD	O00329	APDS
ENSG00000179840	0.157593	0	1.35926	0	1	1	PIK3CD-AS1	ENSG00000179840	C1orf200
ENSG00000233268	0.159455	1.04044	1.36318	0.824952	0.409399	0.997025	ENSG00000233268	ENSG00000233268	ENSG00000233268
ENSG00000231789	14.0116	3.14875	0.999927	3.17027	0.00152296	0.0220994	PIK3CD-AS2	ENSG00000231789	PIK3CD-AS2
ENSG00000171603	705.788	-1.50413	0.759273	-1.97639	0.0481112	0.320056	CLSTN1	O94985	ALC-ALPHA
ENSG00000271264	0.122851	1.05452	1.36207	0.824954	0.409398	0.997025	ENSG00000271264	ENSG00000271264	ENSG00000271264
ENSG00000280113	0.787885	0.681035	1.47575	0.483636	0.628644	1	ENSG00000280113	ENSG00000280113	ENSG00000280113
ENSG00000178585	583.353	0.701651	0.501547	1.40007	0.161491	0.770099	CTNNBIP1	A0A024R4D7	ICAT
ENSG00000223989	0	NA	NA	NA	NA	NA	ENSG00000223989	ENSG00000223989	ENSG00000223989
ENSG00000162441	666.839	1.84167	1.16124	1.56898	0.116652	0.610378	LZIC	A0A024R4I7	LZIC
ENSG00000228150	1.37901	-0.20793	1.5026	-0.0474784	0.962132	1	ENSG00000228150	ENSG00000228150	ENSG00000228150
ENSG00000173614	242.446	1.68852	1.26604	1.31834	0.187391	0.850037	NMNAT1	A0A024R4E1	LCA9
ENSG00000202415	9.63657	3.6511	1.42149	2.78099	0.00541938	0.0605028	ENSG00000202415	ENSG00000202415	ENSG00000202415
ENSG00000283611	0.160867	0.662351	1.36602	0.512224	0.608494	1	TMEM274P	ENSG00000283611	TMEM274P
ENSG00000265521	0.0265256	1.16408	1.35465	0.858744	0.390482	0.997025	MIR5697	ENSG00000265521	MIR5697
ENSG00000241326	0	NA	NA	NA	NA	NA	ENSG00000241326	ENSG00000241326	ENSG00000241326
ENSG00000162444	1.53083	0.637149	1.51015	0.432588	0.665314	1	RBP7	Q96R05	CRABP4
ENSG00000130939	408.826	-0.820558	0.552366	-1.49561	0.134754	0.677645	UBE4B	O95155	E4
ENSG00000224340	0.0616506	0	1.35311	0	1	1	RPL21P21	ENSG00000224340	RPL21_1_11
ENSG00000233623	0.0676848	0.820065	1.36103	0.629613	0.528948	1	PGAM1P11	ENSG00000233623	PGAM1P11
ENSG00000201746	0	NA	NA	NA	NA	NA	RNU6-828P	ENSG00000201746	RNU6-828P
ENSG00000054523	21663.9	4.71517	0.731056	6.43619	1.22506e-10	1.22026e-08	KIF1B	O60333	CMT2
ENSG00000264881	0.138411	0	1.35838	0	1	1	ENSG00000264881	ENSG00000264881	ENSG00000264881
ENSG00000199562	0.249684	0.760307	1.36708	0.578177	0.563145	1	RNU6-37P	ENSG00000199562	RNU6-37
ENSG00000264501	0	NA	NA	NA	NA	NA	RN7SL731P	ENSG00000264501	RN7SL731P
ENSG00000284735	81.2244	2.98615	1.29218	2.27469	0.0229246	0.183625	ENSG00000284735	ENSG00000284735	ENSG00000284735
ENSG00000284642	35.6787	1.46094	1.12163	1.29432	0.195554	0.876674	ENSG00000284642	ENSG00000284642	ENSG00000284642
ENSG00000142657	5329.16	-0.267833	0.411917	-0.650539	0.515344	1	PGD	B4E2U0	6PGD
ENSG00000271989	0.394501	0.972419	1.36666	0.824946	0.409402	0.997025	ENSG00000271989	ENSG00000271989	ENSG00000271989
ENSG00000251503	157.243	1.12993	0.795897	1.42937	0.152899	0.740073	CENPS-CORT	A0A087WT10	APITD1
ENSG00000175279	21.0709	-0.907623	1.16725	-0.771218	0.440578	1	CENPS	Q8N2Z9	APITD1
ENSG00000241563	10.976	1.18831	1.47375	0.856577	0.391679	0.997025	CORT	O00230	CST-14
ENSG00000160049	791.876	-0.797668	0.846845	-0.940578	0.346921	0.997025	DFFA	O00273	DFF-45
ENSG00000203469	0	NA	NA	NA	NA	NA	ENSG00000203469	ENSG00000203469	ENSG00000203469
ENSG00000142655	21.7904	-2.87927	1.15828	-2.36512	0.0180243	0.153409	PEX14	O75381	NAPP2
ENSG00000243267	0	NA	NA	NA	NA	NA	RN7SL614P	ENSG00000243267	RN7SL614P
ENSG00000130940	34.6038	1.05985	1.1718	0.900947	0.367617	0.997025	CASZ1	B3KRV8	CAS11
ENSG00000272078	1.34999	0.132373	1.51413	0.144859	0.884822	1	ENSG00000272078	ENSG00000272078	ENSG00000272078
ENSG00000225158	0.0319809	0	1.35052	0	1	1	HSPE1P24	ENSG00000225158	HSPE1P24
ENSG00000175262	0.840337	0.808285	1.45356	0.602845	0.546612	1	C1orf127	B7ZLG7	C1orf127
ENSG00000215785	0.621242	0.401838	1.47026	0.312774	0.754452	1	ENSG00000215785	ENSG00000215785	ENSG00000215785
ENSG00000120948	946.116	-1.442	0.627631	-2.29364	0.0218111	0.176782	TARDBP	A0A024R4E2	ALS10
ENSG00000277726	3.19919	1.25407	1.39777	0.919972	0.357587	0.997025	ENSG00000277726	ENSG00000277726	ENSG00000277726
ENSG00000009724	1.89999	-0.592629	1.45913	-0.281861	0.77805	1	MASP2	O00187	MAP19
ENSG00000271895	21.5988	0.942169	1.32954	0.70207	0.482636	1	ENSG00000271895	ENSG00000271895	ENSG00000271895
ENSG00000116649	4738.25	2.21647	0.492577	4.4997	6.80507e-06	0.000240997	SRM	P19623	PAPT
ENSG00000171824	1572.54	-0.397278	0.977291	-0.40733	0.683766	1	EXOSC10	Q01780	PM-Scl
ENSG00000226849	0.61209	0.526786	1.37047	0.401104	0.688344	1	ENSG00000226849	ENSG00000226849	ENSG00000226849
ENSG00000230337	9.25526	1.56445	1.29062	1.21891	0.222877	0.95965	EXOSC10-AS1	ENSG00000230337	EXOSC10-AS1
ENSG00000198793	252.135	0.721371	0.842519	0.854997	0.392553	0.997025	MTOR	P42345	FRAP
ENSG00000225602	0.0635121	1.08186	1.35888	0.82496	0.409394	0.997025	MTOR-AS1	ENSG00000225602	MTOR-AS1
ENSG00000253086	0	NA	NA	NA	NA	NA	ENSG00000253086	ENSG00000253086	ENSG00000253086
ENSG00000171819	1.20382	1.30159	1.50759	0.927097	0.353876	0.997025	ANGPTL7	O43827	AngX
ENSG00000207451	0.0338424	1.09483	1.35611	0.824964	0.409392	0.997025	RNU6-291P	ENSG00000207451	RNU6-291P
ENSG00000238173	0	NA	NA	NA	NA	NA	ENSG00000238173	ENSG00000238173	ENSG00000238173
ENSG00000120942	516.409	-1.88725	0.739558	-2.54152	0.011037	0.105407	UBIAD1	Q9Y5Z9	SCCD
ENSG00000238199	0.0561953	1.14618	1.35768	0.858742	0.390483	0.997025	ENSG00000238199	ENSG00000238199	ENSG00000238199
ENSG00000284646	3.85625	-0.933098	1.48638	-0.57815	0.563163	1	ENSG00000284646	ENSG00000284646	ENSG00000284646
ENSG00000224338	0	NA	NA	NA	NA	NA	MTCYBP45	ENSG00000224338	MTCYBP45
ENSG00000204624	166.465	-1.11121	1.02312	-1.07412	0.28277	0.997025	DISP3	Q9P2K9	PTCHD2
ENSG00000235643	1.77246	0.632394	1.51335	0.420915	0.673817	1	LINC01647	ENSG00000235643	LINC01647
ENSG00000284708	6.88803	4.12716	1.31128	3.22043	0.00128	0.0190829	ENSG00000284708	ENSG00000284708	ENSG00000284708
ENSG00000116661	488.068	0.641057	0.639872	1.00224	0.31623	0.997025	FBXO2	Q9UK22	FBG1
ENSG00000132879	424.297	-0.0812778	0.905679	-0.0895176	0.928671	1	FBXO44	A0A024R4F9	FBG3
ENSG00000116663	55.8026	-1.76374	1.28668	-1.54746	0.121753	0.628712	FBXO6	Q9NRD1	FBG2
ENSG00000116670	3039.57	2.11086	0.585903	3.60282	0.000314783	0.00609309	MAD2L2	A0A024R4I4	FANCV
ENSG00000162490	489.96	2.3754	0.779654	3.05062	0.00228372	0.0305534	DRAXIN	Q8NBI3	AGPA3119
ENSG00000177674	215.236	-3.76786	1.39783	-2.97872	NA	NA	AGTRAP	Q6RW13	ATRAP
ENSG00000215910	0.282756	1.00169	1.36543	0.824948	0.409401	0.997025	C1orf167	A2VCK6	C1orf167
ENSG00000177553	0	NA	NA	NA	NA	NA	C1orf167-AS1	ENSG00000177553	C1orf167-AS1
ENSG00000177000	235.346	0.729943	0.727243	1.00193	0.316378	0.997025	MTHFR	P42898	MTHFR
ENSG00000011021	1026.02	-0.185772	0.468358	-0.398377	0.690352	1	CLCN6	P51797	CLC-6
ENSG00000242349	30.7609	2.05124	1.37276	1.46345	0.143344	0.707031	ENSG00000242349	ENSG00000242349	ENSG00000242349
ENSG00000276470	0	NA	NA	NA	NA	NA	ENSG00000276470	ENSG00000276470	ENSG00000276470
ENSG00000278852	0	NA	NA	NA	NA	NA	ENSG00000278852	ENSG00000278852	ENSG00000278852
ENSG00000175206	59.4611	-2.60901	1.47381	-1.94937	NA	NA	NPPA	P01160	ANF
ENSG00000275915	0	NA	NA	NA	NA	NA	ENSG00000275915	ENSG00000275915	ENSG00000275915
ENSG00000120937	0.409791	0.298898	1.37027	0.26345	0.792204	1	NPPB	P16860	BNP
ENSG00000224904	0.125163	1.05364	1.36214	0.824954	0.409398	0.997025	SBF1P2	ENSG00000224904	SBF1P2
ENSG00000199347	0.082721	0.91733	1.36161	0.691675	0.489141	1	RNU5E-1	ENSG00000199347	RNU5E
ENSG00000201801	0	NA	NA	NA	NA	NA	RNU5E-4P	ENSG00000201801	RNU5E-4P
ENSG00000116685	795.926	-1.72494	0.649027	-2.65415	0.00795085	0.0814768	KIAA2013	Q8IYS2	KIAA2013
ENSG00000083444	835.984	-3.41644	1.03951	-3.31976	0.000900934	0.0143236	PLOD1	A0A024R4H0	EDS6
ENSG00000116688	3297.41	1.46213	0.515748	2.83534	0.00457769	0.0530895	MFN2	O95140	CMT2A
ENSG00000270914	0.0296697	0	1.35041	0	1	1	ENSG00000270914	ENSG00000270914	ENSG00000270914
ENSG00000116691	929.741	0.171315	0.465801	0.367029	0.713598	1	MIIP	Q5JXC2	IIP45
ENSG00000202461	0.0890091	0	1.35554	0	1	1	ENSG00000202461	ENSG00000202461	ENSG00000202461
ENSG00000276869	0	NA	NA	NA	NA	NA	MIR6729	ENSG00000276869	hsa-mir-6729
ENSG00000243539	0.157144	1.04123	1.36313	0.824952	0.409399	0.997025	RN7SL649P	ENSG00000243539	RN7SL649P
ENSG00000120949	0.871465	0.593066	1.5007	0.422508	0.672654	1	TNFRSF8	A5D8T4	CD30
ENSG00000201135	0	NA	NA	NA	NA	NA	RNU6-777P	ENSG00000201135	RNU6-777P
ENSG00000227875	0.310115	0.993954	1.36579	0.824947	0.409401	0.997025	RPL23AP89	ENSG00000227875	RPL23AP89
ENSG00000283789	0	NA	NA	NA	NA	NA	MIR7846	ENSG00000283789	hsa-mir-7846
ENSG00000028137	0.840845	0.55061	1.47471	0.395743	0.692295	1	TNFRSF1B	P20333	CD120b
ENSG00000263676	0	NA	NA	NA	NA	NA	MIR4632	ENSG00000263676	MIR4632
ENSG00000225196	0	NA	NA	NA	NA	NA	RPL10P17	ENSG00000225196	RPL10P17
ENSG00000252969	0	NA	NA	NA	NA	NA	ENSG00000252969	ENSG00000252969	ENSG00000252969
ENSG00000048707	188.649	-2.19829	0.976719	-2.28336	0.0224094	0.180204	VPS13D	Q5THJ4	SCAR4
ENSG00000239149	3.36429	1.7912	1.51197	1.47715	0.139637	0.693952	SNORA59B	ENSG00000239149	ACA59
ENSG00000229484	0.0338424	1.09483	1.35611	0.824964	0.409392	0.997025	ENSG00000229484	ENSG00000229484	ENSG00000229484
ENSG00000162496	30.5315	-1.1742	1.45636	-0.917491	0.358886	0.997025	DHRS3	O75911	DD83.1
ENSG00000221340	0	NA	NA	NA	NA	NA	RNU6ATAC18P	ENSG00000221340	RNU6ATAC18P
ENSG00000276830	0	NA	NA	NA	NA	NA	MIR6730	ENSG00000276830	hsa-mir-6730
ENSG00000272482	0.0504506	0	1.35044	0	1	1	ENSG00000272482	ENSG00000272482	ENSG00000272482
ENSG00000204518	0.625751	0	1.36663	0	1	1	AADACL4	Q5VUY2	AADACL4
ENSG00000226166	0	NA	NA	NA	NA	NA	ENSG00000226166	ENSG00000226166	ENSG00000226166
ENSG00000188984	0.0593394	0	1.35289	0	1	1	AADACL3	Q5VUY0	AADACL3
ENSG00000157330	7.97043	-1.50536	1.3375	-0.973318	0.330395	0.997025	C1orf158	Q5VUY5	C1orf158
ENSG00000116726	0.705379	-0.00114879	1.37198	0.0750017	0.940213	1	PRAMEF12	O95522	PRAMEF12
ENSG00000116721	0.151352	0	1.3552	0	1	1	PRAMEF1	B7ZM17	PRAMEF1
ENSG00000228338	0	NA	NA	NA	NA	NA	LINC01784	ENSG00000228338	LINC01784
ENSG00000239810	0.0296697	0	1.35041	0	1	1	PRAMEF11	A0A087WW85	PRAMEF11
ENSG00000231103	0.9823	0.551282	1.37093	0.427564	0.668969	1	ENSG00000231103	ENSG00000231103	ENSG00000231103
ENSG00000179172	0.0338424	1.09483	1.35611	0.824964	0.409392	0.997025	HNRNPCL1	O60812	HNRPCL1
ENSG00000120952	0.185194	1.05449	1.36207	0.824956	0.409397	0.997025	PRAMEF2	O60811	DJ845O24.3
ENSG00000243073	0	NA	NA	NA	NA	NA	PRAMEF4	O60810	PRAMEF4
ENSG00000187545	0.0635121	1.08186	1.35888	0.82496	0.409394	0.997025	PRAMEF10	O60809	PRAMEF10
ENSG00000204510	0	NA	NA	NA	NA	NA	PRAMEF7	Q5VXH5	PRAMEF7
ENSG00000207434	0	NA	NA	NA	NA	NA	RNU6-1072P	ENSG00000207434	RNU6-1072P
ENSG00000234064	0	NA	NA	NA	NA	NA	ENSG00000234064	ENSG00000234064	ENSG00000234064
ENSG00000232423	0.0978042	1.06567	1.36099	0.824956	0.409396	0.997025	PRAMEF6	Q5VXH4	PRAMEF6
ENSG00000274178	0.0319809	0	1.35052	0	1	1	PRAMEF28P	ENSG00000274178	PRAMEF28
ENSG00000274764	0	NA	NA	NA	NA	NA	PRAMEF27	A3QJZ7	PRAMEF27
ENSG00000277058	0	NA	NA	NA	NA	NA	HNRNPCL3	ENSG00000277058	HNRNPCL2
ENSG00000229571	0.0639619	0	1.35333	0	1	1	PRAMEF25	A6NGN4	PRAMEF25
ENSG00000277862	0	NA	NA	NA	NA	NA	ENSG00000277862	ENSG00000277862	ENSG00000277862
ENSG00000236179	0.377799	0.672045	1.36857	0.512219	0.608497	1	PRAMEF35P	ENSG00000236179	PRAMEF35P
ENSG00000275774	0.0319809	0	1.35052	0	1	1	HNRNPCL2	B2RXH8	HNRNPCP5
ENSG00000229978	0	NA	NA	NA	NA	NA	ENSG00000229978	ENSG00000229978	ENSG00000229978
ENSG00000233336	0	NA	NA	NA	NA	NA	ENSG00000233336	ENSG00000233336	ENSG00000233336
ENSG00000280267	0.0616506	0	1.35311	0	1	1	PRAMEF26	A6NGN4	PRAMEF25
ENSG00000179412	0	NA	NA	NA	NA	NA	HNRNPCL4	B7ZW38	HNRNPCL3
ENSG00000204505	0.0593394	0	1.35289	0	1	1	PRAMEF9	A0A096LNW4	PRAMEF9
ENSG00000279169	0	NA	NA	NA	NA	NA	PRAMEF13	Q5VWM6	PRAMEF13
ENSG00000279804	0.129335	0.831173	1.36418	0.629609	0.528951	1	PRAMEF18	A0A096LP99	PRAMEF18
ENSG00000250894	6.75157	2.42051	1.49099	2.03881	0.0414688	0.286627	PRAMEF31P	ENSG00000250894	PRAMEF31P
ENSG00000270601	0	NA	NA	NA	NA	NA	PRAMEF5	A0A0G2JM45	PRAMEF23
ENSG00000231219	0	NA	NA	NA	NA	NA	ENSG00000231219	ENSG00000231219	ENSG00000231219
ENSG00000207511	0	NA	NA	NA	NA	NA	RNU6-771P	ENSG00000207511	RNU6-1185P
ENSG00000182330	0	NA	NA	NA	NA	NA	PRAMEF8	Q5VWM4	PRAMEF24
ENSG00000237700	0.0338424	1.09483	1.35611	0.824964	0.409392	0.997025	PRAMEF33	A0A0G2JMD5	PRAMEF33P
ENSG00000204501	0	NA	NA	NA	NA	NA	PRAMEF15	Q5VWM5	PRAMEF15
ENSG00000228229	0	NA	NA	NA	NA	NA	ENSG00000228229	ENSG00000228229	ENSG00000228229
ENSG00000204481	0.254498	0.672737	1.36751	0.512221	0.608496	1	PRAMEF14	A6NFR9	PRAMEF14
ENSG00000204480	0.0593394	0	1.35289	0	1	1	PRAMEF19	Q5SWL8	PRAMEF19
ENSG00000204479	0.682779	0	1.367	0	1	1	PRAMEF17	Q5VTA0	PRAMEF17
ENSG00000204478	0.0658233	1.08086	1.35904	0.82496	0.409394	0.997025	PRAMEF20	Q5VT98	PRAMEF21
ENSG00000162494	0.988669	0.656243	1.50525	0.460338	0.645273	1	LRRC38	Q5VT99	LRRC38
ENSG00000259961	0	NA	NA	NA	NA	NA	ENSG00000259961	ENSG00000259961	ENSG00000259961
ENSG00000215909	0.095493	1.06664	1.36088	0.824956	0.409396	0.997025	ENSG00000215909	ENSG00000215909	ENSG00000215909
ENSG00000162493	151.978	-2.84481	1.46307	-2.30944	NA	NA	PDPN	Q86YL7	AGGRUS
ENSG00000222952	0	NA	NA	NA	NA	NA	RNA5SP41	ENSG00000222952	RN5S41
ENSG00000237445	0	NA	NA	NA	NA	NA	ENSG00000237445	ENSG00000237445	ENSG00000237445
ENSG00000253085	0	NA	NA	NA	NA	NA	ENSG00000253085	ENSG00000253085	ENSG00000253085
ENSG00000116731	657.857	1.25103	0.454107	2.75759	0.00582289	0.0639784	PRDM2	Q13029	HUMHOXY1
ENSG00000189337	780.661	-1.13916	0.854018	-1.33228	0.182769	0.835366	KAZN	Q674X7	C1orf196
ENSG00000252151	0	NA	NA	NA	NA	NA	RNU6-1265P	ENSG00000252151	RNU6-1265P
ENSG00000231606	0.359189	0.54049	1.36911	0.415488	0.677785	1	ENSG00000231606	ENSG00000231606	ENSG00000231606
ENSG00000234593	0.315187	0	1.36324	0	1	1	KAZN-AS1	ENSG00000234593	KAZN-AS1
ENSG00000235829	0.467359	0.668535	1.36907	0.512218	0.608498	1	ENSG00000235829	ENSG00000235829	ENSG00000235829
ENSG00000175147	4.96817	-0.307133	1.50455	-0.248024	0.804116	1	TMEM51-AS1	ENSG00000175147	C1orf126
ENSG00000171729	117.742	0.0939383	1.26115	0.0685988	0.945309	1	TMEM51	A0A024QZ97	C1orf72
ENSG00000204464	0.0593394	0	1.35289	0	1	1	ENSG00000204464	ENSG00000204464	ENSG00000204464
ENSG00000215720	0.0676848	0.820065	1.36103	0.629613	0.528948	1	ENSG00000215720	ENSG00000215720	ENSG00000215720
ENSG00000278480	0.0692057	0	1.35378	0	1	1	ENSG00000278480	ENSG00000278480	ENSG00000278480
ENSG00000142621	236.724	4.51177	1.40863	2.97383	0.00294106	0.0375208	FHAD1	B1AJZ9	FHAD1
ENSG00000233485	0.248464	1.01165	1.36494	0.824949	0.409401	0.997025	FHAD1-AS1	ENSG00000233485	FHAD1-AS1
ENSG00000236045	0	NA	NA	NA	NA	NA	ENSG00000236045	ENSG00000236045	ENSG00000236045
ENSG00000228140	2.20343	-0.522249	1.46032	-0.267568	0.789032	1	ENSG00000228140	ENSG00000228140	ENSG00000228140
ENSG00000142634	210.256	-0.960167	0.727802	-1.32917	0.183792	0.838826	EFHD2	A0A024QZ77	SWS1
ENSG00000162438	0.543077	0.394157	1.44236	0.31025	0.756371	1	CTRC	Q99895	CLCR
ENSG00000142615	4.54839	3.75068	1.43667	2.50112	0.0123802	0.114824	CELA2A	P08217	AOMS4
ENSG00000215704	0.549748	0.461155	1.41889	0.347114	0.728506	1	CELA2B	P08218	ELA2B
ENSG00000132906	131.741	-3.6531	0.973372	-3.37488	0.000738466	0.0123195	CASP9	P55211	APAF-3
ENSG00000116138	136.642	1.70428	1.21087	1.37915	0.167848	0.786485	DNAJC16	Q9Y2G8	DNAJC16
ENSG00000251866	0.0965641	0	1.35601	0	1	1	SCARNA21B	ENSG00000251866	SCARNA21B
ENSG00000272510	0	NA	NA	NA	NA	NA	ENSG00000272510	ENSG00000272510	ENSG00000272510
ENSG00000116771	5.2719	0.241776	1.44574	0.0712614	0.94319	1	AGMAT	A0A024QZ78	AGMAT
ENSG00000237301	6.5478	-0.155059	1.5129	-0.166027	0.868136	1	ENSG00000237301	ENSG00000237301	ENSG00000237301
ENSG00000235084	3.66776	-0.634742	1.50532	-0.408936	0.682587	1	ENSG00000235084	ENSG00000235084	ENSG00000235084
ENSG00000252417	0	NA	NA	NA	NA	NA	RNU7-179P	ENSG00000252417	RNU7-179P
ENSG00000236500	0.0616506	0	1.35311	0	1	1	ENSG00000236500	ENSG00000236500	ENSG00000236500
ENSG00000197312	284.874	2.80113	1.24714	2.20307	0.0275902	0.212073	DDI2	Q5TDH0	DDI2
ENSG00000215695	0	NA	NA	NA	NA	NA	RSC1A1	Q92681	RS1
ENSG00000271742	0	NA	NA	NA	NA	NA	ENSG00000271742	ENSG00000271742	ENSG00000271742
ENSG00000116786	947.371	1.68403	0.544778	3.09313	0.00198058	0.0273559	PLEKHM2	Q8IWE5	SKIP
ENSG00000237938	6.06806	0.556206	1.48503	0.314325	0.753274	1	ENSG00000237938	ENSG00000237938	ENSG00000237938
ENSG00000162461	3.63769	-0.852556	1.48034	-0.527403	0.597913	1	SLC25A34	Q6PIV7	SLC25A34
ENSG00000224459	0	NA	NA	NA	NA	NA	SLC25A34-AS1	ENSG00000224459	SLC25A34-AS1
ENSG00000162460	0.112391	0.914953	1.36303	0.691673	0.489143	1	TMEM82	A0PJX8	TMEM82
ENSG00000162458	73.1155	-2.03251	1.00771	-1.98834	0.046774	0.314051	FBLIM1	Q8WUP2	CAL
ENSG00000224321	0.634112	0.31551	1.37109	0.254497	0.799112	1	ENSG00000224321	ENSG00000224321	ENSG00000224321
ENSG00000233954	70.5875	3.75879	0.712285	5.32394	1.01544e-07	5.57252e-06	UQCRHL	A0A096LP55	UQCRHL
ENSG00000178715	0.474085	0.659607	1.50609	0.478679	0.632167	1	RPS16P1	ENSG00000178715	RPS16_1_14
ENSG00000179743	153.404	-0.940757	0.89307	-1.0531	0.292294	0.997025	FLJ37453	ENSG00000179743	FLJ37453
ENSG00000065526	861.415	-2.0576	0.609506	-3.37055	0.00075018	0.0124439	SPEN	Q96T58	HIAA0929
ENSG00000270620	0	NA	NA	NA	NA	NA	ENSG00000270620	ENSG00000270620	ENSG00000270620
ENSG00000116809	1131.27	1.71881	0.692675	2.4819	0.0130684	0.119795	ZBTB17	Q13105	MIZ-1
ENSG00000234607	0	NA	NA	NA	NA	NA	ENSG00000234607	ENSG00000234607	ENSG00000234607
ENSG00000231353	0.0936316	0	1.35584	0	1	1	ENSG00000231353	ENSG00000231353	ENSG00000231353
ENSG00000275503	0	NA	NA	NA	NA	NA	ENSG00000275503	ENSG00000275503	ENSG00000275503
ENSG00000224966	0.0504506	0	1.35044	0	1	1	ENSG00000224966	ENSG00000224966	ENSG00000224966
ENSG00000183888	0.129335	0.831173	1.36418	0.629609	0.528951	1	SRARP	Q8NEQ6	C1orf64
ENSG00000233078	0	NA	NA	NA	NA	NA	ENSG00000233078	ENSG00000233078	ENSG00000233078
ENSG00000173641	22.8634	4.01032	1.4263	2.69953	0.00694383	0.0733042	HSPB7	Q9UBY9	cvHSP
ENSG00000186510	0.0593394	0	1.35289	0	1	1	CLCNKA	P51800	CLCK1
ENSG00000232456	12.227	3.2325	0.993092	3.3249	0.000884516	0.0141284	ENSG00000232456	ENSG00000232456	ENSG00000232456
ENSG00000184908	0.376829	0.459646	1.36954	0.361385	0.717812	1	CLCNKB	A8K8H0	CLCKB
ENSG00000185519	750.529	4.03841	0.768737	5.25013	1.51991e-07	7.8864e-06	FAM131C	Q96AQ9	C1orf117
ENSG00000142627	24.1871	-1.28899	1.49876	-1.06187	0.288293	0.997025	EPHA2	A0A024QZA8	ARCC2
ENSG00000227959	14.0194	4.9035	1.51679	2.89164	0.00383232	0.0463245	ENSG00000227959	ENSG00000227959	ENSG00000227959
ENSG00000224621	0.218345	0.825144	1.36607	0.629607	0.528952	1	ENSG00000224621	ENSG00000224621	ENSG00000224621
ENSG00000234166	0	NA	NA	NA	NA	NA	ENSG00000234166	ENSG00000234166	ENSG00000234166
ENSG00000142632	51.5614	-1.53932	1.40008	-1.38348	0.166518	0.782581	ARHGEF19	B4DN02	WGEF
ENSG00000237276	0.185769	0.729542	1.36619	0.554804	0.579029	1	ENSG00000237276	ENSG00000237276	ENSG00000237276
ENSG00000132881	44.6372	1.03894	1.38623	0.732419	NA	NA	CPLANE2	Q9BU20	C1orf89
ENSG00000233929	1.00857	0.452628	1.50486	0.320535	0.748563	1	ENSG00000233929	ENSG00000233929	ENSG00000233929
ENSG00000037637	841.599	-0.893492	0.858664	-1.03886	0.298869	0.997025	FBXO42	A0A024QZB0	Fbx42
ENSG00000055070	94.4522	-3.73568	0.96374	-3.43123	0.000600859	0.0104452	SZRD1	Q7Z422	C1orf144
ENSG00000226457	1.15458	0.829687	1.5115	0.566556	0.571016	1	RPL22P3	ENSG00000226457	RPL22_1_15
ENSG00000187144	0.924278	0.341439	1.3717	0.260996	0.794096	1	SPATA21	Q7Z572	spergen-2
ENSG00000157191	297.881	-0.421832	1.00075	-0.421499	0.67339	1	NECAP2	Q9NVZ3	NECAP2
ENSG00000226029	0.621308	-0.100474	1.37185	0.0437431	0.965109	1	LINC01772	ENSG00000226029	LINC01772
ENSG00000080947	55.6464	-1.37302	1.34472	-1.07262	0.28344	0.997025	CROCCP3	ENSG00000080947	CROCCL2
ENSG00000206652	0.254928	0.759884	1.36716	0.578177	0.563145	1	RNU1-1	ENSG00000206652	HSD1
ENSG00000261135	26.5721	-1.05601	1.09288	-0.898239	0.369058	0.997025	ENSG00000261135	ENSG00000261135	ENSG00000261135
ENSG00000224174	3.21769	-0.292357	1.50239	-0.202279	0.839699	1	ENSG00000224174	ENSG00000224174	ENSG00000224174
ENSG00000233421	1.25168	0.0488014	1.51396	0.0992064	0.920974	1	LINC01783	ENSG00000233421	LINC01783
ENSG00000277344	0	NA	NA	NA	NA	NA	RNU1-6P	ENSG00000277344	RNU1-6
ENSG00000225710	0.0319809	0	1.35052	0	1	1	ENSG00000225710	ENSG00000225710	ENSG00000225710
ENSG00000219481	373.992	-2.03288	0.757747	-2.67138	0.00755394	0.0781714	NBPF1	Q3BBV0	AB13
ENSG00000271732	0.16656	0.829676	1.36514	0.629607	0.528952	1	ENSG00000271732	ENSG00000271732	ENSG00000271732
ENSG00000215908	655.672	1.71622	0.851219	2.01772	0.0436201	0.298174	CROCCP2	ENSG00000215908	CROCCL1
ENSG00000283773	0	NA	NA	NA	NA	NA	ENSG00000283773	ENSG00000283773	ENSG00000283773
ENSG00000186301	22.4212	2.34383	1.35357	1.66428	0.0960569	0.533506	ENSG00000186301	ENSG00000186301	ENSG00000186301
ENSG00000282143	0.0561953	1.14618	1.35768	0.858742	0.390483	0.997025	ENSG00000282143	ENSG00000282143	ENSG00000282143
ENSG00000207513	0	NA	NA	NA	NA	NA	RNU1-3	ENSG00000207513	HSD4
ENSG00000280114	0.166724	1.04371	1.36294	0.824954	0.409398	0.997025	ENSG00000280114	ENSG00000280114	ENSG00000280114
ENSG00000236698	5.8388	1.01053	1.26636	0.797687	0.425052	1	ENSG00000236698	ENSG00000236698	ENSG00000236698
ENSG00000268869	0.792287	0.241194	1.50978	0.218271	0.827218	1	ENSG00000268869	ENSG00000268869	ENSG00000268869
ENSG00000279151	0.0504506	0	1.35044	0	1	1	ENSG00000279151	ENSG00000279151	ENSG00000279151
ENSG00000282740	0.0338424	1.09483	1.35611	0.824964	0.409392	0.997025	ENSG00000282740	ENSG00000282740	ENSG00000282740
ENSG00000058453	219.642	-2.43757	0.89165	-2.67128	0.00755631	0.0781714	CROCC	Q5TZA2	ROLT
ENSG00000227684	1.4613	-0.0649831	1.49376	0.00696862	0.99444	1	CROCCP4	ENSG00000227684	CROCCP4
ENSG00000207389	0.22597	0.761266	1.36683	0.578177	0.563144	1	RNU1-4	ENSG00000207389	HSD2
ENSG00000186715	18.8347	3.85101	1.12225	3.40635	0.000658374	0.011268	MST1L	Q2TV78	BRF-1
ENSG00000223643	0	NA	NA	NA	NA	NA	ENSG00000223643	ENSG00000223643	ENSG00000223643
ENSG00000230239	0.125163	1.05364	1.36214	0.824954	0.409398	0.997025	ENSG00000230239	ENSG00000230239	ENSG00000230239
ENSG00000263811	0	NA	NA	NA	NA	NA	MIR3675	ENSG00000263811	MIR3675
ENSG00000228549	9.14916	-1.6255	1.32191	-1.07153	0.283933	0.997025	LOC112267871	ENSG00000228549	LOC112267871
ENSG00000277234	0	NA	NA	NA	NA	NA	RNU1-5P	ENSG00000277234	RNU1-5
ENSG00000238142	1.44288	-0.308652	1.49895	-0.118666	0.90554	1	LOC105376805	ENSG00000238142	LOC105376805
ENSG00000235241	0.500045	0.22502	1.51035	0.245077	0.806397	1	ENSG00000235241	ENSG00000235241	ENSG00000235241
ENSG00000207005	0.0744495	0	1.35421	0	1	1	RNU1-2	ENSG00000207005	RNU1C1
ENSG00000272426	1.17297	1.49847	1.49014	1.024	0.305836	0.997025	ENSG00000272426	ENSG00000272426	ENSG00000272426
ENSG00000117122	429.849	-1.67878	1.08394	-1.7486	0.0803606	0.469246	MFAP2	P55001	MAGP
ENSG00000226526	0	NA	NA	NA	NA	NA	ENSG00000226526	ENSG00000226526	ENSG00000226526
ENSG00000159363	3743.32	-0.528578	0.861522	-0.613798	0.539349	1	ATP13A2	Q8N4D4	CLN12
ENSG00000117118	1320.96	-0.0933208	0.539375	-0.172121	0.863342	1	SDHB	P21912	CWS2
ENSG00000117115	4.36612	-0.178833	1.50873	-0.154151	0.87749	1	PADI2	A0A024RA98	PAD-H19
ENSG00000204362	0.324603	0.990212	1.36595	0.824947	0.409402	0.997025	LINC02783	ENSG00000204362	LINC02783
ENSG00000282843	0	NA	NA	NA	NA	NA	ENSG00000282843	ENSG00000282843	ENSG00000282843
ENSG00000142623	0.493689	0.782264	1.36893	0.629601	0.528955	1	PADI1	Q9ULC6	HPAD10
ENSG00000142619	0.0978042	1.06567	1.36099	0.824956	0.409396	0.997025	PADI3	Q9ULW8	PAD3
ENSG00000266634	0.0319809	0	1.35052	0	1	1	MIR3972	ENSG00000266634	MIR3972
ENSG00000159339	0.494073	0.561454	1.36994	0.427565	0.668968	1	PADI4	Q9UM07	PAD
ENSG00000276747	0.38284	0.209577	1.37033	0.221022	0.825075	1	PADI6	Q6TGC4	PREMBL2
ENSG00000227751	0	NA	NA	NA	NA	NA	ENSG00000227751	ENSG00000227751	ENSG00000227751
ENSG00000179051	272.912	-2.02381	1.17921	-1.71901	0.0856125	0.491019	RCC2	A0A024RAC5	TD-60
ENSG00000074964	1160.2	-0.209571	0.786136	-0.267452	0.789121	1	ARHGEF10L	Q9HCE6	GrinchGEF
ENSG00000236648	0.0658233	1.08086	1.35904	0.82496	0.409394	0.997025	LINC02810	ENSG00000236648	LINC02810
ENSG00000117148	2.08725	-0.305747	1.51368	-0.158184	0.874312	1	ACTL8	Q9H568	CT57
ENSG00000284653	0	NA	NA	NA	NA	NA	ENSG00000284653	ENSG00000284653	ENSG00000284653
ENSG00000261781	0.0890091	0	1.35554	0	1	1	LINC01654	ENSG00000261781	LINC01654
ENSG00000117154	191.608	1.16352	0.785981	1.48938	0.136388	0.683314	IGSF21	Q96ID5	IGSF21
ENSG00000280222	0.10491	0.83008	1.36323	0.629611	0.528949	1	ENSG00000280222	ENSG00000280222	ENSG00000280222
ENSG00000230035	0.0639619	0	1.35333	0	1	1	ENSG00000230035	ENSG00000230035	ENSG00000230035
ENSG00000225387	0.334779	1.03023	1.3657	0.858737	0.390486	0.997025	ENSG00000225387	ENSG00000225387	ENSG00000225387
ENSG00000179023	0.432423	0.561503	1.36966	0.427566	0.668967	1	KLHDC7A	Q5VTJ3	KLHDC7A
ENSG00000235282	0	NA	NA	NA	NA	NA	ENSG00000235282	ENSG00000235282	ENSG00000235282
ENSG00000225478	0	NA	NA	NA	NA	NA	ENSG00000225478	ENSG00000225478	ENSG00000225478
ENSG00000009709	36.7276	0.636756	1.48393	0.29586	NA	NA	PAX7	P23759	HUP1
ENSG00000179002	0	NA	NA	NA	NA	NA	TAS1R2	Q8TE23	GPR71
ENSG00000255275	0	NA	NA	NA	NA	NA	ENSG00000255275	ENSG00000255275	ENSG00000255275
ENSG00000159423	93.9488	-1.36802	1.3258	-1.08299	0.278813	0.997025	ALDH4A1	P30038	ALDH4
ENSG00000265606	0	NA	NA	NA	NA	NA	MIR4695	ENSG00000265606	MIR4695
ENSG00000221662	0.0530513	0.914131	1.3595	0.691677	0.48914	1	MIR1290	ENSG00000221662	MIRN1290
ENSG00000169991	7.34073	-1.36491	1.43781	-0.957962	0.338082	0.997025	IFFO2	Q5TF58	IFFO2
ENSG00000272084	52.19	-1.78607	1.38774	-1.54207	0.123056	0.634241	ENSG00000272084	ENSG00000272084	ENSG00000272084
ENSG00000127481	623.807	-1.42081	0.507592	-2.80238	0.00507273	0.057527	UBR4	Q5T4S7	RBAF600
ENSG00000230424	7.80614	1.81741	1.22873	1.59248	0.111276	0.591473	EMC1-AS1	ENSG00000230424	EMC1-AS1
ENSG00000127463	516.858	-2.78942	1.28012	-2.26615	0.0234424	0.186787	EMC1	Q8N766	CAVIPMR
ENSG00000053372	936.467	0.286832	0.603518	0.476367	0.633813	1	MRTO4	A0A024RAE1	C1orf33
ENSG00000211454	11.6733	0.240944	1.47793	0.151227	0.879797	1	AKR7L	Q8NHP1	AFAR3
ENSG00000162482	7.70281	0.710681	1.40594	0.492574	0.622314	1	AKR7A3	O95154	AFAR2
ENSG00000270728	12.7912	-0.822141	1.47411	-0.562057	NA	NA	ENSG00000270728	ENSG00000270728	ENSG00000270728
ENSG00000053371	1281.47	0.584481	0.809509	0.722695	0.469867	1	AKR7A2	B4DZX4	AFAR
ENSG00000200403	1.33147	0.192542	1.51402	0.149712	0.880992	1	RNU6-1099P	ENSG00000200403	RNU6-1099P
ENSG00000040487	400.339	-1.23681	0.616376	-2.00191	0.045294	0.306697	SLC66A1	A0A024RA97	LAAT-1
ENSG00000077549	3167.15	2.71393	0.42355	6.40832	1.47127e-10	1.45138e-08	CAPZB	P47756	CAPB
ENSG00000240490	0.187869	0.612007	1.36683	0.477211	0.633212	1	ENSG00000240490	ENSG00000240490	ENSG00000240490
ENSG00000201609	0	NA	NA	NA	NA	NA	RNU4-28P	ENSG00000201609	RNU4-28P
ENSG00000235185	0.871744	0.0455889	1.47079	0.0988315	0.921272	1	LOC105378614	ENSG00000235185	LOC105378614
ENSG00000173436	1625.05	3.50471	0.461739	7.59194	3.1516e-14	6.35583e-12	MICOS10	Q5TGZ0	C1orf151
ENSG00000158747	71.3722	1.26341	0.658936	1.92329	0.0544431	0.350558	NBL1	P41271	D1S1733E
ENSG00000270136	0.189574	0	1.36039	0	1	1	ENSG00000270136	ENSG00000270136	ENSG00000270136
ENSG00000226396	9.0702	4.17706	1.1576	3.80299	0.000142958	0.00316354	ENSG00000226396	ENSG00000226396	ENSG00000226396
ENSG00000158748	8.0142	-1.18311	1.49874	-0.82949	0.406827	0.997025	HTR6	P50406	5-HT6
ENSG00000162542	7.32802	-1.0008	1.49645	-0.714492	0.474923	1	TMCO4	Q5TGY1	TMCO4
ENSG00000178828	0	NA	NA	NA	NA	NA	RNF186	Q9NXI6	RNF186
ENSG00000235434	0	NA	NA	NA	NA	NA	ENSG00000235434	ENSG00000235434	ENSG00000235434
ENSG00000169914	100.49	0.224372	1.30433	0.171628	0.86373	1	OTUD3	Q5T2D3	DUBA4
ENSG00000188784	0.0296697	0	1.35041	0	1	1	PLA2G2E	Q9NZK7	GIIE sPLA2
ENSG00000242688	0	NA	NA	NA	NA	NA	RN7SL304P	ENSG00000242688	RN7SL304P
ENSG00000188257	0.0319809	0	1.35052	0	1	1	PLA2G2A	A0A024RA96	MOM1
ENSG00000127472	2.26764	-0.149328	1.50489	-0.03624	0.971091	1	PLA2G5	P39877	FRFB
ENSG00000117215	0.328157	0.98933	1.36599	0.824947	0.409402	0.997025	PLA2G2D	A0A087WZT4	PLA2IID
ENSG00000158786	0.672669	0.872476	1.51509	0.605383	0.544925	1	PLA2G2F	Q9BZM2	GIIFsPLA2
ENSG00000227066	0	NA	NA	NA	NA	NA	LOC117779438	ENSG00000227066	LOC117779438
ENSG00000187980	0.908663	0.655302	1.4991	0.461169	0.644677	1	PLA2G2C	ENSG00000187980	UBXN10-AS1
ENSG00000225986	2.29948	1.37027	1.51012	0.910201	0.362716	0.997025	PLA2G2C	ENSG00000225986	UBXN10-AS1
ENSG00000162543	21.3488	-2.13922	1.42498	-1.57635	0.114945	0.604152	UBXN10	Q96LJ8	UBXD3
ENSG00000228105	0.0676848	0.820065	1.36103	0.629613	0.528948	1	LINC01757	ENSG00000228105	LINC01757
ENSG00000284710	0.0296697	0	1.35041	0	1	1	ENSG00000284710	ENSG00000284710	ENSG00000284710
ENSG00000158816	6.31697	-1.32224	1.37496	-0.853036	0.393639	0.997025	VWA5B1	Q5TIE3	VWA5B1
ENSG00000226664	0	NA	NA	NA	NA	NA	ENSG00000226664	ENSG00000226664	ENSG00000226664
ENSG00000236963	0.583132	0.81584	1.47775	0.577964	0.563288	1	ENSG00000236963	ENSG00000236963	ENSG00000236963
ENSG00000226487	0	NA	NA	NA	NA	NA	ENSG00000226487	ENSG00000226487	ENSG00000226487
ENSG00000284641	0	NA	NA	NA	NA	NA	ENSG00000284641	ENSG00000284641	ENSG00000284641
ENSG00000284743	0	NA	NA	NA	NA	NA	ENSG00000284743	ENSG00000284743	ENSG00000284743
ENSG00000162545	2475.39	3.60164	0.55727	6.46237	1.03073e-10	1.04448e-08	CAMK2N1	Q7Z7J9	PRO1489
ENSG00000090432	1222.88	-4.45468	0.638295	-6.77844	1.21477e-11	1.44149e-09	MUL1	A0A024RAA0	C1orf166
ENSG00000215520	1.48532	0.0883968	1.49361	0.108197	0.913839	1	RPS4XP4	ENSG00000215520	RPS4P4
ENSG00000183114	30.1698	0.264986	1.46971	0.176016	0.860281	1	FAM43B	Q6ZT52	FAM43B
ENSG00000158825	0.314287	0.814117	1.36722	0.629605	0.528953	1	CDA	P32320	CDD
ENSG00000158828	4341.62	1.98011	0.37677	5.25628	1.46995e-07	7.68563e-06	PINK1	Q9BXM7	BRPK
ENSG00000284005	0	NA	NA	NA	NA	NA	MIR6084	ENSG00000284005	hsa-mir-6084
ENSG00000117242	31.1937	-1.51795	0.926338	-1.57013	0.116386	0.609424	PINK1-AS	ENSG00000117242	NAPINK1
ENSG00000244038	4662.47	-0.130893	0.694987	-0.188793	0.850255	1	DDOST	A0A024RAD5	AGER1
ENSG00000117245	70.4775	1.9184	0.983004	1.94664	0.0515777	0.336769	KIF17	Q9P2E2	KIF17B
ENSG00000235432	0.41023	0.802555	1.36799	0.629604	0.528954	1	ENSG00000235432	ENSG00000235432	ENSG00000235432
ENSG00000189410	48.9248	-0.836766	0.927336	-0.901491	0.367327	0.997025	SH2D5	Q6ZV89	SH2D5
ENSG00000233069	0.238003	0.894719	1.36581	0.69167	0.489145	1	ENSG00000233069	ENSG00000233069	ENSG00000233069
ENSG00000127483	1852.81	0.327132	0.531871	0.61528	0.53837	1	HP1BP3	Q5SSJ5	HP1-BP74
ENSG00000075151	1461.9	1.65427	0.292124	5.66599	1.46182e-08	9.57525e-07	EIF4G3	A0A0A0MSA7	eIF-4G 3
ENSG00000251914	0	NA	NA	NA	NA	NA	RNU7-200P	ENSG00000251914	RNU7-200P
ENSG00000221808	0	NA	NA	NA	NA	NA	MIR1256	ENSG00000221808	MIRN1256
ENSG00000233072	0.326015	0.673253	1.36819	0.51222	0.608497	1	RPS15AP6	ENSG00000233072	RPS15A_1_18
ENSG00000236073	0.0265256	1.16408	1.35465	0.858744	0.390482	0.997025	ENSG00000236073	ENSG00000236073	ENSG00000236073
ENSG00000235112	0.425395	0.468396	1.37003	0.361384	0.717813	1	HSPE1P27	ENSG00000235112	HSPE1P27
ENSG00000117298	151.984	-2.39282	1.27442	-1.9196	0.0549086	0.352723	ECE1	A0A024RAB0	ECE
ENSG00000236936	0	NA	NA	NA	NA	NA	ENSG00000236936	ENSG00000236936	ENSG00000236936
ENSG00000231105	0.957607	0.151037	1.50278	0.160212	0.872714	1	ECE1-AS1	ENSG00000231105	ECE1-AS1
ENSG00000236216	0.0585066	1.14483	1.35786	0.858742	0.390483	0.997025	ENSG00000236216	ENSG00000236216	ENSG00000236216
ENSG00000228823	0	NA	NA	NA	NA	NA	ENSG00000228823	ENSG00000228823	ENSG00000228823
ENSG00000236009	0.0338424	1.09483	1.35611	0.824964	0.409392	0.997025	ENSG00000236009	ENSG00000236009	ENSG00000236009
ENSG00000227001	5.55517	-0.803275	1.37742	-0.616508	0.53756	1	ENSG00000227001	ENSG00000227001	ENSG00000227001
ENSG00000187952	22.3522	-0.845522	1.03565	-0.772389	0.439884	1	ENSG00000187952	ENSG00000187952	ENSG00000187952
ENSG00000186543	0.0319809	0	1.35052	0	1	1	ENSG00000186543	ENSG00000186543	ENSG00000186543
ENSG00000142794	345.582	1.46523	1.1235	1.30057	0.193406	0.870718	NBPF3	Q9H094	AE2
ENSG00000176378	0	NA	NA	NA	NA	NA	ENSG00000176378	ENSG00000176378	ENSG00000176378
ENSG00000162551	12.6288	-0.608338	1.50032	-0.555762	NA	NA	ALPL	A0A024RAG0	AP-TNAP
ENSG00000233431	0	NA	NA	NA	NA	NA	ENSG00000233431	ENSG00000233431	ENSG00000233431
ENSG00000076864	198.417	-3.58584	1.00357	-3.36152	0.000775159	0.0127625	RAP1GAP	P47736	RAP1GA1
ENSG00000090686	749.458	0.21032	0.789482	0.265251	0.790816	1	USP48	Q86UV5	RAP1GA1
ENSG00000231978	0	NA	NA	NA	NA	NA	ENSG00000231978	ENSG00000231978	ENSG00000231978
ENSG00000187942	0.209999	0	1.36102	0	1	1	LDLRAD2	Q5SZI1	LDLRAD2
ENSG00000142798	9.7103	-0.637479	1.51023	-0.532619	NA	NA	HSPG2	P98160	HSPG
ENSG00000232037	0.125163	1.05364	1.36214	0.824954	0.409398	0.997025	RPL21P29	ENSG00000232037	RPL21_1_19
ENSG00000283234	0	NA	NA	NA	NA	NA	ENSG00000283234	ENSG00000283234	ENSG00000283234
ENSG00000219073	0.248914	0	1.36197	0	1	1	CELA3B	P08861	CBPP
ENSG00000273610	0	NA	NA	NA	NA	NA	RN7SL386P	ENSG00000273610	RN7SL386P
ENSG00000201919	0.0593394	0	1.35289	0	1	1	RNU6-1022P	ENSG00000201919	RNU6-1022P
ENSG00000142789	0.245703	0.822221	1.36645	0.629606	0.528952	1	CELA3A	P09093	ELA3
ENSG00000278124	0	NA	NA	NA	NA	NA	RN7SL186P	ENSG00000278124	RN7SL186P
ENSG00000201273	0	NA	NA	NA	NA	NA	RNU6-776P	ENSG00000201273	RNU6-776P
ENSG00000228397	1.97566	0.971263	1.51273	0.679652	0.496725	1	LINC01635	ENSG00000228397	LINC01635
ENSG00000218510	64.0325	-3.26878	1.33103	-2.53263	0.011321	0.107544	LINC00339	ENSG00000218510	HSPC157
ENSG00000070831	6162.25	1.38519	0.484496	2.85909	0.00424858	0.0500669	CDC42	A0A024RAE4	CDC42Hs
ENSG00000230068	0.095493	1.06664	1.36088	0.824956	0.409396	0.997025	ENSG00000230068	ENSG00000230068	ENSG00000230068
ENSG00000271428	0.0296697	0	1.35041	0	1	1	ENSG00000271428	ENSG00000271428	ENSG00000271428
ENSG00000271840	0.396558	0.501525	1.36951	0.387326	0.698515	1	ENSG00000271840	ENSG00000271840	ENSG00000271840
ENSG00000162552	397.28	0.601655	1.22503	0.486264	0.62678	1	WNT4	P56705	SERKAL
ENSG00000266564	0	NA	NA	NA	NA	NA	MIR4418	ENSG00000266564	MIR4418
ENSG00000234397	0.0372247	0	1.35077	0	1	1	ENSG00000234397	ENSG00000234397	ENSG00000234397
ENSG00000279625	0	NA	NA	NA	NA	NA	ENSG00000279625	ENSG00000279625	ENSG00000279625
ENSG00000184677	131.528	-2.92549	1.25374	-2.33746	0.0194151	0.16241	ZBTB40	B3KR52	ZNF923
ENSG00000237200	0.0319809	0	1.35052	0	1	1	ENSG00000237200	ENSG00000237200	ENSG00000237200
ENSG00000070886	237.74	1.98086	0.668405	2.97356	0.00294369	0.0375308	EPHA8	P29322	EEK
ENSG00000276835	0	NA	NA	NA	NA	NA	MIR6127	ENSG00000276835	hsa-mir-6127
ENSG00000173372	0.0296697	0	1.35041	0	1	1	C1QA	A0A024RAG6	C1QA
ENSG00000159189	0	NA	NA	NA	NA	NA	C1QC	A0A024RAA7	C1Q-C
ENSG00000173369	0	NA	NA	NA	NA	NA	C1QB	A0A024RAB9	C1QB
ENSG00000133216	1367.28	-0.839249	0.586773	-1.43059	0.152547	0.739011	EPHB2	B4DSE0	BDPLT22
ENSG00000265422	0.123301	0	1.35768	0	1	1	MIR4684	ENSG00000265422	MIR4684
ENSG00000225952	0.268697	0	1.36282	0	1	1	ENSG00000225952	ENSG00000225952	ENSG00000225952
ENSG00000264014	0	NA	NA	NA	NA	NA	MIR4253	ENSG00000264014	MIR4253
ENSG00000215906	0	NA	NA	NA	NA	NA	LACTBL1	ENSG00000215906	LACTBL1
ENSG00000227868	0.239865	0.73059	1.36699	0.554802	0.57903	1	TEX46	H3BTG2	C1orf234
ENSG00000004487	3361.05	-0.900089	0.45765	-1.96839	0.0490231	0.324173	KDM1A	O60341	AOF2
ENSG00000240553	0.158172	0.693976	1.3658	0.532865	0.594127	1	ENSG00000240553	ENSG00000240553	ENSG00000240553
ENSG00000263793	0	NA	NA	NA	NA	NA	MIR3115	ENSG00000263793	mir-3115
ENSG00000266802	0.254048	0.546563	1.36812	0.42757	0.668964	1	ENSG00000266802	ENSG00000266802	ENSG00000266802
ENSG00000169641	286.208	-1.07266	1.27601	-0.869639	0.384498	0.997025	LUZP1	Q86V48	LUZP
ENSG00000229010	0	NA	NA	NA	NA	NA	ENSG00000229010	ENSG00000229010	ENSG00000229010
ENSG00000206935	0.0504506	0	1.35044	0	1	1	RNU6-514P	ENSG00000206935	RNU6-514P
ENSG00000252578	0	NA	NA	NA	NA	NA	RNU6-135P	ENSG00000252578	RNU6-135P
ENSG00000179546	0.668197	0.116372	1.37167	0.137315	0.890782	1	HTR1D	P28221	5-HT1D
ENSG00000215381	0.0676848	0.820065	1.36103	0.629613	0.528948	1	ENSG00000215381	ENSG00000215381	ENSG00000215381
ENSG00000261326	4.06254	0.0542577	1.44227	-0.0127766	0.989806	1	ENSG00000261326	ENSG00000261326	ENSG00000261326
ENSG00000284726	14.6818	3.68997	1.47097	2.28868	0.022098	0.178492	ENSG00000284726	ENSG00000284726	ENSG00000284726
ENSG00000125944	2961.63	-1.76237	0.449992	-3.91558	9.01873e-05	0.00215917	HNRNPR	Q0VGD6	HNRPR
ENSG00000125945	310.448	-2.94408	1.22244	-2.4466	0.0144212	0.129443	ZNF436	A0A024RAF3	ZNF
ENSG00000249087	78.0736	-3.16021	1.12491	-2.77489	0.005522	0.0613974	ZNF436-AS1	ENSG00000249087	C1orf213
ENSG00000201405	0	NA	NA	NA	NA	NA	ENSG00000201405	ENSG00000201405	ENSG00000201405
ENSG00000271420	0.303181	0.995783	1.3657	0.824948	0.409401	0.997025	ENSG00000271420	ENSG00000271420	ENSG00000271420
ENSG00000204219	24.8798	2.62575	1.27676	2.05439	0.0399384	0.278731	TCEA3	B4DUM4	TFIIS
ENSG00000232482	0.315699	0.554866	1.36871	0.427569	0.668965	1	ENSG00000232482	ENSG00000232482	ENSG00000232482
ENSG00000088280	173.303	-3.04478	1.38271	-2.51492	0.0119058	0.111536	ASAP3	Q8TDY4	ACAP4
ENSG00000007968	14.8603	-1.22414	1.45077	-0.985596	0.324332	0.997025	E2F2	Q14209	E2F-2
ENSG00000235052	0.250591	0.76094	1.36693	0.578178	0.563144	1	ENSG00000235052	ENSG00000235052	ENSG00000235052
ENSG00000117318	120.177	-3.48741	1.15284	-3.00188	0.00268321	0.0348432	ID3	Q02535	HEIR-1
ENSG00000197880	0.0936316	0	1.35584	0	1	1	MDS2	ENSG00000197880	MDS2
ENSG00000229239	0.489901	0.663879	1.36947	0.512217	0.608499	1	ENSG00000229239	ENSG00000229239	ENSG00000229239
ENSG00000142676	1837.48	3.38767	0.564468	6.00044	1.96783e-09	1.53742e-07	RPL11	P62913	DBA7
ENSG00000011007	1497.35	1.55055	0.747398	2.07455	0.038028	0.269955	ELOA	Q14241	SIII
ENSG00000236810	41.0356	0.423043	0.896295	0.48565	0.627215	1	ELOA-AS1	ENSG00000236810	TCEB3-AS1
ENSG00000057757	5073.68	1.95604	0.569132	3.4364	0.000589502	0.0102959	PITHD1	Q9GZP4	C1orf128
ENSG00000011009	1475.9	-0.872606	0.683813	-1.27667	0.201718	0.895061	LYPLA2	A0A140VJC9	APT-2
ENSG00000117308	582.063	-2.20344	0.704395	-3.11897	0.00181484	0.0255231	GALE	Q14376	SDR1E1
ENSG00000117305	532.716	-2.29521	0.765465	-2.98606	0.00282595	0.0363891	HMGCL	P35914	HL
ENSG00000179163	1077.53	-3.05229	0.820084	-3.73826	0.000185302	0.00391034	FUCA1	P04066	FUCA
ENSG00000188822	0.848143	0.150039	1.37195	0.143422	0.885957	1	CNR2	A0A024RAH7	CB-2
ENSG00000229106	0.117846	1.11033	1.36131	0.85874	0.390484	0.997025	ENSG00000229106	ENSG00000229106	ENSG00000229106
ENSG00000232557	0.160867	0.662351	1.36602	0.512224	0.608494	1	ENSG00000232557	ENSG00000232557	ENSG00000232557
ENSG00000264926	0	NA	NA	NA	NA	NA	MIR378F	ENSG00000264926	mir-378f
ENSG00000230228	0.808394	1.83441	1.35442	1.39632	0.162618	0.770461	H3P1	ENSG00000230228	p02
ENSG00000189266	403.006	-2.21729	0.682257	-3.22158	0.00127486	0.0190203	PNRC2	A0A024RAC2	PNRC2
ENSG00000188529	1192.83	-0.230132	0.40656	-0.56489	0.572149	1	SRSF10	O75494	FUSIP1
ENSG00000215905	0.191436	1.02931	1.36393	0.824951	0.4094	0.997025	ENSG00000215905	ENSG00000215905	ENSG00000215905
ENSG00000225315	0.241886	1.00297	1.36537	0.824947	0.409402	0.997025	ENSG00000225315	ENSG00000225315	ENSG00000225315
ENSG00000142661	0.213128	0.730514	1.36663	0.554803	0.57903	1	MYOM3	Q5VTT5	MYOM3
ENSG00000230703	0	NA	NA	NA	NA	NA	ENSG00000230703	ENSG00000230703	ENSG00000230703
ENSG00000142677	0.0676848	0.820065	1.36103	0.629613	0.528948	1	IL22RA1	Q8N6P7	CRF2-9
ENSG00000185436	1.27951	0.33386	1.51441	0.262333	0.793065	1	IFNLR1	Q8IU57	CRF2/12
ENSG00000230023	0.100901	0	1.35244	0	1	1	LINC02800	ENSG00000230023	LINC02800
ENSG00000232298	0	NA	NA	NA	NA	NA	ENSG00000232298	ENSG00000232298	ENSG00000232298
ENSG00000158055	4.83814	3.18307	1.50339	1.79324	0.0729347	0.436467	GRHL3	Q8TE85	SOM
ENSG00000001460	212.823	0.951079	0.847467	1.12754	0.259516	0.997025	STPG1	Q5TH74	C1orf201
ENSG00000001461	408.901	-2.31845	0.690293	-3.35221	0.000801696	0.013123	NIPAL3	Q6P499	DJ462O23.2
ENSG00000117602	280.666	-1.80296	0.788744	-2.29136	0.0219425	0.177531	RCAN3	A0A024RAH2	DSCR1L2
ENSG00000264443	0.127501	0.913128	1.36351	0.691673	0.489143	1	ENSG00000264443	ENSG00000264443	ENSG00000264443
ENSG00000184454	1.13229	0.301679	1.50923	0.240879	0.809649	1	NCMAP	Q5T1S8	C1orf130
ENSG00000227312	0.0338424	1.09483	1.35611	0.824964	0.409392	0.997025	RPL26P8	ENSG00000227312	RPL26_1_22
ENSG00000239106	0	NA	NA	NA	NA	NA	ENSG00000239106	ENSG00000239106	ENSG00000239106
ENSG00000133226	986.326	0.324119	0.318917	1.01357	0.31079	0.997025	SRRM1	B7Z7U0	160-KD
ENSG00000284699	0.557257	0.662059	1.36959	0.512217	0.608499	1	ENSG00000284699	ENSG00000284699	ENSG00000284699
ENSG00000169504	407.174	-1.28762	0.83063	-1.5494	0.121287	0.627017	CLIC4	Q6FIC5	CLIC4L
ENSG00000238482	0	NA	NA	NA	NA	NA	RNU6-1208P	ENSG00000238482	RNU6-1208P
ENSG00000020633	0.312172	0.491887	1.36895	0.387327	0.698514	1	RUNX3	A0A024RAH4	AML2
ENSG00000278034	0	NA	NA	NA	NA	NA	MIR6731	ENSG00000278034	hsa-mir-6731
ENSG00000229162	0.100901	0	1.35244	0	1	1	ENSG00000229162	ENSG00000229162	ENSG00000229162
ENSG00000261025	0.59011	0.662215	1.36958	0.512218	0.608499	1	ENSG00000261025	ENSG00000261025	ENSG00000261025
ENSG00000264371	0	NA	NA	NA	NA	NA	MIR4425	ENSG00000264371	MIR4425
ENSG00000233755	0.0319809	0	1.35052	0	1	1	ENSG00000233755	ENSG00000233755	ENSG00000233755
ENSG00000233419	0.223417	1.01915	1.36453	0.82495	0.4094	0.997025	ENSG00000233419	ENSG00000233419	ENSG00000233419
ENSG00000231953	0.193297	0.827532	1.36566	0.629606	0.528952	1	ENSG00000231953	ENSG00000231953	ENSG00000231953
ENSG00000117614	484.517	0.36184	0.49943	0.724684	0.468646	1	SYF2	O95926	CBPIN
ENSG00000284602	1.7913	-0.610399	1.50559	-0.268532	0.78829	1	ENSG00000284602	ENSG00000284602	ENSG00000284602
ENSG00000284657	4.55812	-0.086771	1.51141	-0.0685274	0.945366	1	ENSG00000284657	ENSG00000284657	ENSG00000284657
ENSG00000117616	473.036	0.222215	0.73629	0.300116	0.764089	1	RSRP1	A0A024RAH6	C1orf63
ENSG00000272432	2.07085	0.352496	1.4653	0.221408	0.824775	1	ENSG00000272432	ENSG00000272432	ENSG00000272432
ENSG00000261349	6.2412	-1.08149	1.49308	-0.735624	0.461959	1	ENSG00000261349	ENSG00000261349	ENSG00000261349
ENSG00000187010	9.18477	-0.522284	1.47608	-0.463884	0.642731	1	RHD	B4DLT8	CD240D
ENSG00000224183	3.60905	-0.428617	1.44705	-0.305634	0.759884	1	ENSG00000224183	ENSG00000224183	ENSG00000224183
ENSG00000259984	0.108957	1.12053	1.36046	0.858741	0.390483	0.997025	ENSG00000259984	ENSG00000259984	ENSG00000259984
ENSG00000183726	1780.68	-0.541576	0.339085	-1.59786	0.110073	0.587061	TMEM50A	O95807	IFNRC
ENSG00000188672	44.6199	-0.183447	1.36707	-0.159383	0.873367	1	RHCE	A0A220QMN8	CD240CE
ENSG00000238084	0.167252	0.761283	1.36548	0.578181	0.563142	1	ENSG00000238084	ENSG00000238084	ENSG00000238084
ENSG00000204178	274.678	-1.35588	0.623272	-2.16642	0.0302793	0.227409	MACO1	Q8N5G2	MACOILIN
ENSG00000157978	55.8062	-0.572826	1.51515	-5.338	NA	NA	LDLRAP1	B3KR97	ARH
ENSG00000225643	0.502082	0.584269	1.4261	0.429469	0.667582	1	ENSG00000225643	ENSG00000225643	ENSG00000225643
ENSG00000117643	307.597	2.91375	1.45329	1.86868	0.0616671	0.384377	MAN1C1	Q59G34	HMIC
ENSG00000233478	0.807641	0.547431	1.37111	0.427561	0.668971	1	ENSG00000233478	ENSG00000233478	ENSG00000233478
ENSG00000162430	306.075	0.709972	0.635795	1.12403	0.261001	0.997025	SELENON	Q9NZV5	CFTD
ENSG00000255054	0	NA	NA	NA	NA	NA	ENSG00000255054	ENSG00000255054	ENSG00000255054
ENSG00000228172	25.1075	-0.762671	1.45367	-0.710851	0.477177	1	ENSG00000228172	ENSG00000228172	ENSG00000228172
ENSG00000117640	3537.58	0.312041	0.37197	0.839554	0.401159	0.997025	MTFR1L	A0A0S2Z5H6	FAM54B
ENSG00000272478	0	NA	NA	NA	NA	NA	ENSG00000272478	ENSG00000272478	ENSG00000272478
ENSG00000127423	50.8902	-1.69787	1.50681	-6.32762	NA	NA	AUNIP	Q9H7T9	AIBP
ENSG00000236528	0	NA	NA	NA	NA	NA	ENSG00000236528	ENSG00000236528	ENSG00000236528
ENSG00000182749	3.73828	-0.751345	1.49318	-0.477825	0.632775	1	PAQR7	Q86WK9	MPRA
ENSG00000207302	0.184502	1.03149	1.36379	0.824951	0.409399	0.997025	ENSG00000207302	ENSG00000207302	ENSG00000207302
ENSG00000117632	61244	1.42537	0.421482	3.38197	0.000719685	0.0120719	STMN1	A0A140VJW2	C1orf215
ENSG00000229786	11.2083	0.540353	1.50919	0.401257	0.688231	1	ENSG00000229786	ENSG00000229786	ENSG00000229786
ENSG00000223624	6.46729	0.652231	1.44067	0.62972	0.528878	1	ENSG00000223624	ENSG00000223624	ENSG00000223624
ENSG00000283938	0	NA	NA	NA	NA	NA	MIR3917	ENSG00000283938	mir-3917
ENSG00000158006	72.4555	-5.05932	1.11831	-3.91193	9.15618e-05	0.00218187	PAFAH2	Q99487	HSD-PLA2
ENSG00000207237	0	NA	NA	NA	NA	NA	RNU6-110P	ENSG00000207237	RNU6-110P
ENSG00000252190	0	NA	NA	NA	NA	NA	ENSG00000252190	ENSG00000252190	ENSG00000252190
ENSG00000252691	0.0296697	0	1.35041	0	1	1	ENSG00000252691	ENSG00000252691	ENSG00000252691
ENSG00000158008	13.3985	-1.11432	1.38031	-0.784963	0.432476	1	EXTL1	Q92935	EXTL
ENSG00000158014	0.456922	0.928856	1.36807	0.82494	0.409406	0.997025	SLC30A2	Q9BRI3	PP12488
ENSG00000284309	0.125612	0	1.3578	0	1	1	ENSG00000284309	ENSG00000284309	ENSG00000284309
ENSG00000158022	1.22566	0.556756	1.47345	0.393737	0.693775	1	TRIM63	Q969Q1	IRF
ENSG00000175087	730.071	1.39997	0.776397	1.80363	0.0712901	0.429387	PDIK1L	Q8N165	CLIK1L
ENSG00000197245	17.9152	-0.57609	1.39205	-0.631776	0.527533	1	FAM110D	Q8TAY7	GRRP1
ENSG00000282872	4.24285	-0.148299	1.51006	-0.132342	0.894714	1	C1orf232	ENSG00000282872	C1orf232
ENSG00000236782	32.195	2.07343	1.36965	1.47773	NA	NA	ENSG00000236782	ENSG00000236782	ENSG00000236782
ENSG00000142684	3.16579	0.858067	1.45064	0.601732	0.547353	1	ZNF593	O00488	ZT86
ENSG00000142675	8.16427	-1.63485	1.47751	-1.08091	0.279736	0.997025	CNKSR1	B4DL25	CNK
ENSG00000188782	0.0931818	1.0676	1.36078	0.824957	0.409396	0.997025	CATSPER4	Q7RTX7	CATSPER4
ENSG00000236155	4.5358	0.56472	1.46071	0.300359	0.763903	1	ZPLD2P	ENSG00000236155	ZPLD2P
ENSG00000278572	0.315385	0.881267	1.36675	0.691669	0.489145	1	ENSG00000278572	ENSG00000278572	ENSG00000278572
ENSG00000130695	215.352	-2.67248	1.24608	-2.22779	0.0258947	0.201809	CEP85	Q6P2H3	CCDC21
ENSG00000270733	0.0978042	1.06567	1.36099	0.824956	0.409396	0.997025	MRPS6P1	ENSG00000270733	MRPS6P3
ENSG00000142669	3271.07	2.13124	0.488001	4.36722	1.25838e-05	0.000409839	SH3BGRL3	Q9H299	HEL-S-297
ENSG00000158062	950.638	0.993807	0.639326	1.55682	0.119513	0.620436	UBXN11	Q5T124	COA-1
ENSG00000169442	0.462944	0	1.36539	0	1	1	CD52	P31358	CDW52
ENSG00000176092	6.54364	-0.487597	1.5023	-0.395322	0.692605	1	CRYBG2	Q8N1P7	AIM1L
ENSG00000225854	0.0635121	1.08186	1.35888	0.82496	0.409394	0.997025	RPL34P4	ENSG00000225854	RPL34_1_24
ENSG00000176083	0.221555	0	1.36131	0	1	1	ZNF683	Q8IZ20	Hobit
ENSG00000131914	0.900559	1.51063	1.51553	1.04108	0.297839	0.997025	LIN28A	Q9H9Z2	CSDD1
ENSG00000117682	640.865	-0.391754	0.748706	-0.523652	0.60052	1	DHDDS	Q86SQ9	CIT
ENSG00000223583	0.126191	0.684872	1.36487	0.532867	0.594126	1	RPL17P9	ENSG00000223583	RPL17_1_25
ENSG00000225891	0.563733	0.599558	1.43494	0.437321	0.661879	1	ENSG00000225891	ENSG00000225891	ENSG00000225891
ENSG00000198830	3586.97	-0.0620362	0.723014	-0.0856465	0.931747	1	HMGN2	P05204	HMG17
ENSG00000224129	0.58874	0.624268	1.4142	0.462943	0.643406	1	ENSG00000224129	ENSG00000224129	ENSG00000224129
ENSG00000117676	226.165	-3.10703	0.953776	-3.11179	0.00185956	0.0260358	RPS6KA1	Q15418	HU-1
ENSG00000238705	0	NA	NA	NA	NA	NA	MIR1976	ENSG00000238705	hsa-mir-1976
ENSG00000243905	0.286479	0.673395	1.36784	0.512221	0.608497	1	RN7SL679P	ENSG00000243905	RN7SL679P
ENSG00000252802	0.095493	1.06664	1.36088	0.824956	0.409396	0.997025	ENSG00000252802	ENSG00000252802	ENSG00000252802
ENSG00000252429	0	NA	NA	NA	NA	NA	ENSG00000252429	ENSG00000252429	ENSG00000252429
ENSG00000229247	0	NA	NA	NA	NA	NA	ENSG00000229247	ENSG00000229247	ENSG00000229247
ENSG00000238316	0.0296697	0	1.35041	0	1	1	ENSG00000238316	ENSG00000238316	ENSG00000238316
ENSG00000235069	0	NA	NA	NA	NA	NA	ENSG00000235069	ENSG00000235069	ENSG00000235069
ENSG00000260063	5.13541	-0.379847	1.49893	-0.295855	0.767341	1	LOC101928728	ENSG00000260063	LOC101928728
ENSG00000117713	479.914	0.29331	0.841981	0.347621	0.728125	1	ARID1A	O14497	B120
ENSG00000060642	144.046	-0.691794	1.30487	-0.525092	0.599519	1	PIGV	Q9NUD9	GPI-MT-II
ENSG00000241188	0.125401	1.1069	1.36157	0.85874	0.390484	0.997025	RN7SL165P	ENSG00000241188	RN7SL165P
ENSG00000204160	294.107	-0.639965	0.656246	-0.973112	0.330498	0.997025	ZDHHC18	Q9NUE0	DHHC-18
ENSG00000175793	0	NA	NA	NA	NA	NA	SFN	P31947	YWHAS
ENSG00000226698	0	NA	NA	NA	NA	NA	ENSG00000226698	ENSG00000226698	ENSG00000226698
ENSG00000142751	299.421	0.148914	1.30248	0.114085	0.909171	1	GPN2	Q9H9Y4	ATPBD1B
ENSG00000198746	275.49	-3.9598	0.830548	-4.25768	2.06558e-05	0.000627321	GPATCH3	Q96I76	GPATC3
ENSG00000090273	7498.04	1.96405	0.450764	4.3571	1.31797e-05	0.000424518	NUDC	Q9Y266	HNUDC
ENSG00000131910	0.122851	1.05452	1.36207	0.824954	0.409398	0.997025	NR0B2	Q15466	SHP
ENSG00000175707	0.184502	1.03149	1.36379	0.824951	0.409399	0.997025	KDF1	Q8NAX2	C1orf172
ENSG00000172746	0.0593394	0	1.35289	0	1	1	ENSG00000172746	ENSG00000172746	ENSG00000172746
ENSG00000224064	0	NA	NA	NA	NA	NA	RPL32P6	ENSG00000224064	RPL32_1_26
ENSG00000225294	0.0265256	1.16408	1.35465	0.858744	0.390482	0.997025	ENSG00000225294	ENSG00000225294	ENSG00000225294
ENSG00000253368	374.277	2.71595	0.647514	4.20033	2.66521e-05	0.000777145	TRNP1	Q6NT89	C1orf225
ENSG00000158246	3.2816	-0.508919	1.48019	-0.260917	0.794156	1	TENT5B	Q96A09	FAM46B
ENSG00000090020	98.5809	-2.4037	0.974864	-2.40988	0.0159577	0.139444	SLC9A1	B2RAH2	APNH
ENSG00000229985	0.0319809	0	1.35052	0	1	1	RPL18AP5	ENSG00000229985	RPL18A_1_27
ENSG00000214973	0.181596	0.904305	1.36488	0.691671	0.489144	1	ENSG00000214973	ENSG00000214973	ENSG00000214973
ENSG00000225159	0.806469	1.44075	1.50387	0.969648	0.332222	0.997025	NPM1P39	ENSG00000225159	NPM1P39
ENSG00000225990	0	NA	NA	NA	NA	NA	ENSG00000225990	ENSG00000225990	ENSG00000225990
ENSG00000224311	0	NA	NA	NA	NA	NA	ENSG00000224311	ENSG00000224311	ENSG00000224311
ENSG00000142784	30.8239	-1.66373	1.27751	-1.31982	0.186894	0.848442	WDTC1	Q8N5D0	ADP
ENSG00000252098	0	NA	NA	NA	NA	NA	ENSG00000252098	ENSG00000252098	ENSG00000252098
ENSG00000243659	0.314764	0.88136	1.36674	0.691669	0.489145	1	ENSG00000243659	ENSG00000243659	ENSG00000243659
ENSG00000186501	1071.61	-2.71965	0.751248	-3.61072	0.000305346	0.00593287	TMEM222	Q9H0R3	C1orf160
ENSG00000206888	0.127427	1.13017	1.35954	0.858742	0.390483	0.997025	RNU6-48P	ENSG00000206888	RNU6-48
ENSG00000241547	18.953	-1.53119	1.40885	-1.23384	NA	NA	ENSG00000241547	ENSG00000241547	ENSG00000241547
ENSG00000142765	5.33149	-0.644262	1.51083	-0.454706	0.64932	1	SYTL1	Q8IYJ3	JFC1
ENSG00000142733	225.195	-2.06783	1.41847	-1.69603	0.08988	0.508442	MAP3K6	O95382	ASK2
ENSG00000142748	0.48414	0.470616	1.44863	0.360522	0.718456	1	FCN3	O75636	FCNH
ENSG00000174950	0.183696	0.762198	1.36595	0.578181	0.563142	1	CD164L2	Q6UWJ8	EAPG6122
ENSG00000231207	0.0319809	0	1.35052	0	1	1	ENSG00000231207	ENSG00000231207	ENSG00000231207
ENSG00000181773	79.6409	-1.75894	1.28934	-1.42627	0.153789	0.743659	GPR3	F1DAM5	ACCA
ENSG00000158195	202.61	1.3832	1.16652	1.18964	0.234188	0.991051	WASF2	Q9Y6W5	IMD2
ENSG00000241169	0.190536	0.667807	1.36662	0.512223	0.608495	1	ENSG00000241169	ENSG00000241169	ENSG00000241169
ENSG00000237429	0.0965641	0	1.35601	0	1	1	ENSG00000237429	ENSG00000237429	ENSG00000237429
ENSG00000126705	28.8109	-2.28694	1.14271	-2.03168	0.0421856	0.290356	AHDC1	Q5TGY3	MRD25
ENSG00000000938	1.85087	-0.540627	1.5079	-0.236338	0.81317	1	FGR	P09769	SRC2
ENSG00000235912	5.02257	4.42644	1.35744	3.31948	0.000901862	0.0143328	ENSG00000235912	ENSG00000235912	ENSG00000235912
ENSG00000233975	0.0795769	0.736706	1.3623	0.578185	0.563139	1	LINC02574	ENSG00000233975	LINC02574
ENSG00000126709	132.437	-1.62588	1.30848	-1.2436	0.213647	0.931434	IFI6	P09912	2023-06-16
ENSG00000225886	0.193128	0	1.36049	0	1	1	ENSG00000225886	ENSG00000225886	ENSG00000225886
ENSG00000206767	0	NA	NA	NA	NA	NA	RNU6-949P	ENSG00000206767	RNU6-949P
ENSG00000226662	0.0338424	1.09483	1.35611	0.824964	0.409392	0.997025	CHMP1AP1	ENSG00000226662	CHMP1AP1
ENSG00000207095	0	NA	NA	NA	NA	NA	RNU6-424P	ENSG00000207095	RNU6-424P
ENSG00000009780	91.2895	0.528277	1.12599	0.468606	0.639351	1	FAM76A	Q8TAV0	FAM76A
ENSG00000231344	0.985035	0	1.37114	0	1	1	ENSG00000231344	ENSG00000231344	ENSG00000231344
ENSG00000230833	0.0530513	0.914131	1.3595	0.691677	0.48914	1	ENSG00000230833	ENSG00000230833	ENSG00000230833
ENSG00000117758	1591.09	0.981994	0.57665	1.70362	0.0884527	0.502465	STX12	Q86Y82	STX13
ENSG00000269971	6.24733	1.45661	1.51282	1.05873	0.289722	0.997025	ENSG00000269971	ENSG00000269971	ENSG00000269971
ENSG00000270031	0.0996657	0.829523	1.36301	0.629611	0.528949	1	ENSG00000270031	ENSG00000270031	ENSG00000270031
ENSG00000223062	0	NA	NA	NA	NA	NA	RNU6-1245P	ENSG00000223062	RNU6-1245P
ENSG00000117751	289.782	-3.14955	0.671179	-4.5891	4.45153e-06	0.000165824	PPP1R8	Q12972	ARD-1
ENSG00000252947	3.06381	0.845514	1.51105	0.582695	0.560099	1	SCARNA1	ENSG00000252947	ACA35
ENSG00000130775	17.8844	1.52953	1.40724	0.997144	0.318694	0.997025	THEMIS2	Q5TEJ8	C1orf38
ENSG00000117748	1148.29	-1.30989	0.633634	-2.06541	0.0388844	0.273897	RPA2	B4DUL2	REPA2
ENSG00000130768	1.08794	0.801093	1.39888	0.661871	0.508054	1	SMPDL3B	Q92485	ASML3B
ENSG00000227050	0.0296697	0	1.35041	0	1	1	ENSG00000227050	ENSG00000227050	ENSG00000227050
ENSG00000158156	25.7694	-0.750759	1.50732	-5.69721	NA	NA	XKR8	Q9H6D3	XRG8
ENSG00000158161	126.696	-1.68304	1.28095	-1.38884	0.164881	0.778018	EYA3	Q99504	EYA3
ENSG00000238231	0.0959428	0	1.35598	0	1	1	ENSG00000238231	ENSG00000238231	ENSG00000238231
ENSG00000240750	0.0635121	1.08186	1.35888	0.82496	0.409394	0.997025	RN7SL559P	ENSG00000240750	RN7SL559P
ENSG00000228589	22.8704	-1.12704	1.0556	-1.09728	0.272519	0.997025	ENSG00000228589	ENSG00000228589	ENSG00000228589
ENSG00000228943	0.252637	0.821466	1.36654	0.629605	0.528953	1	ENSG00000228943	ENSG00000228943	ENSG00000228943
ENSG00000214812	0	NA	NA	NA	NA	NA	ENSG00000214812	ENSG00000214812	ENSG00000214812
ENSG00000253005	0	NA	NA	NA	NA	NA	RNU6-176P	ENSG00000253005	RNU6-176P
ENSG00000169403	2.10607	-0.714861	1.497	-0.338305	0.735133	1	PTAFR	P25105	PAFR
ENSG00000126698	3845.93	-0.272962	0.290495	-0.940037	0.347198	0.997025	DNAJC8	O75937	HSPC331
ENSG00000130770	13679	4.36669	0.541857	8.05388	8.02124e-16	2.02705e-13	ATP5IF1	Q9UII2	ATPI
ENSG00000270605	0.432329	0.432465	1.36997	0.340146	0.733747	1	ENSG00000270605	ENSG00000270605	ENSG00000270605
ENSG00000271398	0.265764	0	1.36271	0	1	1	ENSG00000271398	ENSG00000271398	ENSG00000271398
ENSG00000130766	475.244	-2.27766	0.755008	-3.00666	0.00264133	0.0344045	SESN2	P58004	HI95
ENSG00000130772	110.961	-1.69156	1.28419	-1.36889	0.171032	0.7973	MED18	Q9BUE0	SRB5
ENSG00000204138	354.652	-0.184692	1.34951	-0.136414	0.891494	1	PHACTR4	Q8IZ21	PPP1R124
ENSG00000206779	0	NA	NA	NA	NA	NA	ENSG00000206779	ENSG00000206779	ENSG00000206779
ENSG00000229820	0.215314	0	1.36149	0	1	1	ENSG00000229820	ENSG00000229820	ENSG00000229820
ENSG00000221216	0.181647	0.664873	1.36628	0.512224	0.608494	1	RNU6ATAC27P	ENSG00000221216	RNU6ATAC27P
ENSG00000180198	326.04	-4.95272	0.93337	-4.55643	5.20311e-06	0.00018968	RCC1	A0A0S2Z404	CHC1
ENSG00000242125	288.686	1.06531	1.00437	1.06346	0.287572	0.997025	SNHG3	ENSG00000242125	NCRNA00014
ENSG00000274266	0	NA	NA	NA	NA	NA	SNORA73A	ENSG00000274266	E1
ENSG00000200087	0	NA	NA	NA	NA	NA	SNORA73B	ENSG00000200087	105A
ENSG00000231468	0.976637	0.580731	1.51215	0.399819	0.68929	1	ENSG00000231468	ENSG00000231468	ENSG00000231468
ENSG00000279443	0.957918	0.0188656	1.51376	0.0944773	0.92473	1	ENSG00000279443	ENSG00000279443	ENSG00000279443
ENSG00000180098	465.808	-0.0290337	0.839033	-0.0355881	0.971611	1	TRNAU1AP	Q9NX07	PRO1902
ENSG00000197989	196.81	4.20987	0.972566	4.31312	1.60963e-05	0.000508463	SNHG12	ENSG00000197989	ASLNC04080
ENSG00000221539	0.370631	0.446816	1.36971	0.351969	0.724862	1	SNORD99	ENSG00000221539	HBII-420
ENSG00000278274	0	NA	NA	NA	NA	NA	SNORA61	ENSG00000278274	ACA61
ENSG00000273544	0	NA	NA	NA	NA	NA	SNORA44	ENSG00000273544	ACA44
ENSG00000280498	0	NA	NA	NA	NA	NA	SNORA16A	ENSG00000280498	ACA16
ENSG00000274582	0	NA	NA	NA	NA	NA	ENSG00000274582	ENSG00000274582	ENSG00000274582
ENSG00000120656	456.327	-0.857921	0.695001	-1.23181	0.21802	0.944301	TAF12	Q16514	TAF2J
ENSG00000188060	10.5452	0.0694762	1.51353	-0.0474655	0.962142	1	RAB42	Q8N4Z0	RAB42
ENSG00000229388	4.49442	-0.997374	1.46701	-0.634284	0.525896	1	LINC01715	ENSG00000229388	LINC01715
ENSG00000270103	0	NA	NA	NA	NA	NA	ENSG00000270103	ENSG00000270103	ENSG00000270103
ENSG00000274978	0	NA	NA	NA	NA	NA	RNU11	ENSG00000274978	RNU11-1
ENSG00000162419	201.994	-3.12467	1.39142	-2.60268	0.00924969	0.0918294	GMEB1	B1AT47	P96PIF
ENSG00000252777	0.0504506	0	1.35044	0	1	1	ENSG00000252777	ENSG00000252777	ENSG00000252777
ENSG00000198492	2425.66	-1.44656	0.574887	-2.51555	0.0118846	0.111388	YTHDF2	Q9Y5A9	CAHL
ENSG00000116329	7.77613	-0.551782	1.30827	-0.1982	0.842888	1	OPRD1	P41143	DOP
ENSG00000233427	0.0658233	1.08086	1.35904	0.82496	0.409394	0.997025	ENSG00000233427	ENSG00000233427	ENSG00000233427
ENSG00000199756	0.0296697	0	1.35041	0	1	1	ENSG00000199756	ENSG00000199756	ENSG00000199756
ENSG00000159023	320.409	-1.08087	0.666664	-1.61917	0.105411	0.5712	EPB41	P11171	4.1R
ENSG00000225616	0.127262	0.871297	1.36383	0.659397	0.509641	1	RPL27P4	ENSG00000225616	RPL27_1_28
ENSG00000206704	0.0296697	0	1.35041	0	1	1	ENSG00000206704	ENSG00000206704	ENSG00000206704
ENSG00000277958	0	NA	NA	NA	NA	NA	ENSG00000277958	ENSG00000277958	ENSG00000277958
ENSG00000253304	11.4134	1.27894	1.51238	1.1868	0.235307	0.994964	TMEM200B	Q69YZ2	TTMB
ENSG00000225750	0.0338424	1.09483	1.35611	0.824964	0.409392	0.997025	ENSG00000225750	ENSG00000225750	ENSG00000225750
ENSG00000116350	1380	0.772174	0.471725	1.63902	0.101209	0.553634	SRSF4	Q08170	SFRS4
ENSG00000277916	0	NA	NA	NA	NA	NA	ENSG00000277916	ENSG00000277916	ENSG00000277916
ENSG00000116353	886.92	0.13556	0.495064	0.275239	0.783133	1	MECR	Q9BV79	CGI-63
ENSG00000237934	0.804684	0.0160859	1.49821	0.0990657	0.921086	1	ENSG00000237934	ENSG00000237934	ENSG00000237934
ENSG00000060656	172.264	-0.449748	1.26786	-0.351872	0.724934	1	PTPRU	Q92729	FMI
ENSG00000230523	0	NA	NA	NA	NA	NA	LINC01756	ENSG00000230523	LINC01756
ENSG00000225011	0	NA	NA	NA	NA	NA	ENSG00000225011	ENSG00000225011	ENSG00000225011
ENSG00000228176	0	NA	NA	NA	NA	NA	ENSG00000228176	ENSG00000228176	ENSG00000228176
ENSG00000284676	0	NA	NA	NA	NA	NA	ENSG00000284676	ENSG00000284676	ENSG00000284676
ENSG00000270927	0.0319809	0	1.35052	0	1	1	ENSG00000270927	ENSG00000270927	ENSG00000270927
ENSG00000233399	0.0795769	0.736706	1.3623	0.578185	0.563139	1	LINC01648	ENSG00000233399	LINC01648
ENSG00000233372	0	NA	NA	NA	NA	NA	ENSG00000233372	ENSG00000233372	ENSG00000233372
ENSG00000231251	0	NA	NA	NA	NA	NA	ENSG00000231251	ENSG00000231251	ENSG00000231251
ENSG00000236335	0.0296697	0	1.35041	0	1	1	ENSG00000236335	ENSG00000236335	ENSG00000236335
ENSG00000231949	0.0593394	0	1.35289	0	1	1	ENSG00000231949	ENSG00000231949	ENSG00000231949
ENSG00000162510	9.05939	-1.78175	1.46361	-1.18005	0.237981	0.997025	MATN1	P21941	CMP
ENSG00000186056	4.92323	-0.546245	1.50512	-0.392193	0.694916	1	MATN1-AS1	ENSG00000186056	MATN1-AS1
ENSG00000162511	1.43221	-0.51825	1.51368	-0.201719	0.840136	1	LAPTM5	Q13571	CLAST6
ENSG00000264773	0	NA	NA	NA	NA	NA	MIR4420	ENSG00000264773	mir-4420
ENSG00000229607	0.0978042	1.06567	1.36099	0.824956	0.409396	0.997025	ENSG00000229607	ENSG00000229607	ENSG00000229607
ENSG00000223382	10.3631	-1.10502	1.38742	-0.891821	0.372489	0.997025	LINC01778	ENSG00000223382	LINC01778
ENSG00000222784	0.368171	0.698239	1.36836	0.53286	0.59413	1	RN7SKP91	ENSG00000222784	RN7SKP91
ENSG00000235143	0	NA	NA	NA	NA	NA	ENSG00000235143	ENSG00000235143	ENSG00000235143
ENSG00000162512	3109.73	1.61665	0.573841	2.81723	0.00484391	0.0555943	SDC3	O75056	SDCN
ENSG00000266210	0	NA	NA	NA	NA	NA	RN7SL371P	ENSG00000266210	RN7SL371P
ENSG00000134644	1670.81	-0.797041	0.714513	-1.11477	0.264951	0.997025	PUM1	Q14671	HSPUM
ENSG00000237329	0.185531	0.697883	1.36637	0.532864	0.594128	1	ENSG00000237329	ENSG00000237329	ENSG00000237329
ENSG00000232768	0.0616506	0	1.35311	0	1	1	LOC107985097	ENSG00000232768	LOC107985097
ENSG00000215900	0.0913203	0	1.35569	0	1	1	ENSG00000215900	ENSG00000215900	ENSG00000215900
ENSG00000225142	0	NA	NA	NA	NA	NA	ENSG00000225142	ENSG00000225142	ENSG00000225142
ENSG00000084628	3033.71	2.01925	0.688714	2.92954	0.00339464	0.0421259	NKAIN1	Q4KMZ8	FAM77C
ENSG00000060688	1466.46	-0.250446	0.726373	-0.345535	0.729692	1	SNRNP40	A0MNP2	40K
ENSG00000229447	0.621078	0.332569	1.45419	0.270289	0.786938	1	ENSG00000229447	ENSG00000229447	ENSG00000229447
ENSG00000121766	2306.48	1.34123	0.666373	2.0132	0.0440939	0.30066	ZCCHC17	A0A087WXF8	HSPC251
ENSG00000229044	0	NA	NA	NA	NA	NA	ENSG00000229044	ENSG00000229044	ENSG00000229044
ENSG00000121769	811.357	2.84519	0.684036	4.1621	3.1534e-05	0.000891555	FABP3	P05413	FABP11
ENSG00000168528	384.961	-4.37739	0.861828	-4.54255	5.55776e-06	0.000200148	SERINC2	Q96IM8	FKSG84
ENSG00000215899	0	NA	NA	NA	NA	NA	LOC441880	ENSG00000215899	LOC441880
ENSG00000206981	0	NA	NA	NA	NA	NA	RNU6-40P	ENSG00000206981	RNU6-40
ENSG00000260386	0.0265256	1.16408	1.35465	0.858744	0.390482	0.997025	LDC1P	ENSG00000260386	LINC01225
ENSG00000265961	0	NA	NA	NA	NA	NA	ENSG00000265961	ENSG00000265961	ENSG00000265961
ENSG00000284543	1.18277	0.440567	1.48288	0.313309	0.754046	1	ENSG00000284543	ENSG00000284543	ENSG00000284543
ENSG00000229167	0.0319809	0	1.35052	0	1	1	ENSG00000229167	ENSG00000229167	ENSG00000229167
ENSG00000142910	0.197258	0.558436	1.36722	0.443317	0.657537	1	TINAGL1	Q9GZM7	ARG1
ENSG00000121764	51.2187	-2.25189	1.12002	-2.11402	0.0345137	0.251014	HCRTR1	O43613	OX1R
ENSG00000162517	2325.05	-1.36184	0.571981	-2.3797	0.0173267	0.14849	PEF1	Q9UBV8	ABP32
ENSG00000235790	1.73454	-0.0644487	1.4815	0.0229173	0.981716	1	ENSG00000235790	ENSG00000235790	ENSG00000235790
ENSG00000264078	0.25259	0.851917	1.36663	0.659393	0.509643	1	ENSG00000264078	ENSG00000264078	ENSG00000264078
ENSG00000084636	47.6889	-0.66812	1.51411	-4.41742	NA	NA	COL16A1	Q07092	447AA
ENSG00000121753	387.274	0.349416	1.06674	0.326952	0.743704	1	ADGRB2	O60241	BAI2
ENSG00000266580	0	NA	NA	NA	NA	NA	MIR4254	ENSG00000266580	MIR4254
ENSG00000254545	0	NA	NA	NA	NA	NA	ENSG00000254545	ENSG00000254545	ENSG00000254545
ENSG00000134668	1.12613	0.28027	1.5127	0.23219	0.816391	1	SPOCD1	Q6ZMY3	PPP1R146
ENSG00000203620	0.720966	0.65492	1.36999	0.512217	0.608499	1	ENSG00000203620	ENSG00000203620	ENSG00000203620
ENSG00000269967	0	NA	NA	NA	NA	NA	ENSG00000269967	ENSG00000269967	ENSG00000269967
ENSG00000184007	4146.21	1.19843	0.471667	2.54134	0.011043	0.105407	PTP4A2	Q12974	HH13
ENSG00000228634	0.210774	0.365872	1.36798	0.340152	0.733742	1	ENSG00000228634	ENSG00000228634	ENSG00000228634
ENSG00000284702	0.510858	0.313336	1.3707	0.261	0.794092	1	ENSG00000284702	ENSG00000284702	ENSG00000284702
ENSG00000121774	2055.97	-1.56159	0.413737	-3.77312	0.000161216	0.00348102	KHDRBS1	Q07666	Sam68
ENSG00000203325	1.18444	0.812829	1.50969	0.557427	0.577236	1	ENSG00000203325	ENSG00000203325	ENSG00000203325
ENSG00000121775	47.7904	-1.243	1.35763	-1.13629	NA	NA	TMEM39B	B3KRL9	TMEM39B
ENSG00000266203	0	NA	NA	NA	NA	NA	MIR5585	ENSG00000266203	MIR5585
ENSG00000276493	0	NA	NA	NA	NA	NA	ENSG00000276493	ENSG00000276493	ENSG00000276493
ENSG00000025800	994.84	1.87697	0.838339	2.23654	0.0253162	0.198404	KPNA6	O60684	IPOA7
ENSG00000250135	0	NA	NA	NA	NA	NA	ENSG00000250135	ENSG00000250135	ENSG00000250135
ENSG00000084652	541.672	0.0477671	1.20034	0.0396991	0.968333	1	TXLNA	P40222	IL14
ENSG00000160050	967.535	0.094571	0.611702	0.154284	0.877386	1	CCDC28B	Q9BUN5	CCDC28B
ENSG00000224066	3.39567	1.50386	1.43785	1.03243	0.30187	0.997025	ENSG00000224066	ENSG00000224066	ENSG00000224066
ENSG00000160051	174.824	0.370779	1.39283	0.265737	0.790442	1	IQCC	Q4KMZ1	IQCC
ENSG00000222046	0.325186	0.43886	1.39004	0.352582	0.724402	1	DCDC2B	A2VCK2	DCDC2B
ENSG00000160055	154.083	-0.833283	0.777241	-1.0695	0.284843	0.997025	TMEM234	B4DHR3	AASL548
ENSG00000084623	4052.45	0.961286	0.456439	2.10644	0.0351666	0.254856	EIF3I	Q13347	EIF3S2
ENSG00000220785	18.1391	0.284167	1.50044	0.177157	NA	NA	ENSG00000220785	ENSG00000220785	ENSG00000220785
ENSG00000183615	0.0338424	1.09483	1.35611	0.824964	0.409392	0.997025	FAM167B	Q9BTA0	C1orf90
ENSG00000182866	0.310115	0.993954	1.36579	0.824947	0.409401	0.997025	LCK	A0A0S2Z3Y8	IMD22
ENSG00000277617	0	NA	NA	NA	NA	NA	ENSG00000277617	ENSG00000277617	ENSG00000277617
ENSG00000252450	0.0319809	0	1.35052	0	1	1	ENSG00000252450	ENSG00000252450	ENSG00000252450
ENSG00000116478	128.115	-3.49599	1.44011	-2.65005	0.00804804	0.0822668	HDAC1	Q13547	GON-10
ENSG00000175130	20349.8	-0.0216123	0.352516	-0.0614468	0.951003	1	MARCKSL1	P49006	F52
ENSG00000233775	0.106103	0.59915	1.36415	0.495514	0.620237	1	ENSG00000233775	ENSG00000233775	ENSG00000233775
ENSG00000162526	5.00038	1.6301	1.43256	1.32354	0.185656	0.84461	TSSK3	Q96PN8	SPOGA3
ENSG00000225828	155.007	5.77068	1.24191	4.60004	4.22402e-06	0.000158795	FAM229A	H3BQW9	FAM229A
ENSG00000160058	2226.6	0.977963	0.738836	1.32334	0.185723	0.844811	BSDC1	Q9NW68	BSDC1
ENSG00000224333	0.101527	0.629979	1.36376	0.512228	0.608491	1	ENSG00000224333	ENSG00000224333	ENSG00000224333
ENSG00000270850	0.180236	1.02824	1.364	0.82495	0.4094	0.997025	ENSG00000270850	ENSG00000270850	ENSG00000270850
ENSG00000229259	0.0319809	0	1.35052	0	1	1	ENSG00000229259	ENSG00000229259	ENSG00000229259
ENSG00000263529	0	NA	NA	NA	NA	NA	RN7SL122P	ENSG00000263529	RN7SL122P
ENSG00000254553	0.745837	0.379839	1.51346	0.301769	0.762828	1	ENSG00000254553	ENSG00000254553	ENSG00000254553
ENSG00000273274	114.654	-2.32235	0.987368	-2.28749	0.0221672	0.178853	ZBTB8B	Q8NAP8	ZNF916B
ENSG00000160062	21.1585	-2.1086	1.27451	-1.7135	0.0866204	0.495058	ZBTB8A	Q96BR9	BOZF1
ENSG00000176261	374.437	2.23373	0.483979	4.62443	3.75622e-06	0.000143448	ZBTB8OS	Q8IWT0	ARCH
ENSG00000200591	0	NA	NA	NA	NA	NA	ENSG00000200591	ENSG00000200591	ENSG00000200591
ENSG00000162521	3609.14	-1.48396	0.714522	-2.07672	0.0378277	0.269139	RBBP4	Q09028	NURF55
ENSG00000162520	11.3515	-0.665753	1.51094	-0.566886	NA	NA	SYNC	Q9H7C4	SYNC1
ENSG00000224409	0.433866	0	1.36493	0	1	1	ENSG00000224409	ENSG00000224409	ENSG00000224409
ENSG00000162522	107.582	1.84485	1.32345	1.37528	0.169044	0.790463	KIAA1522	Q9P206	KIAA1522
ENSG00000134684	4061.13	-1.2885	0.594132	-2.16823	0.0301414	0.226705	YARS1	A0A0S2Z4R1	CMTDIC
ENSG00000116497	339.928	-0.0464508	0.920062	-0.0497332	0.960335	1	S100PBP	A0A0S2Z5M0	S100PBPR
ENSG00000160097	316.531	-1.36647	0.729243	-1.88327	0.0596634	0.375212	FNDC5	Q8NAU1	FRCP2
ENSG00000121905	28.4913	3.23452	1.04234	3.19063	0.00141961	0.0208381	HPCA	P84074	BDR2
ENSG00000121900	117.203	0.0480981	0.617601	0.073251	0.941606	1	TMEM54	Q969K7	BCLP
ENSG00000116514	501.531	-2.84959	0.722403	-3.91031	9.21785e-05	0.00219273	RNF19B	Q6ZMZ0	IBRDC3
ENSG00000278966	0.0338424	1.09483	1.35611	0.824964	0.409392	0.997025	ENSG00000278966	ENSG00000278966	ENSG00000278966
ENSG00000217644	0.0881763	1.12658	1.3599	0.858741	0.390483	0.997025	RPL18AP4	ENSG00000217644	RPL18A_2_30
ENSG00000239670	0.125612	0	1.3578	0	1	1	ENSG00000239670	ENSG00000239670	ENSG00000239670
ENSG00000236065	1.08971	0.496896	1.37154	0.387319	0.69852	1	ENSG00000236065	ENSG00000236065	ENSG00000236065
ENSG00000004455	1627.76	1.64153	0.67568	2.42972	0.0151103	0.133954	AK2	P54819	ADK2
ENSG00000276645	1.0111	0.344007	1.37201	0.260993	0.794098	1	ENSG00000276645	ENSG00000276645	ENSG00000276645
ENSG00000142920	208.211	-3.05409	1.38708	-2.36828	0.0178708	0.152293	AZIN2	Q96A70	ADC
ENSG00000278997	3.57331	0.391897	1.47403	0.283683	0.776654	1	ENSG00000278997	ENSG00000278997	ENSG00000278997
ENSG00000116525	132.36	-2.00785	0.959029	-2.08199	0.0373432	0.266526	TRIM62	Q9BVG3	DEAR1
ENSG00000279179	3.7719	0.430656	1.51382	0.268768	0.788108	1	ENSG00000279179	ENSG00000279179	ENSG00000279179
ENSG00000284721	0.0639619	0	1.35333	0	1	1	ENSG00000284721	ENSG00000284721	ENSG00000284721
ENSG00000160094	921.019	2.43686	0.600114	4.06231	4.85898e-05	0.00129254	ZNF362	Q5T0B9	RN
ENSG00000270115	0	NA	NA	NA	NA	NA	ENSG00000270115	ENSG00000270115	ENSG00000270115
ENSG00000184389	0.12433	0.871477	1.36375	0.659397	0.509641	1	A3GALT2	U3KPV4	A3GALT2P
ENSG00000225313	1.76615	-0.486297	1.48303	-0.216516	0.828585	1	ENSG00000225313	ENSG00000225313	ENSG00000225313
ENSG00000134686	1777.89	-0.785666	0.753268	-1.04692	0.295135	0.997025	PHC2	A0A0A0MSI2	EDR2
ENSG00000284154	0.0561953	1.14618	1.35768	0.858742	0.390483	0.997025	MIR3605	ENSG00000284154	mir-3605
ENSG00000222112	0.159693	1.0912	1.36266	0.858739	0.390484	0.997025	RN7SKP16	ENSG00000222112	RN7SKP16
ENSG00000233246	0.262632	0.351817	1.36884	0.317722	0.750696	1	PHC2-AS1	ENSG00000233246	PHC2-AS1
ENSG00000234512	0.684191	0.772293	1.36929	0.629602	0.528955	1	TLR12P	ENSG00000234512	TLR12P
ENSG00000121903	128.02	-1.42054	1.44616	-1.15456	0.248271	0.997025	ZSCAN20	P17040	KOX29
ENSG00000235907	0.0504506	0	1.35044	0	1	1	LOC100422287	ENSG00000235907	LOC100422287
ENSG00000121904	192.827	2.03194	1.16716	1.71814	0.0857703	0.491442	CSMD2	Q7Z408	dJ1007G16.1
ENSG00000227000	0	NA	NA	NA	NA	NA	HSPD1P14	ENSG00000227000	HSPD1-17P
ENSG00000176256	0.291981	0.985602	1.36614	0.824945	0.409403	0.997025	HMGB4	Q8WW32	dJ1007G16.5
ENSG00000231163	0.181808	1.08177	1.36324	0.858739	0.390485	0.997025	CSMD2-AS1	ENSG00000231163	CSMD2-AS1
ENSG00000201148	0	NA	NA	NA	NA	NA	RNA5SP42	ENSG00000201148	RN5S42
ENSG00000142698	14.7108	-2.273	1.23147	-1.64578	0.0998087	0.548245	C1orf94	Q6P1W5	C1orf94
ENSG00000270241	0.0296697	0	1.35041	0	1	1	LOC100420336	ENSG00000270241	LOC100420336
ENSG00000207941	0	NA	NA	NA	NA	NA	MIR552	ENSG00000207941	MIRN552
ENSG00000163866	713.378	-3.51755	0.641737	-5.38864	7.09913e-08	4.07047e-06	SMIM12	L0R6D7	C1orf212
ENSG00000189280	0.326375	0.456477	1.36921	0.364238	0.715681	1	GJB5	O95377	CX31.1
ENSG00000189433	0.0296697	0	1.35041	0	1	1	GJB4	Q9NTQ9	CX30.3
ENSG00000255811	0.0319809	0	1.35052	0	1	1	ENSG00000255811	ENSG00000255811	ENSG00000255811
ENSG00000188910	0	NA	NA	NA	NA	NA	GJB3	O75712	CX31
ENSG00000187513	0.0959428	0	1.35598	0	1	1	GJA4	P35212	CX37
ENSG00000230163	7.70278	-1.50764	1.4806	-1.00533	0.314739	0.997025	ENSG00000230163	ENSG00000230163	ENSG00000230163
ENSG00000116544	76.1637	2.68018	0.915712	2.94557	0.00322365	0.0403999	DLGAP3	O95886	DAP3
ENSG00000284773	3.44081	0.00668077	1.4381	-0.0277103	0.977893	1	ENSG00000284773	ENSG00000284773	ENSG00000284773
ENSG00000241014	0	NA	NA	NA	NA	NA	GPR199P	ENSG00000241014	GPR199P
ENSG00000271741	0.244514	0.648658	1.36752	0.495508	0.620242	1	ENSG00000271741	ENSG00000271741	ENSG00000271741
ENSG00000243749	9.39451	-0.706482	1.39239	-0.622906	0.533346	1	TMEM35B	Q8NCS4	ZMYM6NB
ENSG00000163867	38.1171	-2.90138	1.23741	-2.35371	0.0185874	0.157156	ZMYM6	O95789	Buster2
ENSG00000233940	0.489451	0.56149	1.36992	0.427565	0.668968	1	RPL12P45	ENSG00000233940	RPL12P45
ENSG00000197056	65.5961	-2.98152	1.36045	-2.33503	0.0195419	0.163171	ZMYM1	A0A1B0GXA6	MYM
ENSG00000228348	0	NA	NA	NA	NA	NA	ENSG00000228348	ENSG00000228348	ENSG00000228348
ENSG00000284640	0.39608	0.807087	1.42576	0.592056	0.553813	1	LOC105378644	ENSG00000284640	LOC105378644
ENSG00000116560	2589.08	0.149581	0.5513	0.271535	0.78598	1	SFPQ	P23246	POMP100
ENSG00000201868	0	NA	NA	NA	NA	NA	ENSG00000201868	ENSG00000201868	ENSG00000201868
ENSG00000146463	602.475	0.495652	0.877358	0.564269	0.572571	1	ZMYM4	Q5VZL5	CDIR
ENSG00000240374	0.314737	0.992747	1.36584	0.824947	0.409402	0.997025	RN7SL503P	ENSG00000240374	RN7SL503P
ENSG00000201542	0.0936316	0	1.35584	0	1	1	ENSG00000201542	ENSG00000201542	ENSG00000201542
ENSG00000229994	2.80089	0.886565	1.34403	0.702279	0.482505	1	RPL5P4	ENSG00000229994	RPL5_1_31
ENSG00000227409	0	NA	NA	NA	NA	NA	ZMYM4-AS1	ENSG00000227409	ZMYM4-AS1
ENSG00000278702	0	NA	NA	NA	NA	NA	ENSG00000278702	ENSG00000278702	ENSG00000278702
ENSG00000142687	1012.5	-1.21038	0.628186	-1.92395	0.0543607	0.35048	KIAA0319L	Q8IZA0	AAVR
ENSG00000236274	0.596128	0.294214	1.46726	0.253304	0.800033	1	ENSG00000236274	ENSG00000236274	ENSG00000236274
ENSG00000020129	762.267	-1.51758	0.580099	-2.6183	0.00883701	0.088476	NCDN	Q9UBB6	NCDN
ENSG00000239636	2.41891	0.417042	1.51317	0.259306	0.795399	1	ENSG00000239636	ENSG00000239636	ENSG00000239636
ENSG00000116819	4.98344	-0.0898133	1.47536	-0.0355915	0.971608	1	TFAP2E	Q6VUC0	AP2E
ENSG00000126067	2139.58	0.0259398	0.353478	0.0735489	0.941369	1	PSMB2	B7Z478	HC7-I
ENSG00000142686	2357.46	0.658653	0.805879	0.817681	0.413539	1	C1orf216	Q8TAB5	C1orf216
ENSG00000092853	75.7704	-1.20881	1.46142	-0.974034	0.33004	0.997025	CLSPN	Q9HAW4	CLSPN
ENSG00000232335	0.0296697	0	1.35041	0	1	1	ENSG00000232335	ENSG00000232335	ENSG00000232335
ENSG00000134698	187.118	0.2951	1.14881	0.256446	0.797606	1	AGO4	Q9HCK5	EIF2C4
ENSG00000092847	310.394	0.453726	0.9311	0.488735	0.625029	1	AGO1	B2RAD8	EIF2C
ENSG00000271164	0.44672	0.664888	1.36939	0.512217	0.608499	1	ENSG00000271164	ENSG00000271164	ENSG00000271164
ENSG00000271914	0	NA	NA	NA	NA	NA	ENSG00000271914	ENSG00000271914	ENSG00000271914
ENSG00000126070	95.1467	-1.91851	1.32333	-1.48918	0.13644	0.683438	AGO3	B4E1P5	EIF2C3
ENSG00000271554	0	NA	NA	NA	NA	NA	ENSG00000271554	ENSG00000271554	ENSG00000271554
ENSG00000232862	3.21641	-0.366798	1.45321	-0.174994	0.861084	1	ENSG00000232862	ENSG00000232862	ENSG00000232862
ENSG00000092850	67.7331	-2.76418	1.26532	-2.31164	0.0207976	0.170696	TEKT2	Q9UIF3	TEKTB1
ENSG00000116863	1078.19	-5.06011	0.675996	-6.9849	2.85056e-12	3.81369e-10	ADPRS	Q9NX46	ADPRHL2
ENSG00000171812	13.7984	0.824143	1.50324	-3.34774	NA	NA	COL8A2	E9PP49	FECD
ENSG00000054116	1377.95	0.00725676	0.786684	0.00978513	0.992193	1	TRAPPC3	A0A087WWM0	BET3
ENSG00000116871	823.949	1.43485	0.676817	2.12211	0.0338286	0.247659	MAP7D1	Q3KQU3	PARCC1
ENSG00000264592	0.0319809	0	1.35052	0	1	1	RN7SL131P	ENSG00000264592	RN7SL131P
ENSG00000054118	2179.02	-2.96686	0.515644	-5.73857	9.54806e-09	6.4757e-07	THRAP3	Q9Y2W1	BCLAF2
ENSG00000231849	0.0936316	0	1.35584	0	1	1	UBE2V2P4	ENSG00000231849	UBE2V2P4
ENSG00000214193	2.67737	-0.0648426	1.5022	-0.0519887	0.958538	1	SH3D21	A4FU49	C1orf113
ENSG00000142694	36.3432	-1.50704	1.27317	-1.38602	0.165742	0.780323	EVA1B	Q9NVM1	C1orf78
ENSG00000116883	16.9829	3.46446	1.4388	2.3286	0.0198803	0.165255	ENSG00000116883	ENSG00000116883	ENSG00000116883
ENSG00000196182	627.245	-1.262	0.519018	-2.43001	0.0150982	0.133905	STK40	Q8N2I9	SHIK
ENSG00000181817	2748.56	2.52599	0.525414	4.80711	1.53129e-06	6.42978e-05	LSM10	Q969L4	MST074
ENSG00000222821	0	NA	NA	NA	NA	NA	RNU4-27P	ENSG00000222821	RNU4-27P
ENSG00000116885	189.365	-3.81071	0.951397	-3.67491	0.000237936	0.00482207	OSCP1	Q8WVF1	C1orf102
ENSG00000201448	0	NA	NA	NA	NA	NA	SNORA63C	ENSG00000201448	SNORA63C
ENSG00000116898	4665.78	4.45974	0.618419	7.20312	5.88509e-13	9.16082e-11	MRPS15	P82914	DC37
ENSG00000119535	1.14285	0.442428	1.3817	0.33454	0.737972	1	CSF3R	Q99062	CD114
ENSG00000230214	0	NA	NA	NA	NA	NA	FTLP18	ENSG00000230214	FTLP18
ENSG00000284705	4.62779	0.952929	1.51212	0.668471	0.503833	1	ENSG00000284705	ENSG00000284705	ENSG00000284705
ENSG00000284720	0	NA	NA	NA	NA	NA	ENSG00000284720	ENSG00000284720	ENSG00000284720
ENSG00000234481	0	NA	NA	NA	NA	NA	ENSG00000234481	ENSG00000234481	ENSG00000234481
ENSG00000163873	232.96	1.75773	1.32349	1.32727	0.184421	0.841039	GRIK3	Q13003	EAA5
ENSG00000284650	1.198	1.09511	1.50705	0.778724	0.436142	1	ENSG00000284650	ENSG00000284650	ENSG00000284650
ENSG00000264698	0	NA	NA	NA	NA	NA	MIR4255	ENSG00000264698	MIR4255
ENSG00000207328	0.0296697	0	1.35041	0	1	1	RNU6-636P	ENSG00000207328	RNU6-636P
ENSG00000223944	0.0593394	0	1.35289	0	1	1	ENSG00000223944	ENSG00000223944	ENSG00000223944
ENSG00000252368	0.0296697	0	1.35041	0	1	1	RNA5SP43	ENSG00000252368	RN5S43
ENSG00000230451	0	NA	NA	NA	NA	NA	RPS29P6	ENSG00000230451	RPS29_1_32
ENSG00000233621	30.3528	0.148319	1.46725	-0.100023	0.920326	1	LINC01137	ENSG00000233621	LINC01137
ENSG00000163874	4.08698	0.0253442	1.51337	-0.0163114	0.986986	1	ZC3H12A	Q5D1E8	MCPIP
ENSG00000283724	0	NA	NA	NA	NA	NA	MIR6732	ENSG00000283724	hsa-mir-6732
ENSG00000163875	7483.78	2.93951	0.414308	7.09467	1.29665e-12	1.86914e-10	MEAF6	Q9HAF1	C1orf149
ENSG00000263675	2.18021	0.768841	1.37108	0.824937	0.409407	0.997025	MIR5581	ENSG00000263675	MIR5581
ENSG00000163877	78.6773	-2.47443	1.2266	-2.14692	0.0318	0.236401	SNIP1	B1AK66	PML1
ENSG00000232273	0.712194	0.928813	1.43504	0.742994	0.457485	1	ENSG00000232273	ENSG00000232273	ENSG00000232273
ENSG00000237749	0.0668944	0	1.35358	0	1	1	ENSG00000237749	ENSG00000237749	ENSG00000237749
ENSG00000163879	681.775	3.0476	0.739609	4.12049	3.78073e-05	0.00104722	DNALI1	O14645	P28
ENSG00000134697	1657.72	0.0139968	0.884638	0.0152262	0.987852	1	GNL2	Q13823	HUMAUANTIG
ENSG00000284748	0.0973545	0.829222	1.36291	0.629611	0.528949	1	ENSG00000284748	ENSG00000284748	ENSG00000284748
ENSG00000169218	1.34996	0.681661	1.39294	0.553527	0.579903	1	RSPO1	Q2MKA7	CRISTIN3
ENSG00000116922	263.96	-3.08042	1.31739	-2.4163	0.0156793	0.13748	C1orf109	B4DRQ5	C1orf109
ENSG00000134690	284.636	-2.38321	1.39759	-2.11146	0.0347327	0.252248	CDCA8	Q53HL2	BOR
ENSG00000183317	69.6655	-2.52512	1.13017	-2.18189	0.0291176	0.221117	EPHA10	Q4G0R4	EPHA10
ENSG00000200421	0.118679	0	1.35745	0	1	1	ENSG00000200421	ENSG00000200421	ENSG00000200421
ENSG00000214141	9.10538	-1.18514	1.31788	-0.790248	0.429383	1	ENSG00000214141	ENSG00000214141	ENSG00000214141
ENSG00000227416	0.0530513	0.914131	1.3595	0.691677	0.48914	1	ENSG00000227416	ENSG00000227416	ENSG00000227416
ENSG00000185090	1935.12	1.21899	0.381984	3.19316	0.00140725	0.020731	MANEAL	Q5VSG8	MANEAL
ENSG00000233728	0	NA	NA	NA	NA	NA	ENSG00000233728	ENSG00000233728	ENSG00000233728
ENSG00000196449	396.409	-2.73828	0.684319	-3.95909	7.52365e-05	0.00186109	YRDC	Q86U90	DRIP3
ENSG00000197982	1687.31	2.53917	0.683262	3.71452	0.000203591	0.00422444	C1orf122	Q6ZSJ8	ALAESM
ENSG00000188786	150.351	-3.2795	1.41368	-2.61856	0.00883005	0.0884518	MTF1	Q14872	MTF-1
ENSG00000235673	0.466808	0.668507	1.36907	0.512218	0.608498	1	RPS2P13	ENSG00000235673	RPS2_1_34
ENSG00000230955	0	NA	NA	NA	NA	NA	ENSG00000230955	ENSG00000230955	ENSG00000230955
ENSG00000204084	98.9231	-0.957444	1.29493	-0.761986	0.446068	1	INPP5B	B3KMW4	5PTase
ENSG00000252448	0	NA	NA	NA	NA	NA	ENSG00000252448	ENSG00000252448	ENSG00000252448
ENSG00000222282	0.22714	0.671309	1.36715	0.512222	0.608496	1	RNU6-584P	ENSG00000222282	RNU6-584P
ENSG00000277168	0.0296697	0	1.35041	0	1	1	ENSG00000277168	ENSG00000277168	ENSG00000277168
ENSG00000183431	1997.44	1.15143	0.815608	1.41116	0.158197	0.758579	SF3A3	B4DW90	PRP9
ENSG00000212541	0.383109	0	1.36554	0	1	1	ENSG00000212541	ENSG00000212541	ENSG00000212541
ENSG00000183386	202.49	-2.10832	0.740965	-2.77262	0.00556071	0.0617105	FHL3	Q13643	SLIM2
ENSG00000183520	989.271	-1.28876	0.485569	-2.65566	0.00791531	0.0811939	UTP11	Q9Y3A2	CGI-94
ENSG00000185668	113.982	-1.33091	0.733539	-1.81949	0.068837	0.418056	POU3F1	Q03052	2023-10-06
ENSG00000224592	59.6431	0.638522	1.20575	0.526597	0.598474	1	ENSG00000224592	ENSG00000224592	ENSG00000224592
ENSG00000223589	0.186813	1.03076	1.36384	0.824951	0.409399	0.997025	ENSG00000223589	ENSG00000223589	ENSG00000223589
ENSG00000265596	0	NA	NA	NA	NA	NA	MIR3659	ENSG00000265596	mir-3659
ENSG00000284623	0.082721	0.91733	1.36161	0.691675	0.489141	1	ENSG00000284623	ENSG00000284623	ENSG00000284623
ENSG00000237290	0.556728	0.605696	1.46425	0.440267	0.659744	1	LINC01343	ENSG00000237290	LINC01343
ENSG00000275350	0.184502	1.03149	1.36379	0.824951	0.409399	0.997025	TUBB6P1	ENSG00000275350	TUBB6P1
ENSG00000200796	0	NA	NA	NA	NA	NA	RNU6-753P	ENSG00000200796	RNU6-753P
ENSG00000238063	0.162298	0.518239	1.3666	0.430519	0.666818	1	ENSG00000238063	ENSG00000238063	ENSG00000238063
ENSG00000215895	1.08911	0.506038	1.47912	0.372818	0.709284	1	HSPA5P1	ENSG00000215895	HSPA5P1
ENSG00000284632	0.186602	0.864922	1.36528	0.659395	0.509642	1	ENSG00000284632	ENSG00000284632	ENSG00000284632
ENSG00000116954	102.278	0.0663406	1.10234	0.0619396	NA	NA	RRAGC	B4DQ03	GTR2
ENSG00000273637	0	NA	NA	NA	NA	NA	ENSG00000273637	ENSG00000273637	ENSG00000273637
ENSG00000228436	56.9629	1.26845	1.30029	0.960602	0.336752	0.997025	LOC105378663	ENSG00000228436	LOC105378663
ENSG00000214114	41.7431	-2.35494	1.35924	-1.89347	0.0582957	0.368867	MYCBP	Q99417	AMY-1
ENSG00000274944	0.0372247	0	1.35077	0	1	1	ENSG00000274944	ENSG00000274944	ENSG00000274944
ENSG00000131233	0.0904875	1.12536	1.36002	0.858741	0.390483	0.997025	GJA9	P57773	CX58
ENSG00000158315	1.48684	0.0599801	1.45903	0.0782586	0.937622	1	RHBDL2	B7Z1Y9	RRP2
ENSG00000199963	0.0372247	0	1.35077	0	1	1	RNU6-605P	ENSG00000199963	RNU6-605P
ENSG00000207466	0	NA	NA	NA	NA	NA	ENSG00000207466	ENSG00000207466	ENSG00000207466
ENSG00000235549	0.0338424	1.09483	1.35611	0.824964	0.409392	0.997025	ENSG00000235549	ENSG00000235549	ENSG00000235549
ENSG00000174574	2415.68	0.824927	0.64557	1.27822	0.201171	0.893351	AKIRIN1	Q9H9L7	C1orf108
ENSG00000168653	6675.43	4.79075	0.541161	8.84966	8.77865e-19	3.35878e-16	NDUFS5	O43920	CI-15k
ENSG00000127603	3155.45	3.39865	0.614629	5.52707	3.25625e-08	2.00162e-06	MACF1	Q6ZSD7	ABP620
ENSG00000206654	0	NA	NA	NA	NA	NA	RNU6-608P	ENSG00000206654	RNU6-608P
ENSG00000222378	0.0372247	0	1.35077	0	1	1	RNA5SP44	ENSG00000222378	RN5S44
ENSG00000270040	0.0504506	0	1.35044	0	1	1	ENSG00000270040	ENSG00000270040	ENSG00000270040
ENSG00000226438	0.222177	0	1.36132	0	1	1	ENSG00000226438	ENSG00000226438	ENSG00000226438
ENSG00000217897	0.0296697	0	1.35041	0	1	1	ENSG00000217897	ENSG00000217897	ENSG00000217897
ENSG00000183682	2.45185	-0.276789	1.51345	-0.165003	0.868941	1	BMP8A	Q7Z5Y6	OP-2
ENSG00000237624	0.129335	0.831173	1.36418	0.629609	0.528951	1	OXCT2P1	ENSG00000237624	OXCT2P
ENSG00000243970	46.5617	-2.29809	1.06161	-2.11135	0.034742	0.25227	PPIEL	ENSG00000243970	PPIEP1
ENSG00000090621	501.05	2.38441	1.21581	1.9471	0.0515232	0.33652	PABPC4	Q13310	APP-1
ENSG00000228060	0.252253	0	1.35901	0	1	1	ENSG00000228060	ENSG00000228060	ENSG00000228060
ENSG00000201457	0	NA	NA	NA	NA	NA	SNORA55	ENSG00000201457	ACA55
ENSG00000163909	160.962	-0.0310045	1.20261	-0.311663	0.755297	1	HEYL	Q9NQ87	HESR3
ENSG00000225903	0	NA	NA	NA	NA	NA	ENSG00000225903	ENSG00000225903	ENSG00000225903
ENSG00000116981	0.882377	-0.0527772	1.46372	0.0369463	0.970528	1	NT5C1A	Q9BXI3	CN-I
ENSG00000116983	1795.1	2.30778	0.569101	4.05515	5.01016e-05	0.00132501	HPCAL4	Q9UM19	HLP4
ENSG00000084072	1199.55	0.560596	0.809475	0.693155	0.488212	1	PPIE	Q9UNP9	CYP-33
ENSG00000225333	0.0635121	1.08186	1.35888	0.82496	0.409394	0.997025	ENSG00000225333	ENSG00000225333	ENSG00000225333
ENSG00000252413	0	NA	NA	NA	NA	NA	RNU7-121P	ENSG00000252413	RNU7-121P
ENSG00000116985	5.83866	-1.14478	1.44723	-0.788701	0.430287	1	BMP8B	P34820	BMP8
ENSG00000198754	0.132956	1.10355	1.36182	0.85874	0.390484	0.997025	OXCT2	Q9BYC2	FKSG25
ENSG00000261798	0	NA	NA	NA	NA	NA	LOC101929536	ENSG00000261798	LOC101929536
ENSG00000229213	0	NA	NA	NA	NA	NA	ENSG00000229213	ENSG00000229213	ENSG00000229213
ENSG00000284719	0.192847	0.668091	1.36665	0.512223	0.608495	1	ENSG00000284719	ENSG00000284719	ENSG00000284719
ENSG00000284678	0.275822	1.00361	1.36534	0.824948	0.409401	0.997025	ENSG00000284678	ENSG00000284678	ENSG00000284678
ENSG00000043514	326.002	-2.67126	1.00876	-2.64963	0.00805798	0.0823141	TRIT1	Q53F11	COXPD35
ENSG00000202222	3.37582	1.16244	1.51459	0.811911	0.416843	1	ENSG00000202222	ENSG00000202222	ENSG00000202222
ENSG00000116990	324.845	-3.17594	1.43309	-2.31145	NA	NA	MYCL	P12524	L-Myc
ENSG00000236546	1.82194	-0.432528	1.51016	-0.178965	0.857965	1	MYCL-AS1	ENSG00000236546	MYCL-AS1
ENSG00000207356	0	NA	NA	NA	NA	NA	ENSG00000207356	ENSG00000207356	ENSG00000207356
ENSG00000168389	464.525	-3.81302	1.31215	-3.03737	0.00238656	0.0316192	MFSD2A	Q71RE4	MCPH15
ENSG00000228477	0.198705	1.02393	1.36426	0.82495	0.4094	0.997025	ENSG00000228477	ENSG00000228477	ENSG00000228477
ENSG00000131236	1569.81	0.0103822	0.950035	0.0109315	0.991278	1	CAP1	D3DPU2	CAP
ENSG00000131238	3006.7	-1.97763	0.381843	-5.17789	2.24411e-07	1.11951e-05	PPT1	P50897	CLN1
ENSG00000226745	0	NA	NA	NA	NA	NA	ENSG00000226745	ENSG00000226745	ENSG00000226745
ENSG00000117000	435.399	-1.14153	0.663611	-1.71661	0.0860507	0.492635	RLF	Q13129	ZN-15L
ENSG00000207508	0	NA	NA	NA	NA	NA	RNU6-1237P	ENSG00000207508	RNU6-1237P
ENSG00000188800	0.440862	0.466013	1.36988	0.361384	0.717812	1	TMCO2	A0A140VKB8	dJ39G22.2
ENSG00000259943	217.946	-0.543498	0.808103	-0.669437	0.503217	1	ENSG00000259943	ENSG00000259943	ENSG00000259943
ENSG00000084073	435.486	-2.12899	0.68153	-3.10052	0.00193182	0.0268455	ZMPSTE24	O75844	FACE-1
ENSG00000231296	0.180329	0	1.36011	0	1	1	ENSG00000231296	ENSG00000231296	ENSG00000231296
ENSG00000049089	36.067	-1.81294	1.48666	-1.42709	0.153553	0.742712	COL9A2	Q14055	DJ39G22.4
ENSG00000227311	0.0975928	0.872179	1.36264	0.659399	0.509639	1	RPL21P20	ENSG00000227311	RPL21_3_36
ENSG00000084070	1318.4	0.109546	0.560543	0.196107	0.844526	1	SMAP2	Q8WU79	SMAP1L
ENSG00000213172	0	NA	NA	NA	NA	NA	ENSG00000213172	ENSG00000213172	ENSG00000213172
ENSG00000284677	0.457688	0.490649	1.43773	0.373868	0.708503	1	ENSG00000284677	ENSG00000284677	ENSG00000284677
ENSG00000187801	156.367	1.84042	1.33981	1.33822	0.180826	0.828659	ZFP69B	D3DPV3	ZKSCAN23B
ENSG00000260920	74.5711	2.62296	1.39501	1.80594	0.0709282	0.427837	ENSG00000260920	ENSG00000260920	ENSG00000260920
ENSG00000279667	2.1065	-0.243637	1.5027	-0.134417	0.893073	1	ENSG00000279667	ENSG00000279667	ENSG00000279667
ENSG00000187815	128.293	-3.09277	1.42887	-2.46211	0.0138121	0.12499	ZFP69	Q49AA0	ZFP69A
ENSG00000238287	0.65799	0.464322	1.4154	0.344423	0.730528	1	ENSG00000238287	ENSG00000238287	ENSG00000238287
ENSG00000164002	208.38	-0.230672	1.00497	-0.226224	0.821027	1	EXO5	Q9H790	C1orf176
ENSG00000227278	0	NA	NA	NA	NA	NA	ENSG00000227278	ENSG00000227278	ENSG00000227278
ENSG00000238186	7.70675	-1.08777	1.43179	-0.806327	0.420054	1	ENSG00000238186	ENSG00000238186	ENSG00000238186
ENSG00000117010	89.2251	2.30978	1.19368	1.92058	0.0547852	0.352115	ZNF684	B3KSP5	ZNF684
ENSG00000236505	0.246732	0.5702	1.36793	0.443315	0.657538	1	ENSG00000236505	ENSG00000236505	ENSG00000236505
ENSG00000233910	0	NA	NA	NA	NA	NA	GTF2F2P2	ENSG00000233910	GTF2F2P2
ENSG00000117016	1825.01	-0.461147	0.828461	-0.558979	0.576176	1	RIMS3	Q9UJD0	NIM3
ENSG00000237899	0.322866	1.0663	1.38582	0.886422	0.37539	0.997025	ENSG00000237899	ENSG00000237899	ENSG00000237899
ENSG00000272145	9.05916	-1.313	1.48593	-0.925455	0.354729	0.997025	ENSG00000272145	ENSG00000272145	ENSG00000272145
ENSG00000066136	1052.35	-0.45863	0.761665	-0.600702	0.548038	1	NFYC	Q13952	CBF-C
ENSG00000198974	0.0692057	0	1.35378	0	1	1	MIR30E	ENSG00000198974	MIRN30E
ENSG00000207962	0	NA	NA	NA	NA	NA	MIR30C1	ENSG00000207962	MIRN30C1
ENSG00000117013	1.72071	0.132136	1.51012	0.138334	0.889976	1	KCNQ4	B3KQH8	DFNA2
ENSG00000264582	0	NA	NA	NA	NA	NA	RN7SL326P	ENSG00000264582	RN7SL326P
ENSG00000179862	142.611	-0.30275	0.575338	-0.550942	0.581674	1	CITED4	Q96RK1	CITED4
ENSG00000229528	0.127474	1.05277	1.36222	0.824954	0.409398	0.997025	ENSG00000229528	ENSG00000229528	ENSG00000229528
ENSG00000228940	0.643994	0.579846	1.37013	0.44331	0.657541	1	LOC100128362	ENSG00000228940	LOC100128362
ENSG00000233118	0	NA	NA	NA	NA	NA	ENSG00000233118	ENSG00000233118	ENSG00000233118
ENSG00000171793	914.622	-3.34795	0.739623	-4.52205	6.12434e-06	0.000218401	CTPS1	B4E1E0	CTPS
ENSG00000281207	1.17136	0.626192	1.45629	0.457964	0.646978	1	SLFNL1-AS1	ENSG00000281207	SLFNL1-AS1
ENSG00000171790	2.37346	0.278625	1.39201	0.209205	0.834288	1	SLFNL1	A0A140VJU6	SLFNL1
ENSG00000010803	1197.45	0.553571	0.984066	0.561076	0.574746	1	SCMH1	Q96GD3	Scml3
ENSG00000215893	0	NA	NA	NA	NA	NA	ENSG00000215893	ENSG00000215893	ENSG00000215893
ENSG00000235358	5.42906	2.43789	1.44827	1.61776	0.105715	0.572422	ENSG00000235358	ENSG00000235358	ENSG00000235358
ENSG00000213987	0	NA	NA	NA	NA	NA	ENSG00000213987	ENSG00000213987	ENSG00000213987
ENSG00000204060	2.19218	-0.512895	1.48667	-0.279126	0.780148	1	FOXO6	A0A1X9RU27	FOXO6
ENSG00000229901	0	NA	NA	NA	NA	NA	FOXO6-AS1	ENSG00000229901	FOXO6-AS1
ENSG00000252563	0	NA	NA	NA	NA	NA	RNA5SP45	ENSG00000252563	RN5S45
ENSG00000127129	1.17984	0.707496	1.45311	0.539029	0.589867	1	EDN2	P20800	ET-2
ENSG00000127124	173.166	0.287786	0.776519	0.3692	0.711979	1	HIVEP3	Q5T1R4	KBP-1
ENSG00000230881	0	NA	NA	NA	NA	NA	ENSG00000230881	ENSG00000230881	ENSG00000230881
ENSG00000230638	0	NA	NA	NA	NA	NA	LOC100418723	ENSG00000230638	LOC100418723
ENSG00000284895	0	NA	NA	NA	NA	NA	ENSG00000284895	ENSG00000284895	ENSG00000284895
ENSG00000227538	0.188675	0.827909	1.36559	0.629607	0.528952	1	ENSG00000227538	ENSG00000227538	ENSG00000227538
ENSG00000228776	0.0913203	0	1.35569	0	1	1	ENSG00000228776	ENSG00000228776	ENSG00000228776
ENSG00000044012	0.0676848	0.820065	1.36103	0.629613	0.528948	1	GUCA2B	Q16661	GCAP-II
ENSG00000197273	0.146393	0	1.35932	0	1	1	GUCA2A	Q02747	GCAP-I
ENSG00000198815	266.171	0.749994	1.04995	0.710293	0.477523	1	FOXJ3	Q9UPW0	FOXJ3
ENSG00000227527	0.458072	0.45644	1.42627	0.352708	0.724307	1	ENSG00000227527	ENSG00000227527	ENSG00000227527
ENSG00000177181	1289.13	1.28374	1.17265	1.0816	0.279432	0.997025	RIMKLA	Q8IXN7	FAM80A
ENSG00000235002	0.159693	1.0912	1.36266	0.858739	0.390484	0.997025	RPS15AP8	ENSG00000235002	RPS15A_2_39
ENSG00000066185	4.58503	-1.07647	1.44637	-0.618046	0.536545	1	ZMYND12	B4DX70	ZMYND12
ENSG00000127125	2066.37	2.9321	0.780428	3.74996	0.000176861	0.00377109	PPCS	Q9HAB8	CMD2C
ENSG00000186409	361.309	1.40594	1.18722	1.17064	0.241744	0.997025	CCDC30	Q5VVM6	PFD6L
ENSG00000230116	0	NA	NA	NA	NA	NA	RPS3AP11	ENSG00000230116	RPS3A_1_40
ENSG00000236876	0.288868	0.44538	1.36896	0.361388	0.71781	1	ENSG00000236876	ENSG00000236876	ENSG00000236876
ENSG00000200254	0	NA	NA	NA	NA	NA	RNU6-536P	ENSG00000200254	RNU6-536P
ENSG00000236180	0.320181	0.437566	1.36934	0.35197	0.724861	1	ENSG00000236180	ENSG00000236180	ENSG00000236180
ENSG00000171960	220.049	-0.121798	0.711722	-0.173726	0.862081	1	PPIH	O43447	CYP-20
ENSG00000234917	12.9525	-1.20323	1.49972	-0.922719	NA	NA	ENSG00000234917	ENSG00000234917	ENSG00000234917
ENSG00000065978	47991.1	6.67745	0.42962	15.5376	1.93001e-54	7.90127e-50	YBX1	P67809	BP-8
ENSG00000164007	0.655902	0.152552	1.37167	0.154076	0.87755	1	CLDN19	Q8N6F1	HOMG5
ENSG00000117385	1216.52	2.04452	0.908282	2.25482	0.0241445	0.191257	P3H1	Q32P28	GROS1
ENSG00000164008	364.267	2.02041	1.00587	2.00287	0.0451909	0.306261	C1orf50	Q9BV19	C1orf50
ENSG00000283580	1.57023	-0.358709	1.49022	-0.152704	0.878632	1	ENSG00000283580	ENSG00000283580	ENSG00000283580
ENSG00000228452	0	NA	NA	NA	NA	NA	ENSG00000228452	ENSG00000228452	ENSG00000228452
ENSG00000274386	13.3822	-2.00666	1.37576	-1.45071	0.146862	0.718496	TMEM269	ENSG00000274386	TMEM269
ENSG00000177868	594.093	1.62124	0.459053	3.53484	0.000408021	0.00760655	SVBP	Q8N300	CCDC23
ENSG00000164010	40.7466	-1.97089	1.50264	-6.55549	NA	NA	ERMAP	A0A1C9HIH9	BTN5
ENSG00000228192	3.02416	-0.0222745	1.51147	-0.0344089	0.972551	1	ENSG00000228192	ENSG00000228192	ENSG00000228192
ENSG00000164011	178.342	-3.30396	1.41038	-2.67726	0.00742267	0.0772829	ZNF691	Q5VV52	Zfp691
ENSG00000233708	1.97341	-0.878996	1.5071	-0.410354	0.681546	1	ENSG00000233708	ENSG00000233708	ENSG00000233708
ENSG00000237090	0.952528	0.200069	1.50987	0.192421	0.847413	1	ENSG00000237090	ENSG00000237090	ENSG00000237090
ENSG00000225099	0.260739	0.890603	1.36613	0.691669	0.489145	1	ENSG00000225099	ENSG00000225099	ENSG00000225099
ENSG00000117394	862.174	-0.96683	0.74394	-1.29856	0.194097	0.872721	SLC2A1	P11166	CSE
ENSG00000284138	0.0265256	1.16408	1.35465	0.858744	0.390482	0.997025	ENSG00000284138	ENSG00000284138	ENSG00000284138
ENSG00000227533	14.3194	-0.527979	1.48349	-0.508516	0.611092	1	SLC2A1-AS1	ENSG00000227533	SLC2A1-AS1
ENSG00000283973	0.0265256	1.16408	1.35465	0.858744	0.390482	0.997025	ENSG00000283973	ENSG00000283973	ENSG00000283973
ENSG00000207256	0	NA	NA	NA	NA	NA	RNU6-880P	ENSG00000207256	RNU6-880P
ENSG00000283136	0.0639619	0	1.35333	0	1	1	ENSG00000283136	ENSG00000283136	ENSG00000283136
ENSG00000277513	0	NA	NA	NA	NA	NA	ENSG00000277513	ENSG00000277513	ENSG00000277513
ENSG00000186973	5.95378	-1.32557	1.4835	-0.855308	0.392381	0.997025	FAM183A	A6NL82	FAM183A
ENSG00000117395	1703.96	-2.96551	0.468167	-6.30891	2.81007e-10	2.63253e-08	EBNA1BP2	H7C2Q8	EBP2
ENSG00000284410	0	NA	NA	NA	NA	NA	MIR6733	ENSG00000284410	hsa-mir-6733
ENSG00000243710	79.9996	-1.4054	1.43028	-1.23947	0.215173	0.935433	CFAP57	Q96MR6	VWS2
ENSG00000199240	0	NA	NA	NA	NA	NA	RNA5SP46	ENSG00000199240	RN5S46
ENSG00000179178	0.209745	0.589338	1.36733	0.459839	0.645632	1	TMEM125	Q96AQ2	TMEM125
ENSG00000253313	0.143089	0.595211	1.36581	0.477214	0.63321	1	C1orf210	Q8IVY1	TEMP
ENSG00000066056	2.96754	0.357057	1.38347	0.304763	0.760547	1	TIE1	B4DTW8	JTK14
ENSG00000117400	0.118679	0	1.35745	0	1	1	MPL	P40238	C-MPL
ENSG00000234694	0.708947	0.357643	1.46984	0.281445	0.778369	1	ENSG00000234694	ENSG00000234694	ENSG00000234694
ENSG00000117399	927.186	0.436408	1.29156	0.338702	0.734834	1	CDC20	Q12834	CDC20A
ENSG00000066322	149.759	-4.07098	1.18106	-3.36403	0.000768131	0.0126717	ELOVL1	Q9BW60	CGI-88
ENSG00000283836	0	NA	NA	NA	NA	NA	MIR6734	ENSG00000283836	hsa-mir-6734
ENSG00000159479	1959.13	0.904018	0.776931	1.16314	0.244773	0.997025	MED8	Q96G25	ARC32
ENSG00000229431	3.69562	-1.00312	1.46632	-0.581127	0.561155	1	ENSG00000229431	ENSG00000229431	ENSG00000229431
ENSG00000198198	51.3042	-2.43925	1.35757	-1.97065	0.0487645	0.322776	SZT2	Q5T011	C1orf84
ENSG00000229372	0	NA	NA	NA	NA	NA	SZT2-AS1	ENSG00000229372	SZT2-AS1
ENSG00000274975	0	NA	NA	NA	NA	NA	MIR6735	ENSG00000274975	hsa-mir-6735
ENSG00000178922	0	NA	NA	NA	NA	NA	HYI	Q5T013	HT036
ENSG00000229348	0.206022	0.900087	1.36533	0.69167	0.489144	1	ENSG00000229348	ENSG00000229348	ENSG00000229348
ENSG00000142949	875.85	0.369677	0.911874	0.405074	0.685423	1	PTPRF	G1UI20	BNAH2
ENSG00000284989	0	NA	NA	NA	NA	NA	ENSG00000284989	ENSG00000284989	ENSG00000284989
ENSG00000066135	174.427	-4.04062	0.917899	-3.83514	0.000125493	0.00282595	KDM4A	O75164	JHDM3A
ENSG00000236200	11.4215	1.36329	1.34607	1.10369	0.269729	0.997025	ENSG00000236200	ENSG00000236200	ENSG00000236200
ENSG00000126091	100.636	1.49554	1.00149	1.50867	0.131382	0.66472	ST3GAL3	Q11203	EIEE15
ENSG00000229444	0.312876	0	1.3632	0	1	1	ST3GAL3-AS1	ENSG00000229444	ST3GAL3-AS1
ENSG00000283414	0.0265256	1.16408	1.35465	0.858744	0.390482	0.997025	ENSG00000283414	ENSG00000283414	ENSG00000283414
ENSG00000233674	0.195738	0.291471	1.36757	0.317726	0.750693	1	ENSG00000233674	ENSG00000233674	ENSG00000233674
ENSG00000283477	0	NA	NA	NA	NA	NA	MIR6079	ENSG00000283477	hsa-mir-6079
ENSG00000224751	0.484331	0.561509	1.36966	0.427567	0.668967	1	ENSG00000224751	ENSG00000224751	ENSG00000224751
ENSG00000117407	2.31098	0.217044	1.51037	0.129053	0.897316	1	ARTN	Q5T4W7	ART
ENSG00000237950	34.8765	1.1412	1.36046	0.824331	0.409751	0.997728	ENSG00000237950	ENSG00000237950	ENSG00000237950
ENSG00000117408	618.049	-1.37727	0.692728	-1.98398	0.047258	0.316167	IPO13	O94829	IMP13
ENSG00000132768	516.045	-1.11859	0.648948	-1.71905	0.0856046	0.491019	DPH2	Q9BQC3	DPH2L2
ENSG00000117410	6565.33	-1.09805	0.289674	-3.79062	0.000150274	0.0032934	ATP6V0B	Q99437	ATP6F
ENSG00000117411	1071.9	1.64906	0.52094	3.16787	0.0015356	0.0222534	B4GALT2	O60909	B4Gal-T2
ENSG00000159214	86.681	-2.26881	0.903876	-2.40896	0.015998	0.139677	CCDC24	Q8N4L8	CCDC24
ENSG00000196517	299.748	-1.26852	0.829557	-1.51701	0.129264	0.657221	SLC6A9	P48067	GCENSG
ENSG00000230615	31.9234	2.20616	0.887213	2.48548	0.0129375	0.118836	ENSG00000230615	ENSG00000230615	ENSG00000230615
ENSG00000227163	0.187263	0	1.36032	0	1	1	ENSG00000227163	ENSG00000227163	ENSG00000227163
ENSG00000271647	0	NA	NA	NA	NA	NA	KRT8P47	ENSG00000271647	KRT8P47
ENSG00000239560	0	NA	NA	NA	NA	NA	RN7SL479P	ENSG00000239560	RN7SL479P
ENSG00000171872	0.253665	0.571276	1.36801	0.443315	0.657538	1	KLF17	Q5JT82	ZLF393
ENSG00000233514	0.0265256	1.16408	1.35465	0.858744	0.390482	0.997025	ENSG00000233514	ENSG00000233514	ENSG00000233514
ENSG00000283039	0.378249	0.80638	1.36776	0.629604	0.528954	1	KLF18	ENSG00000283039	KLF18
ENSG00000226804	0.19747	0.668625	1.36672	0.512223	0.608495	1	ENSG00000226804	ENSG00000226804	ENSG00000226804
ENSG00000200171	0	NA	NA	NA	NA	NA	ENSG00000200171	ENSG00000200171	ENSG00000200171
ENSG00000238037	0.754699	0.271296	1.37148	0.221017	0.825079	1	OOSP1P1	ENSG00000238037	OOSP1P1
ENSG00000227994	0	NA	NA	NA	NA	NA	ENSG00000227994	ENSG00000227994	ENSG00000227994
ENSG00000271329	0.305926	0.656138	1.38821	0.493882	0.621389	1	LOC100130714	ENSG00000271329	LOC100130714
ENSG00000178028	1051.79	-3.49705	0.845243	-4.14568	3.38808e-05	0.000946142	DMAP1	Q9NPF5	DNMAP1
ENSG00000117419	2140.61	0.24545	0.320694	0.765981	0.443688	1	ERI3	B4DN03	PINT1
ENSG00000233602	0	NA	NA	NA	NA	NA	ERI3-IT1	ENSG00000233602	ERI3-IT1
ENSG00000199385	0	NA	NA	NA	NA	NA	RNU6-369P	ENSG00000199385	RNU6-369P
ENSG00000187147	1168.64	0.0611225	0.353349	0.174048	0.861828	1	RNF220	Q5VTB9	C1orf164
ENSG00000263381	0	NA	NA	NA	NA	NA	MIR5584	ENSG00000263381	MIR5584
ENSG00000126106	460.431	-0.28793	0.782752	-0.367445	0.713287	1	TMEM53	Q6P2H8	NET4
ENSG00000198520	79.0385	-2.91788	1.00854	-2.68712	0.00720715	0.0754612	ARMH1	Q6PIY5	C1orf228
ENSG00000199377	0.0668944	0	1.35358	0	1	1	RNU5F-1	ENSG00000199377	RNU5F
ENSG00000200169	0.174331	0.695211	1.36596	0.532865	0.594127	1	RNU5D-1	ENSG00000200169	RNU5D
ENSG00000142945	434.198	-3.32518	1.40132	-2.94073	0.00327438	0.0408697	KIF2C	B7Z6Q6	CT139
ENSG00000225721	0.780543	0.919616	1.51346	0.63303	0.526714	1	ENSG00000225721	ENSG00000225721	ENSG00000225721
ENSG00000142937	7822.44	4.3677	0.486279	8.97911	2.72969e-19	1.1288e-16	RPS8	P62241	S8
ENSG00000264294	0	NA	NA	NA	NA	NA	SNORD55	ENSG00000264294	RNU39
ENSG00000200913	0.0265256	1.16408	1.35465	0.858744	0.390482	0.997025	SNORD46	ENSG00000200913	RNU40
ENSG00000202031	0	NA	NA	NA	NA	NA	SNORD38A	ENSG00000202031	RNU38A
ENSG00000207421	0	NA	NA	NA	NA	NA	ENSG00000207421	ENSG00000207421	ENSG00000207421
ENSG00000281859	0	NA	NA	NA	NA	NA	SNORD38B	ENSG00000281859	RNU38B
ENSG00000234093	0	NA	NA	NA	NA	NA	RPS15AP11	ENSG00000234093	RPS15A_3_41
ENSG00000142959	12.0357	1.69637	1.27997	1.32191	0.186198	0.846129	BEST4	Q8NFU0	VMD2L2
ENSG00000173846	539.331	-1.59724	0.739315	-2.15807	0.0309222	0.231261	PLK3	Q9H4B4	CNK
ENSG00000188396	0.0890091	0	1.35554	0	1	1	TCTEX1D4	Q5JR98	TCTEX1D4
ENSG00000222009	3.94502	-0.742484	1.49693	-0.478671	0.632172	1	BTBD19	C9JJ37	BTBD19
ENSG00000117425	40.2755	-2.28602	1.22351	-1.97247	0.0485556	0.321966	PTCH2	Q9Y6C5	PTC2
ENSG00000202444	0	NA	NA	NA	NA	NA	RNU5E-6P	ENSG00000202444	RNU5E-6P
ENSG00000226499	0.646023	0.564598	1.37022	0.43051	0.666825	1	ENSG00000226499	ENSG00000226499	ENSG00000226499
ENSG00000070785	1587.39	0.582734	0.630827	0.924509	0.355221	0.997025	EIF2B3	Q9NR50	EIF-2B
ENSG00000253039	0	NA	NA	NA	NA	NA	RNA5SP47	ENSG00000253039	RN5S47
ENSG00000229815	1.46307	0	1.36897	0	1	1	ENSG00000229815	ENSG00000229815	ENSG00000229815
ENSG00000232369	0.0296697	0	1.35041	0	1	1	ENSG00000232369	ENSG00000232369	ENSG00000232369
ENSG00000268949	1.13229	0.301679	1.50923	0.240879	0.809649	1	ENSG00000268949	ENSG00000268949	ENSG00000268949
ENSG00000126107	631.531	0.0628884	0.898166	0.0694175	0.944657	1	HECTD3	A1A4G1	HECTD3
ENSG00000126088	2466	-0.316237	0.560591	-0.564171	0.572638	1	UROD	P06132	PCT
ENSG00000162415	299.074	-2.67577	0.953402	-2.83286	0.00461333	0.0534575	ZSWIM5	Q9P217	ZSWIM5
ENSG00000234315	0.0319809	0	1.35052	0	1	1	ENSG00000234315	ENSG00000234315	ENSG00000234315
ENSG00000281912	7.83838	-1.04898	1.46505	-0.745372	0.456047	1	LINC01144	ENSG00000281912	LINC01144
ENSG00000186603	143.897	4.5275	1.39972	3.15972	0.00157921	0.0227886	HPDL	Q96IR7	4-HPPD-L
ENSG00000132781	232.426	-2.52095	1.28574	-2.0429	0.0410626	0.284823	MUTYH	E5KP27	MYH
ENSG00000132773	150.358	-3.15184	1.46574	-2.50219	NA	NA	TOE1	Q96GM8	PCH7
ENSG00000070759	10.9322	-1.6624	1.37202	-1.17058	0.241768	0.997025	TESK2	B4DFN2	TESK2
ENSG00000236872	0.0372247	0	1.35077	0	1	1	PPIAP36	ENSG00000236872	PPIAP36
ENSG00000280670	17.5494	-2.08641	1.40402	-1.47268	0.140837	0.698366	CCDC163	ENSG00000280670	C1orf231
ENSG00000132763	23.6506	-1.83102	1.4964	-1.37511	0.169097	0.79062	MMACHC	A0A0C4DGU2	cblC
ENSG00000117450	6048.34	1.22506	0.495994	2.47012	0.0135069	0.122771	PRDX1	Q06830	MSP23
ENSG00000234379	0.592421	0.662093	1.36959	0.512218	0.608499	1	ENSG00000234379	ENSG00000234379	ENSG00000234379
ENSG00000117448	2434.89	-0.656325	0.422396	-1.55616	0.119669	0.621009	AKR1A1	P14550	ALDR1
ENSG00000281133	0.0265256	1.16408	1.35465	0.858744	0.390482	0.997025	ENSG00000281133	ENSG00000281133	ENSG00000281133
ENSG00000280836	0.130571	0	1.3569	0	1	1	ENSG00000280836	ENSG00000280836	ENSG00000280836
ENSG00000132780	1239.01	-1.10571	0.523153	-2.11575	0.0343665	0.250451	NASP	P49321	FLB7527
ENSG00000281112	0	NA	NA	NA	NA	NA	ENSG00000281112	ENSG00000281112	ENSG00000281112
ENSG00000281825	0	NA	NA	NA	NA	NA	ENSG00000281825	ENSG00000281825	ENSG00000281825
ENSG00000159588	2.53547	1.12408	1.48958	1.05914	0.289535	0.997025	CCDC17	Q96LX7	CCDC17
ENSG00000159592	263.826	-2.50102	0.771213	-3.22698	0.00125102	0.0187191	GPBP1L1	Q9HC44	SP192
ENSG00000225447	0.67021	0.64491	1.4715	0.462007	0.644077	1	ENSG00000225447	ENSG00000225447	ENSG00000225447
ENSG00000234329	0.209267	0.862186	1.36564	0.659395	0.509642	1	RPL7AP16	ENSG00000234329	RPL7A_2_43
ENSG00000159596	294.334	-0.583415	0.78887	-0.734964	0.462361	1	TMEM69	Q5SWH9	C1orf154
ENSG00000197429	127.82	-1.95203	1.43281	-1.41083	NA	NA	IPP	Q9Y573	KLHL27
ENSG00000230896	0.984384	0.485433	1.51323	0.348766	0.727265	1	ENSG00000230896	ENSG00000230896	ENSG00000230896
ENSG00000236111	0.328326	0.673221	1.36821	0.51222	0.608497	1	RPL6P1	ENSG00000236111	RPL6_1_44
ENSG00000086015	577.585	-1.60894	0.526671	-3.0494	0.002293	0.0306475	MAST2	Q6P0Q8	MAST205
ENSG00000232467	0.0296697	0	1.35041	0	1	1	ENSG00000232467	ENSG00000232467	ENSG00000232467
ENSG00000117461	1649.84	0.400009	0.506375	0.78743	0.43103	1	PIK3R3	Q8N381	p55
ENSG00000278139	0	NA	NA	NA	NA	NA	P3R3URF-PIK3R3	B4DXM8	LOC110117498-PIK3R3
ENSG00000226957	0.62207	0.781905	1.43779	0.582136	0.560475	1	ENSG00000226957	ENSG00000226957	ENSG00000226957
ENSG00000233114	0.0265256	1.16408	1.35465	0.858744	0.390482	0.997025	ENSG00000233114	ENSG00000233114	ENSG00000233114
ENSG00000227857	0.935965	0.370182	1.49952	0.284505	0.776024	1	LOC101929626	ENSG00000227857	LOC101929626
ENSG00000117472	7.63317	-0.549751	1.51045	-0.4505	0.65235	1	TSPAN1	O60635	NET1
ENSG00000250719	0	NA	NA	NA	NA	NA	P3R3URF	A0A087WWA1	P3R3URF
ENSG00000085998	1520.22	-0.396319	0.801537	-0.494671	0.620832	1	POMGNT1	B7Z7Q4	GNTI.2
ENSG00000171357	12.0282	-1.35997	1.49822	-0.99915	0.317722	0.997025	LURAP1	Q96LR2	C1orf190
ENSG00000085999	40.3446	-1.83324	1.49911	-6.48684	NA	NA	RAD54L	A8K996	HR54
ENSG00000132128	1760.21	-1.24374	0.494155	-2.51676	0.0118441	0.111113	LRRC41	Q15345	MUF1
ENSG00000173660	7998.56	4.40745	0.601613	7.32021	2.47587e-13	4.16611e-11	UQCRH	Q567R0	QCR6
ENSG00000117481	829.38	2.38922	1.36806	1.63981	NA	NA	NSUN4	Q96CB9	SHTAP
ENSG00000225779	0	NA	NA	NA	NA	NA	ENSG00000225779	ENSG00000225779	ENSG00000225779
ENSG00000117480	735.932	-0.710927	0.77705	-0.91736	0.358954	0.997025	FAAH	O00519	FAAH-1
ENSG00000232022	0.565116	0.920833	1.5093	0.637254	0.523959	1	ENSG00000232022	ENSG00000232022	ENSG00000232022
ENSG00000224863	0.0639619	0	1.35333	0	1	1	LINC01398	ENSG00000224863	LINC01398
ENSG00000197587	1.25432	0.278856	1.51225	0.225932	0.821255	1	DMBX1	Q8NFW5	MBX
ENSG00000282881	2.10042	1.15671	1.47716	1.05659	0.290697	0.997025	TMEM275	ENSG00000282881	TMEM275
ENSG00000269956	2.34621	-0.661915	1.49289	-0.320578	0.74853	1	MKNK1-AS1	ENSG00000269956	MKNK1-AS1
ENSG00000162456	1.86353	-0.104636	1.50531	0.00135599	0.998918	1	KNCN	A6PVL3	Kino
ENSG00000079277	243.27	-1.88915	1.15275	-1.64306	0.10037	0.550518	MKNK1	Q9BUB5	MNK1
ENSG00000142961	55.5551	-2.03631	1.40493	-1.67113	0.0946954	0.528382	MOB3C	X6R3L3	MOB1E
ENSG00000123472	1995.5	1.58094	0.400419	3.9499	7.81849e-05	0.00192126	ATPAF1	A8MRA7	ATP11
ENSG00000233647	0	NA	NA	NA	NA	NA	NENFP1	ENSG00000233647	NENFP1
ENSG00000186118	10.6504	-0.0217637	1.51475	-0.103653	0.917445	1	TEX38	C9W8M6	ATPAF1-AS1
ENSG00000228237	1.9063	1.2128	1.5001	0.890983	0.372938	0.997025	EFCAB14-AS1	ENSG00000228237	KIAA0494-AS1
ENSG00000159658	756.901	1.735	1.32358	1.27764	0.201376	0.893962	EFCAB14	O75071	KIAA0494
ENSG00000236476	0	NA	NA	NA	NA	NA	ENSG00000236476	ENSG00000236476	ENSG00000236476
ENSG00000142973	0.250325	0.821719	1.36651	0.629606	0.528952	1	CYP4B1	P13584	CYPIVB1
ENSG00000154198	2.20038	0.0953746	1.51093	0.05731	0.954298	1	CYP4Z2P	ENSG00000154198	CYP4Z2P
ENSG00000238145	0.118679	0	1.35745	0	1	1	TUBAP8	ENSG00000238145	TUBAP8
ENSG00000187048	101.117	-0.302541	0.756429	-0.407144	0.683903	1	CYP4A11	Q02928	CP4Y
ENSG00000259832	0	NA	NA	NA	NA	NA	ENSG00000259832	ENSG00000259832	ENSG00000259832
ENSG00000261196	0.0585066	1.14483	1.35786	0.858742	0.390483	0.997025	CYP4A43P	ENSG00000261196	CYP4A43P
ENSG00000261593	0	NA	NA	NA	NA	NA	CYP4A27P	ENSG00000261593	CYP4A27P
ENSG00000261290	0	NA	NA	NA	NA	NA	CYP4A44P	ENSG00000261290	CYP4A44P
ENSG00000186377	229.116	-0.513685	0.947791	-0.552069	0.580901	1	CYP4X1	Q8N118	CYPIVX1
ENSG00000186160	0.49789	0.469572	1.37011	0.361385	0.717812	1	CYP4Z1	Q86W10	CYP4A20
ENSG00000225154	0.0296697	0	1.35041	0	1	1	TUBAP9	ENSG00000225154	TUBAP9
ENSG00000225506	0.367002	0.859144	1.38231	0.675471	0.499377	1	ENSG00000225506	ENSG00000225506	ENSG00000225506
ENSG00000162365	0.985761	0.834669	1.51375	0.566005	0.57139	1	CYP4A22	Q5TCH4	CYP4A22
ENSG00000225514	0.157593	0	1.35926	0	1	1	MTND1P34	ENSG00000225514	MTND1P34
ENSG00000224805	0.942433	1.05261	1.50588	0.745494	0.455973	1	LINC00853	ENSG00000224805	PDZK1IP1-AS1
ENSG00000162366	0.0338424	1.09483	1.35611	0.824964	0.409392	0.997025	PDZK1IP1	Q13113	DD96
ENSG00000162367	21.1116	-4.07572	1.20829	-2.86176	0.004213	0.0498053	TAL1	P17542	SCL
ENSG00000226252	0.0296697	0	1.35041	0	1	1	ENSG00000226252	ENSG00000226252	ENSG00000226252
ENSG00000123473	38.6092	-2.45416	1.46184	-1.79343	0.0729035	0.436407	STIL	Q15468	MCPH7
ENSG00000162368	2389.9	2.44484	0.512052	4.77516	1.79562e-06	7.44791e-05	CMPK1	P30085	CK
ENSG00000225762	4.21118	0.358932	1.39826	0.320947	0.74825	1	ENSG00000225762	ENSG00000225762	ENSG00000225762
ENSG00000186790	0.0372247	0	1.35077	0	1	1	FOXE3	A0A0A1EII5	AAT11
ENSG00000237424	0.735482	0.828767	1.43371	0.624209	0.53249	1	FOXD2-AS1	ENSG00000237424	FOXD2-AS1
ENSG00000186564	0.211478	1.07046	1.36387	0.858738	0.390485	0.997025	FOXD2	O60548	FKHL17
ENSG00000271355	0.125612	0	1.3578	0	1	1	ENSG00000271355	ENSG00000271355	ENSG00000271355
ENSG00000229554	0.0996657	0.829523	1.36301	0.629611	0.528949	1	RPL21P24	ENSG00000229554	RPL21_4_45
ENSG00000227883	0.214172	1.02184	1.36438	0.82495	0.4094	0.997025	ATP6V0E1P4	ENSG00000227883	ATP6V0E1P4
ENSG00000227947	0	NA	NA	NA	NA	NA	LINC01738	ENSG00000227947	LINC01738
ENSG00000269113	3.58638	0.689176	1.48109	0.540658	0.588744	1	TRABD2B	A6NFA1	TIKI2
ENSG00000223814	0	NA	NA	NA	NA	NA	ENSG00000223814	ENSG00000223814	ENSG00000223814
ENSG00000225028	0.435586	0	1.36434	0	1	1	ENSG00000225028	ENSG00000225028	ENSG00000225028
ENSG00000226133	0.246845	1.00824	1.36511	0.824948	0.409401	0.997025	ENSG00000226133	ENSG00000226133	ENSG00000226133
ENSG00000231413	0.0338424	1.09483	1.35611	0.824964	0.409392	0.997025	ENSG00000231413	ENSG00000231413	ENSG00000231413
ENSG00000237180	0	NA	NA	NA	NA	NA	ENSG00000237180	ENSG00000237180	ENSG00000237180
ENSG00000242267	2.18152	1.19006	1.5145	0.695667	0.486638	1	ENSG00000242267	ENSG00000242267	ENSG00000242267
ENSG00000279096	0.374319	0.797189	1.36827	0.629602	0.528955	1	ENSG00000279096	ENSG00000279096	ENSG00000279096
ENSG00000223720	0	NA	NA	NA	NA	NA	ENSG00000223720	ENSG00000223720	ENSG00000223720
ENSG00000117834	1.17342	0.8585	1.36969	0.824941	0.409405	0.997025	SLC5A9	Q2M3M2	SGLT4
ENSG00000272491	0.176931	0.469939	1.36707	0.401114	0.688336	1	ENSG00000272491	ENSG00000272491	ENSG00000272491
ENSG00000279214	0.0265256	1.16408	1.35465	0.858744	0.390482	0.997025	ENSG00000279214	ENSG00000279214	ENSG00000279214
ENSG00000132122	319.544	3.29162	0.771789	4.26602	1.98988e-05	0.000607484	SPATA6	Q9NWH7	HASH
ENSG00000224986	1.63944	0.0729958	1.51026	0.106491	0.915193	1	PPP1R8P1	ENSG00000224986	PPP1R8P
ENSG00000206700	0	NA	NA	NA	NA	NA	RNU6-723P	ENSG00000206700	RNU6-723P
ENSG00000235105	8.81705	-0.208888	1.16869	-0.136179	0.89168	1	ENSG00000235105	ENSG00000235105	ENSG00000235105
ENSG00000223175	0.0504506	0	1.35044	0	1	1	RNU4-61P	ENSG00000223175	RNU4-61P
ENSG00000232514	0	NA	NA	NA	NA	NA	RPL21P25	ENSG00000232514	RPL21_5_46
ENSG00000186094	530.738	3.1419	1.27611	2.41518	0.0157274	0.137843	AGBL4	Q5VU57	CCP6
ENSG00000162373	931.041	0.261342	0.704771	0.371357	0.710372	1	BEND5	Q7L4P6	C1orf165
ENSG00000229846	0.187884	0	1.36034	0	1	1	ENSG00000229846	ENSG00000229846	ENSG00000229846
ENSG00000230114	0.0338424	1.09483	1.35611	0.824964	0.409392	0.997025	AGBL4-AS1	ENSG00000230114	AGBL4-AS1
ENSG00000225623	0.166724	1.04371	1.36294	0.824954	0.409398	0.997025	AGBL4-IT1	ENSG00000225623	AGBL4-IT1
ENSG00000237478	0.219244	0	1.36125	0	1	1	ENSG00000237478	ENSG00000237478	ENSG00000237478
ENSG00000215887	0	NA	NA	NA	NA	NA	ENSG00000215887	ENSG00000215887	ENSG00000215887
ENSG00000279324	0.0338424	1.09483	1.35611	0.824964	0.409392	0.997025	ENSG00000279324	ENSG00000279324	ENSG00000279324
ENSG00000233595	0	NA	NA	NA	NA	NA	MTND2P29	ENSG00000233595	MTND2P29
ENSG00000162374	2694.62	1.9329	0.760074	2.54297	0.0109914	0.105086	ELAVL4	P26378	HUD
ENSG00000230828	0.0319809	0	1.35052	0	1	1	ENSG00000230828	ENSG00000230828	ENSG00000230828
ENSG00000237337	22.6095	3.98192	1.2797	2.97635	0.00291701	0.0372836	ENSG00000237337	ENSG00000237337	ENSG00000237337
ENSG00000233407	0.0265256	1.16408	1.35465	0.858744	0.390482	0.997025	ENSG00000233407	ENSG00000233407	ENSG00000233407
ENSG00000284696	0.385143	0.658368	1.41998	0.486636	0.626516	1	LINC02808	ENSG00000284696	LINC02808
ENSG00000284645	16.8215	-1.31649	1.38679	-1.09641	0.272899	0.997025	ENSG00000284645	ENSG00000284645	ENSG00000284645
ENSG00000234080	3.13927	1.81502	1.35555	1.6147	0.106375	0.573694	RPS2P11	ENSG00000234080	RPS2_3_47
ENSG00000229316	0	NA	NA	NA	NA	NA	ENSG00000229316	ENSG00000229316	ENSG00000229316
ENSG00000225671	0.186813	1.03076	1.36384	0.824951	0.409399	0.997025	ENSG00000225671	ENSG00000225671	ENSG00000225671
ENSG00000142700	0.969867	0.679046	1.50508	0.475276	0.634591	1	DMRTA2	Q96SC8	DMRTA2
ENSG00000284700	0	NA	NA	NA	NA	NA	LOC105378714	ENSG00000284700	LOC105378714
ENSG00000185104	1621.34	1.53486	0.712337	2.15448	0.0312026	0.232848	FAF1	Q9UNN5	CGI-03
ENSG00000225767	2.84443	1.69965	1.51369	1.30458	0.192037	0.86622	ENSG00000225767	ENSG00000225767	ENSG00000225767
ENSG00000207194	0	NA	NA	NA	NA	NA	RNU6-1026P	ENSG00000207194	RNU6-1026P
ENSG00000230585	0.193876	0.426504	1.36752	0.374104	0.708327	1	ENSG00000230585	ENSG00000230585	ENSG00000230585
ENSG00000237130	0.297136	0.445949	1.36898	0.361386	0.717811	1	ENSG00000237130	ENSG00000237130	ENSG00000237130
ENSG00000123080	193.623	-2.31275	1.50917	-6.8258	8.74373e-12	1.06536e-09	CDKN2C	P42773	INK4C
ENSG00000265538	0	NA	NA	NA	NA	NA	MIR4421	ENSG00000265538	MIR4421
ENSG00000275816	0	NA	NA	NA	NA	NA	MIR6500	ENSG00000275816	hsa-mir-6500
ENSG00000204006	0	NA	NA	NA	NA	NA	C1orf185	Q5T7R7	C1orf185
ENSG00000200262	0.221105	1.01982	1.36449	0.82495	0.4094	0.997025	ENSG00000200262	ENSG00000200262	ENSG00000200262
ENSG00000213478	0.118679	0	1.35745	0	1	1	ENSG00000213478	ENSG00000213478	ENSG00000213478
ENSG00000203356	8.78388	2.98361	1.30041	2.27331	0.0230072	0.184071	LINC01562	ENSG00000203356	LINC01562
ENSG00000123091	808.35	2.14958	0.607942	3.53822	0.00040284	0.00753397	RNF11	Q9Y3C5	CGI-123
ENSG00000233406	0.446488	0.466588	1.41502	0.356619	0.721377	1	RPS2P8	ENSG00000233406	RPS2_1_48
ENSG00000236434	0.696306	0.584469	1.43809	0.425231	0.670668	1	ENSG00000236434	ENSG00000236434	ENSG00000236434
ENSG00000085831	251.161	0.95694	0.955648	0.998185	0.31819	0.997025	TTC39A	A0A140VJY6	C1orf34
ENSG00000261664	3.69206	0.724947	1.41481	0.710811	0.477201	1	TTC39A-AS1	ENSG00000261664	TTC39A-AS1
ENSG00000085832	1775.09	2.40896	0.764598	3.14594	0.00165554	0.0236566	EPS15	B7Z240	AF-1P
ENSG00000232027	0.060368	0.865583	1.36031	0.659401	0.509638	1	ENSG00000232027	ENSG00000232027	ENSG00000232027
ENSG00000206595	0	NA	NA	NA	NA	NA	RNU6-877P	ENSG00000206595	RNU6-877P
ENSG00000238140	0.563987	0.907083	1.36864	0.824939	0.409406	0.997025	ENSG00000238140	ENSG00000238140	ENSG00000238140
ENSG00000227070	0	NA	NA	NA	NA	NA	ENSG00000227070	ENSG00000227070	ENSG00000227070
ENSG00000252032	0	NA	NA	NA	NA	NA	RNU6-1281P	ENSG00000252032	RNU6-1281P
ENSG00000227742	0.866178	0.555859	1.50367	0.388133	0.697918	1	ENSG00000227742	ENSG00000227742	ENSG00000227742
ENSG00000117859	3043.93	1.95718	0.684088	2.85947	0.00424347	0.0500355	OSBPL9	Q96SU4	ORP-9
ENSG00000236973	0.0616506	0	1.35311	0	1	1	GAPDHP51	ENSG00000236973	GAPDHP51
ENSG00000232846	0.0676848	0.820065	1.36103	0.629613	0.528948	1	SLC25A6P3	ENSG00000232846	SLC25A6P3
ENSG00000212624	0	NA	NA	NA	NA	NA	ENSG00000212624	ENSG00000212624	ENSG00000212624
ENSG00000078618	1561.28	-3.89585	0.491999	-7.80771	5.82342e-15	1.28868e-12	NRDC	O43847	NRD1
ENSG00000266993	0.125163	1.05364	1.36214	0.824954	0.409398	0.997025	LOC105378721	ENSG00000266993	LOC105378721
ENSG00000272175	0.0890091	0	1.35554	0	1	1	ENSG00000272175	ENSG00000272175	ENSG00000272175
ENSG00000283899	0.0338424	1.09483	1.35611	0.824964	0.409392	0.997025	MIR761	ENSG00000283899	hsa-mir-761
ENSG00000230604	0	NA	NA	NA	NA	NA	ENSG00000230604	ENSG00000230604	ENSG00000230604
ENSG00000169213	1621.79	1.23203	0.576583	2.13734	0.0325704	0.24086	RAB3B	P20337	RAB3B
ENSG00000200839	0	NA	NA	NA	NA	NA	RNA5SP48	ENSG00000200839	RN5S48
ENSG00000229032	0	NA	NA	NA	NA	NA	ENSG00000229032	ENSG00000229032	ENSG00000229032
ENSG00000264613	0.0658233	1.08086	1.35904	0.82496	0.409394	0.997025	RN7SL290P	ENSG00000264613	RN7SL290P
ENSG00000117862	1161.01	-3.60236	0.443641	-7.99707	1.27415e-15	3.1235e-13	TXNDC12	O95881	AG1
ENSG00000198841	189.158	-3.36615	1.21829	-2.88974	0.00385555	0.0465475	KTI12	Q96EK9	SBBI81
ENSG00000223390	0.592193	0.237186	1.43505	0.211819	0.832248	1	ENSG00000223390	ENSG00000223390	ENSG00000223390
ENSG00000228369	0.521169	0.782146	1.45385	0.562589	0.573715	1	TXNDC12-AS1	ENSG00000228369	TXNDC12-AS1
ENSG00000134717	2284.79	-0.687466	0.399619	-1.72216	0.0850408	0.489131	BTF3L4	Q96K17	BTF3L4
ENSG00000157077	240.709	-1.48423	0.944912	-1.57516	0.11522	0.60483	ZFYVE9	O95405	MADHIP
ENSG00000241745	0.0635121	1.08186	1.35888	0.82496	0.409394	0.997025	RN7SL788P	ENSG00000241745	RN7SL788P
ENSG00000228407	10.3814	1.91879	1.40491	1.35416	0.175684	0.812325	ENSG00000228407	ENSG00000228407	ENSG00000228407
ENSG00000223429	0.157593	0	1.35926	0	1	1	ENSG00000223429	ENSG00000223429	ENSG00000223429
ENSG00000224255	0.0744495	0	1.35421	0	1	1	PDCL3P6	ENSG00000224255	PDCL3P6
ENSG00000236004	0.0616506	0	1.35311	0	1	1	RPL9P12	ENSG00000236004	RPL9_1_50
ENSG00000237663	0.0296697	0	1.35041	0	1	1	ENSG00000237663	ENSG00000237663	ENSG00000237663
ENSG00000213735	0.254948	0.821212	1.36657	0.629606	0.528952	1	ENSG00000213735	ENSG00000213735	ENSG00000213735
ENSG00000154222	59.1417	-2.34095	1.31823	-1.7975	0.0722561	0.434056	CC2D1B	Q5T0F9	CC2D1B
ENSG00000272100	0.650233	0	1.36499	0	1	1	ENSG00000272100	ENSG00000272100	ENSG00000272100
ENSG00000224680	7.26468	-0.669213	1.49453	-0.518479	0.604124	1	ENSG00000224680	ENSG00000224680	ENSG00000224680
ENSG00000085840	40.7204	-1.49736	1.50163	-6.31572	2.68911e-10	2.53662e-08	ORC1	Q13415	HSORC1
ENSG00000134748	1120.72	0.752008	0.401582	1.87509	0.0607802	0.380531	PRPF38A	Q8NAV1	PRP38A
ENSG00000134744	419.933	1.55661	0.368677	4.22772	2.36072e-05	0.000703389	TUT4	A0A0C4DFM7	PAPD3
ENSG00000272371	0.548797	0.469804	1.47225	0.35789	0.720425	1	ENSG00000272371	ENSG00000272371	ENSG00000272371
ENSG00000236290	3.10563	0.133877	1.46635	0.126811	0.89909	1	EEF1GP7	ENSG00000236290	EEF1GP7
ENSG00000116157	46.3701	-1.72023	1.50754	-6.29452	NA	NA	GPX7	Q96SL4	CL683
ENSG00000182183	115.299	3.30779	0.778067	4.27376	1.92205e-05	0.000588973	SHISAL2A	Q6UWV7	FAM159A
ENSG00000162377	516.881	-0.500294	0.703719	-0.708802	0.478447	1	COA7	Q96BR5	C1orf163
ENSG00000233664	0.0296697	0	1.35041	0	1	1	ENSG00000233664	ENSG00000233664	ENSG00000233664
ENSG00000239640	0.0338424	1.09483	1.35611	0.824964	0.409392	0.997025	RN7SL62P	ENSG00000239640	RN7SL62P
ENSG00000162378	649.947	-3.0154	0.755081	-3.97794	6.95146e-05	0.00173422	ZYG11B	B4DK95	ZYG11
ENSG00000252018	0	NA	NA	NA	NA	NA	RNU2-30P	ENSG00000252018	RNU2-30P
ENSG00000228929	31.1567	3.92189	1.01314	3.94071	8.12396e-05	0.00198086	RPS13P2	ENSG00000228929	RPS13_1_51
ENSG00000206627	0	NA	NA	NA	NA	NA	RNU6-969P	ENSG00000206627	RNU6-969P
ENSG00000203995	1.68293	0.0899708	1.43139	0.0841136	0.932966	1	ZYG11A	Q6WRX3	ZYG11
ENSG00000242391	0	NA	NA	NA	NA	NA	ENSG00000242391	ENSG00000242391	ENSG00000242391
ENSG00000121310	5.05277	-0.457329	1.50839	-0.329679	0.741642	1	ECHDC2	Q86YB7	ECHDC2
ENSG00000230953	0.0338424	1.09483	1.35611	0.824964	0.409392	0.997025	ENSG00000230953	ENSG00000230953	ENSG00000230953
ENSG00000231866	0	NA	NA	NA	NA	NA	LOC100652967	ENSG00000231866	LOC100652967
ENSG00000116171	696.77	-0.114733	0.477942	-0.239712	0.810553	1	SCP2	P22307	NLTP
ENSG00000264834	0.940382	-0.0113754	1.50255	0.0752589	0.940009	1	ENSG00000264834	ENSG00000264834	ENSG00000264834
ENSG00000266188	0.100901	0	1.35244	0	1	1	ENSG00000266188	ENSG00000266188	ENSG00000266188
ENSG00000265815	0	NA	NA	NA	NA	NA	ENSG00000265815	ENSG00000265815	ENSG00000265815
ENSG00000237279	0.184952	0	1.36025	0	1	1	ENSG00000237279	ENSG00000237279	ENSG00000237279
ENSG00000236360	0	NA	NA	NA	NA	NA	ENSG00000236360	ENSG00000236360	ENSG00000236360
ENSG00000226147	0	NA	NA	NA	NA	NA	ENSG00000226147	ENSG00000226147	ENSG00000226147
ENSG00000174348	12.6432	-0.500391	1.45041	-0.456249	0.648211	1	PODN	Q7Z5L7	PCAN
ENSG00000232993	0	NA	NA	NA	NA	NA	ENSG00000232993	ENSG00000232993	ENSG00000232993
ENSG00000227644	0	NA	NA	NA	NA	NA	ENSG00000227644	ENSG00000227644	ENSG00000227644
ENSG00000162383	0.285067	1.00105	1.36546	0.824948	0.409401	0.997025	SLC1A7	A0A087WUF9	AAAT
ENSG00000235563	0	NA	NA	NA	NA	NA	ENSG00000235563	ENSG00000235563	ENSG00000235563
ENSG00000277397	0	NA	NA	NA	NA	NA	ENSG00000277397	ENSG00000277397	ENSG00000277397
ENSG00000157184	318.654	-2.34904	0.744081	-3.1543	0.00160885	0.0231429	CPT2	A0A140VK13	CPT1
ENSG00000236723	1.50806	0.021455	1.48383	0.0813622	0.935154	1	ENSG00000236723	ENSG00000236723	ENSG00000236723
ENSG00000162384	810.722	1.63906	0.68244	2.40319	0.0162527	0.141367	CZIB	Q9NWV4	C1orf123
ENSG00000259818	1.62421	0.177746	1.51141	0.154317	0.87736	1	ENSG00000259818	ENSG00000259818	ENSG00000259818
ENSG00000162385	107.874	-1.86658	0.846375	-2.16205	0.030614	0.229417	MAGOH	P61326	MAGOH1
ENSG00000226754	6.8358	-1.18367	1.47128	-0.805449	0.420561	1	LOC100507564	ENSG00000226754	LOC100507564
ENSG00000157193	1114.54	-1.065	0.512386	-2.07563	0.0379284	0.269481	LRP8	Q14114	APOER2
ENSG00000234578	0	NA	NA	NA	NA	NA	ENSG00000234578	ENSG00000234578	ENSG00000234578
ENSG00000228838	0.103048	1.06355	1.36121	0.824956	0.409397	0.997025	ENSG00000228838	ENSG00000228838	ENSG00000228838
ENSG00000225030	65.8419	5.56712	1.38695	3.67407	0.000238713	0.00482839	ENSG00000225030	ENSG00000225030	ENSG00000225030
ENSG00000232762	0.390148	0.559533	1.36921	0.427568	0.668966	1	ENSG00000232762	ENSG00000232762	ENSG00000232762
ENSG00000225675	3.34413	-1.20422	1.388	-0.704042	0.481407	1	LINC01771	ENSG00000225675	LINC01771
ENSG00000226938	0	NA	NA	NA	NA	NA	ENSG00000226938	ENSG00000226938	ENSG00000226938
ENSG00000230138	0.763447	0.205839	1.37167	0.180748	0.856565	1	ENSG00000230138	ENSG00000230138	ENSG00000230138
ENSG00000236253	0.530686	0.439988	1.37035	0.340145	0.733748	1	SLC25A3P1	ENSG00000236253	SLC25A3P1
ENSG00000143006	0.0296697	0	1.35041	0	1	1	DMRTB1	I6L9A0	DMRTB1
ENSG00000174332	2.21815	0.297852	1.51162	0.182672	0.855055	1	GLIS1	Q8NBF1	GLIS1
ENSG00000239007	0	NA	NA	NA	NA	NA	RNU7-95P	ENSG00000239007	RNU7-95P
ENSG00000058804	152.106	-2.33832	1.26104	-1.89644	0.0579013	0.366995	NDC1	Q9BTX1	NET3
ENSG00000201003	0	NA	NA	NA	NA	NA	ENSG00000201003	ENSG00000201003	ENSG00000201003
ENSG00000229687	0.0913203	0	1.35569	0	1	1	RPL37P7	ENSG00000229687	RPL37_1_52
ENSG00000058799	728.845	-1.01169	0.797946	-1.26828	0.204696	0.903999	YIPF1	Q9Y548	DJ167A19.1
ENSG00000211452	0.447713	0	1.366	0	1	1	DIO1	A8K415	5DI
ENSG00000081870	382.562	1.90183	0.609734	3.12632	0.00177006	0.0250396	HSPB11	Q9Y547	C1orf41
ENSG00000116212	345.602	-4.33392	0.907053	-4.29984	1.70922e-05	0.000534968	LRRC42	Q9Y546	dJ167A19.4
ENSG00000219102	0.245281	1.08019	1.35914	0.824959	0.409395	0.997025	HNRNPA3P12	ENSG00000219102	HNRNPA3P12
ENSG00000203985	0	NA	NA	NA	NA	NA	LDLRAD1	Q5T700	LDLRAD1
ENSG00000116209	3489.8	-0.416344	0.424622	-0.980348	0.326915	0.997025	TMEM59	D3DQ48	C1orf8
ENSG00000280378	1.09119	0.300534	1.46216	0.22323	0.823356	1	ENSG00000280378	ENSG00000280378	ENSG00000280378
ENSG00000116205	137.809	-1.64928	1.35428	-1.30988	0.190238	0.86002	TCEANC2	Q96MN5	C1orf83
ENSG00000283749	0	NA	NA	NA	NA	NA	MIR4781	ENSG00000283749	mir-4781
ENSG00000225183	0	NA	NA	NA	NA	NA	ENSG00000225183	ENSG00000225183	ENSG00000225183
ENSG00000279049	0	NA	NA	NA	NA	NA	ENSG00000279049	ENSG00000279049	ENSG00000279049
ENSG00000256407	2.35789	-0.914108	1.49081	-0.453548	0.650154	1	ENSG00000256407	ENSG00000256407	ENSG00000256407
ENSG00000157211	0.0338424	1.09483	1.35611	0.824964	0.409392	0.997025	CDCP2	Q5VXM1	CDCP2
ENSG00000280425	0.0265256	1.16408	1.35465	0.858744	0.390482	0.997025	ENSG00000280425	ENSG00000280425	ENSG00000280425
ENSG00000215883	80.5208	-0.300519	0.998688	-0.288533	0.772939	1	CYB5RL	Q6IPT4	CYB5RL
ENSG00000116221	2430.8	1.28888	0.540937	2.38307	0.0171689	0.147384	MRPL37	S4R369	L2mt
ENSG00000157216	307.095	0.0609102	0.59618	0.10417	0.917035	1	SSBP3	Q9BWW4	CSDP
ENSG00000198711	2.99926	-0.333626	1.46818	-0.227772	0.819824	1	SSBP3-AS1	ENSG00000198711	C1orf191
ENSG00000225632	0.420437	0.464308	1.36978	0.361384	0.717812	1	ENSG00000225632	ENSG00000225632	ENSG00000225632
ENSG00000232245	0	NA	NA	NA	NA	NA	ENSG00000232245	ENSG00000232245	ENSG00000232245
ENSG00000235741	0	NA	NA	NA	NA	NA	ENSG00000235741	ENSG00000235741	ENSG00000235741
ENSG00000237173	0	NA	NA	NA	NA	NA	ENSG00000237173	ENSG00000237173	ENSG00000237173
ENSG00000227453	0.0658233	1.08086	1.35904	0.82496	0.409394	0.997025	ENSG00000227453	ENSG00000227453	ENSG00000227453
ENSG00000162390	3.29595	-0.708047	1.48782	-0.422618	0.672574	1	ACOT11	Q8WXI4	BFIT
ENSG00000162391	0.0978042	1.06567	1.36099	0.824956	0.409396	0.997025	FAM151A	Q8WW52	C1orf179
ENSG00000230728	0.233783	0	1.36087	0	1	1	ENSG00000230728	ENSG00000230728	ENSG00000230728
ENSG00000184313	1.14913	0.186557	1.37224	0.154074	0.877552	1	MROH7	B7Z7S6	C1orf175
ENSG00000271723	0	NA	NA	NA	NA	NA	MROH7-TTC4	ENSG00000271723	C1orf175
ENSG00000243725	28.6893	-2.42712	1.33095	-1.90622	0.0566213	0.36092	TTC4	O95801	CNS1
ENSG00000162396	58.8057	-1.62453	1.47939	-1.20749	NA	NA	PARS2	Q7L3T8	EIEE75
ENSG00000006555	0.478305	0.932387	1.36797	0.824941	0.409405	0.997025	TTC22	Q5TAA0	TTC22
ENSG00000237453	0	NA	NA	NA	NA	NA	ENSG00000237453	ENSG00000237453	ENSG00000237453
ENSG00000162398	0.104119	0	1.35647	0	1	1	LEXM	Q3ZCV2	C1orf177
ENSG00000116133	13822.1	1.62384	0.489514	3.31746	0.000908387	0.0144085	DHCR24	Q15392	DCE
ENSG00000242396	1.78783	0.576098	1.46811	0.414301	0.678654	1	ENSG00000242396	ENSG00000242396	ENSG00000242396
ENSG00000233203	2.66638	0.603071	1.48515	0.463218	0.643208	1	ENSG00000233203	ENSG00000233203	ENSG00000233203
ENSG00000284601	0.458013	0.796881	1.36829	0.629604	0.528954	1	LOC105378736	ENSG00000284601	LOC105378736
ENSG00000143001	0.242962	0.889037	1.36624	0.691669	0.489145	1	TMEM61	Q8N0U2	TMEM61
ENSG00000233271	0	NA	NA	NA	NA	NA	ENSG00000233271	ENSG00000233271	ENSG00000233271
ENSG00000162399	0.74015	0.940873	1.36772	0.824948	0.409401	0.997025	BSND	Q5VU50	BART
ENSG00000169174	2.4502	-0.0889764	1.5032	-0.00513029	0.995907	1	PCSK9	Q8NBP7	FH3
ENSG00000162402	250.431	-0.239617	1.41241	-0.172892	0.862736	1	USP24	Q9UPU5	USP24
ENSG00000231090	0.769579	0.920717	1.4359	0.743985	0.456885	1	MIR4422HG	ENSG00000231090	MIR4422HG
ENSG00000231095	0.497405	0.852566	1.36812	0.691667	0.489147	1	ENSG00000231095	ENSG00000231095	ENSG00000231095
ENSG00000265822	0.0931818	1.0676	1.36078	0.824957	0.409396	0.997025	MIR4422	ENSG00000265822	mir-4422
ENSG00000234810	0.524865	0.488947	1.37014	0.374097	0.708332	1	ENSG00000234810	ENSG00000234810	ENSG00000234810
ENSG00000231900	0	NA	NA	NA	NA	NA	GOT2P1	ENSG00000231900	GOT2L1
ENSG00000232198	0	NA	NA	NA	NA	NA	MTCO2P34	ENSG00000232198	MTCO2P34
ENSG00000199831	0	NA	NA	NA	NA	NA	ENSG00000199831	ENSG00000199831	ENSG00000199831
ENSG00000252162	0	NA	NA	NA	NA	NA	RNU6-830P	ENSG00000252162	RNU6-830P
ENSG00000272051	0	NA	NA	NA	NA	NA	ENSG00000272051	ENSG00000272051	ENSG00000272051
ENSG00000230250	0	NA	NA	NA	NA	NA	LINC01753	ENSG00000230250	LINC01753
ENSG00000227104	0	NA	NA	NA	NA	NA	PIGQP1	ENSG00000227104	PIGQP1
ENSG00000233079	0	NA	NA	NA	NA	NA	LINC01755	ENSG00000233079	LINC01755
ENSG00000235612	0.0319809	0	1.35052	0	1	1	ENSG00000235612	ENSG00000235612	ENSG00000235612
ENSG00000260971	1.61962	0.457533	1.47353	0.323204	0.746541	1	ENSG00000260971	ENSG00000260971	ENSG00000260971
ENSG00000284686	0.599866	0.627539	1.51053	0.44861	0.653713	1	ENSG00000284686	ENSG00000284686	ENSG00000284686
ENSG00000229871	0	NA	NA	NA	NA	NA	RPSAP20	ENSG00000229871	RPSA_1_53
ENSG00000223956	0.0593394	0	1.35289	0	1	1	LINC01767	ENSG00000223956	LINC01767
ENSG00000162407	904.361	-3.3721	1.11414	-3.02912	0.00245264	0.032369	PLPP3	O14495	Dri42
ENSG00000236776	0	NA	NA	NA	NA	NA	RPL21P23	ENSG00000236776	RPL21_2_54
ENSG00000224980	0.0372247	0	1.35077	0	1	1	RPL23AP85	ENSG00000224980	RPL23AP85
ENSG00000225475	1.31193	1.453	1.37915	1.42058	0.15544	0.749182	ENSG00000225475	ENSG00000225475	ENSG00000225475
ENSG00000162409	100.615	0.799188	1.2768	0.62857	0.529631	1	PRKAA2	P54646	AMPK
ENSG00000187889	1.10673	0.517914	1.50029	0.369066	0.712079	1	FYB2	Q5VWT5	ARAP
ENSG00000229913	0	NA	NA	NA	NA	NA	ENSG00000229913	ENSG00000229913	ENSG00000229913
ENSG00000157131	0.75746	0.333452	1.37131	0.260998	0.794094	1	C8A	P07357	C8A
ENSG00000021852	0.268701	0.624012	1.36794	0.477209	0.633213	1	C8B	P07358	C82
ENSG00000236341	0	NA	NA	NA	NA	NA	ENSG00000236341	ENSG00000236341	ENSG00000236341
ENSG00000173406	626.23	3.087	1.19141	2.53477	0.0112522	0.107029	DAB1	O75553	SCA37
ENSG00000227935	0.0936316	0	1.35584	0	1	1	ENSG00000227935	ENSG00000227935	ENSG00000227935
ENSG00000236888	0.0338424	1.09483	1.35611	0.824964	0.409392	0.997025	ENSG00000236888	ENSG00000236888	ENSG00000236888
ENSG00000226759	0.448647	0.957307	1.3672	0.824944	0.409403	0.997025	DAB1-AS1	ENSG00000226759	DAB1-AS1
ENSG00000229887	0.0710671	1.07866	1.35937	0.82496	0.409394	0.997025	HNRNPA1P6	ENSG00000229887	HNRNPA1L
ENSG00000223416	1.24163	0.783194	1.46133	0.591549	0.554153	1	ENSG00000223416	ENSG00000223416	ENSG00000223416
ENSG00000235038	0.795725	0.905638	1.46933	0.653297	0.513565	1	ENSG00000235038	ENSG00000235038	ENSG00000235038
ENSG00000230546	0	NA	NA	NA	NA	NA	ENSG00000230546	ENSG00000230546	ENSG00000230546
ENSG00000233216	0	NA	NA	NA	NA	NA	ENSG00000233216	ENSG00000233216	ENSG00000233216
ENSG00000162600	29.2763	-1.97196	1.19749	-1.59096	0.111619	0.592604	OMA1	Q96E52	2010001O09Rik
ENSG00000270209	0.0265256	1.16408	1.35465	0.858744	0.390482	0.997025	ENSG00000270209	ENSG00000270209	ENSG00000270209
ENSG00000264128	0	NA	NA	NA	NA	NA	RN7SL713P	ENSG00000264128	RN7SL713P
ENSG00000184292	0.0319809	0	1.35052	0	1	1	TACSTD2	P09758	EGP-1
ENSG00000185839	0.127262	0.871297	1.36383	0.659397	0.509641	1	ENSG00000185839	ENSG00000185839	ENSG00000185839
ENSG00000162601	31.938	-1.85359	1.10739	-1.5924	0.111296	0.5915	MYSM1	Q5VVJ2	2A-DUB
ENSG00000283445	0.216033	0.825358	1.36604	0.629607	0.528952	1	ENSG00000283445	ENSG00000283445	ENSG00000283445
ENSG00000177606	804.723	-5.43149	0.792448	-6.12115	9.29008e-10	7.68336e-08	JUN	P05412	AP-1
ENSG00000234807	1.12249	0.248252	1.51147	0.200792	0.840861	1	ENSG00000234807	ENSG00000234807	ENSG00000234807
ENSG00000272226	0.115535	1.11142	1.36122	0.85874	0.390484	0.997025	ENSG00000272226	ENSG00000272226	ENSG00000272226
ENSG00000231740	0.0639619	0	1.35333	0	1	1	ENSG00000231740	ENSG00000231740	ENSG00000231740
ENSG00000232453	0.935106	0.196368	1.50819	0.189952	0.849347	1	LINC02777	ENSG00000232453	LINC02777
ENSG00000237352	0.298082	0.843259	1.36723	0.659392	0.509644	1	ENSG00000237352	ENSG00000237352	ENSG00000237352
ENSG00000228121	0.0504506	0	1.35044	0	1	1	ENSG00000228121	ENSG00000228121	ENSG00000228121
ENSG00000241042	0	NA	NA	NA	NA	NA	ENSG00000241042	ENSG00000241042	ENSG00000241042
ENSG00000235215	0.0296697	0	1.35041	0	1	1	ENSG00000235215	ENSG00000235215	ENSG00000235215
ENSG00000224609	0.467821	0.270104	1.44948	0.251297	0.801584	1	HSD52	ENSG00000224609	HSD52
ENSG00000270457	2.13366	-0.201341	1.49837	-0.0591918	0.952799	1	ENSG00000270457	ENSG00000270457	ENSG00000270457
ENSG00000172456	132.428	-2.32023	1.34176	-1.79217	0.0731052	0.437104	FGGY	Q96C11	FGGY
ENSG00000266150	0	NA	NA	NA	NA	NA	MIR4711	ENSG00000266150	MIR4711
ENSG00000226883	0.0338424	1.09483	1.35611	0.824964	0.409392	0.997025	ENSG00000226883	ENSG00000226883	ENSG00000226883
ENSG00000134709	131.395	-3.44003	1.04179	-3.06244	0.00219537	0.0296562	HOOK1	Q9UJC3	HK1
ENSG00000134716	2.07356	-0.58838	1.51346	-0.272414	0.785304	1	CYP2J2	P51589	CPJ2
ENSG00000265535	0.0676848	0.820065	1.36103	0.629613	0.528948	1	RN7SL475P	ENSG00000265535	RN7SL475P
ENSG00000162598	0.567111	0.968379	1.44586	0.729115	0.465931	1	C1orf87	Q8N0U7	CREF
ENSG00000229332	0	NA	NA	NA	NA	NA	ENSG00000229332	ENSG00000229332	ENSG00000229332
ENSG00000238242	0.211224	0.488655	1.36773	0.401112	0.688338	1	ENSG00000238242	ENSG00000238242	ENSG00000238242
ENSG00000226476	0.945171	1.03662	1.50368	0.736521	0.461414	1	LINC01748	ENSG00000226476	LINC01748
ENSG00000231252	9.48782	-1.79008	1.31762	-1.20785	0.227103	0.970343	LOC101926964	ENSG00000231252	LOC101926964
ENSG00000162599	709.983	-1.78544	0.954885	-1.86758	0.0618208	0.384955	NFIA	Q12857	BRMUTD
ENSG00000237928	3.3872	0.285571	1.50835	0.154296	0.877377	1	NFIA-AS2	ENSG00000237928	NFIA-AS2
ENSG00000270742	0	NA	NA	NA	NA	NA	ENSG00000270742	ENSG00000270742	ENSG00000270742
ENSG00000237853	0	NA	NA	NA	NA	NA	NFIA-AS1	ENSG00000237853	NFIA-AS1
ENSG00000284808	0.277751	1.04819	1.36495	0.858738	0.390485	0.997025	ENSG00000284808	ENSG00000284808	ENSG00000284808
ENSG00000223920	0	NA	NA	NA	NA	NA	ENSG00000223920	ENSG00000223920	ENSG00000223920
ENSG00000162604	935.539	2.67539	0.729682	3.66432	0.000247996	0.00498416	TM2D1	Q9BX74	BBP
ENSG00000271200	0.109473	0	1.35538	0	1	1	ENSG00000271200	ENSG00000271200	ENSG00000271200
ENSG00000132849	132.002	0.110184	0.954996	0.11061	0.911926	1	PATJ	ENSG00000132849	Cipp
ENSG00000200575	0	NA	NA	NA	NA	NA	RNU6-414P	ENSG00000200575	RNU6-414P
ENSG00000212360	0	NA	NA	NA	NA	NA	RNU6-1177P	ENSG00000212360	RNU6-1177P
ENSG00000236646	0	NA	NA	NA	NA	NA	ENSG00000236646	ENSG00000236646	ENSG00000236646
ENSG00000242860	0.337715	0.804448	1.36788	0.629603	0.528954	1	RN7SL180P	ENSG00000242860	RN7SL180P
ENSG00000263908	0	NA	NA	NA	NA	NA	MIR3116-1	ENSG00000263908	MIR3116-1
ENSG00000283690	0	NA	NA	NA	NA	NA	MIR3116-2	ENSG00000283690	MIR3116-2
ENSG00000234204	0	NA	NA	NA	NA	NA	ENSG00000234204	ENSG00000234204	ENSG00000234204
ENSG00000234088	0	NA	NA	NA	NA	NA	RPS15AP7	ENSG00000234088	RPS15A_1_57
ENSG00000240563	0.415024	0.670743	1.3688	0.512219	0.608498	1	L1TD1	Q5T7N2	ECAT11
ENSG00000237227	0	NA	NA	NA	NA	NA	ENSG00000237227	ENSG00000237227	ENSG00000237227
ENSG00000200174	0	NA	NA	NA	NA	NA	ENSG00000200174	ENSG00000200174	ENSG00000200174
ENSG00000132854	3.83867	-0.192874	1.50799	-0.156046	0.875997	1	KANK4	Q5T7N3	ANKRD38
ENSG00000201153	0	NA	NA	NA	NA	NA	RNU6-371P	ENSG00000201153	RNU6-371P
ENSG00000162607	354.162	-0.674541	1.21896	-0.550686	0.581849	1	USP1	O94782	UBP
ENSG00000116641	429.618	-2.53148	0.664045	-3.78826	0.000151707	0.00330886	DOCK7	Q96N67	EIEE23
ENSG00000270549	0.0372247	0	1.35077	0	1	1	ENSG00000270549	ENSG00000270549	ENSG00000270549
ENSG00000132855	0.0296697	0	1.35041	0	1	1	ANGPTL3	Q9Y5C1	ANG-5
ENSG00000278967	0	NA	NA	NA	NA	NA	ENSG00000278967	ENSG00000278967	ENSG00000278967
ENSG00000213703	0.0530513	0.914131	1.3595	0.691677	0.48914	1	ENSG00000213703	ENSG00000213703	ENSG00000213703
ENSG00000235545	9.67829	-1.47345	1.3414	-1.14432	0.252489	0.997025	ENSG00000235545	ENSG00000235545	ENSG00000235545
ENSG00000125703	64.3913	-2.38248	1.49757	-6.90414	NA	NA	ATG4C	Q96DT6	APG4-C
ENSG00000234318	0.201923	1.02611	1.36413	0.82495	0.4094	0.997025	ENSG00000234318	ENSG00000234318	ENSG00000234318
ENSG00000237163	0	NA	NA	NA	NA	NA	ENSG00000237163	ENSG00000237163	ENSG00000237163
ENSG00000229537	0.432583	0.830297	1.36794	0.659392	0.509644	1	LINC01739	ENSG00000229537	LINC01739
ENSG00000227485	0.0338424	1.09483	1.35611	0.824964	0.409392	0.997025	ENSG00000227485	ENSG00000227485	ENSG00000227485
ENSG00000229225	0	NA	NA	NA	NA	NA	ENSG00000229225	ENSG00000229225	ENSG00000229225
ENSG00000203605	0.428344	0.800358	1.36811	0.629604	0.528954	1	ENSG00000203605	ENSG00000203605	ENSG00000203605
ENSG00000224209	1.20817	1.08679	1.4418	0.941777	0.346307	0.997025	LINC00466	ENSG00000224209	LINC00466
ENSG00000252259	0	NA	NA	NA	NA	NA	RNA5SP49	ENSG00000252259	RN5S49
ENSG00000228734	0	NA	NA	NA	NA	NA	ENSG00000228734	ENSG00000228734	ENSG00000228734
ENSG00000223683	0.0593394	0	1.35289	0	1	1	RPSAP65	ENSG00000223683	RPSAP65
ENSG00000230798	37.3325	-0.920953	1.31558	-0.970193	0.33195	0.997025	FOXD3-AS1	ENSG00000230798	pasFOXD3
ENSG00000187140	39.8523	-1.33811	1.10482	-1.46589	0.142679	0.704516	FOXD3	Q9UJU5	AIS1
ENSG00000275836	0.0372247	0	1.35077	0	1	1	MIR6068	ENSG00000275836	hsa-mir-6068
ENSG00000252784	0.0639619	0	1.35333	0	1	1	ENSG00000252784	ENSG00000252784	ENSG00000252784
ENSG00000236674	0.609123	0.928394	1.36808	0.824943	0.409404	0.997025	LOC441887	ENSG00000236674	LOC441887
ENSG00000088035	255.364	-3.30445	0.982466	-3.22049	0.00127972	0.0190829	ALG6	Q9Y672	CDG1C
ENSG00000142856	351.791	3.00371	0.621458	4.8429	1.27959e-06	5.45687e-05	ITGB3BP	Q13352	CENP-R
ENSG00000203965	214.419	-0.420331	1.34905	-0.312711	0.7545	1	EFCAB7	A8K855	EFCAB7
ENSG00000264271	0	NA	NA	NA	NA	NA	RN7SL488P	ENSG00000264271	RN7SL488P
ENSG00000251720	0.488687	1.10109	1.50317	0.765152	0.444181	1	RNU7-123P	ENSG00000251720	RNU7-123P
ENSG00000116652	0.910876	0.0209836	1.50673	0.096835	0.922857	1	ENSG00000116652	ENSG00000116652	ENSG00000116652
ENSG00000276884	0	NA	NA	NA	NA	NA	ENSG00000276884	ENSG00000276884	ENSG00000276884
ENSG00000278287	0	NA	NA	NA	NA	NA	ENSG00000278287	ENSG00000278287	ENSG00000278287
ENSG00000277565	0	NA	NA	NA	NA	NA	ENSG00000277565	ENSG00000277565	ENSG00000277565
ENSG00000275823	0	NA	NA	NA	NA	NA	ENSG00000275823	ENSG00000275823	ENSG00000275823
ENSG00000277689	0	NA	NA	NA	NA	NA	ENSG00000277689	ENSG00000277689	ENSG00000277689
ENSG00000274199	0	NA	NA	NA	NA	NA	ENSG00000274199	ENSG00000274199	ENSG00000274199
ENSG00000079739	645.391	-1.17749	0.806073	-1.46032	0.144203	0.709627	PGM1	B7Z6C2	CDG1T
ENSG00000244256	1.2244	0.515412	1.37197	0.427558	0.668973	1	RN7SL130P	ENSG00000244256	RN7SL130P
ENSG00000185483	79.7937	-2.45423	1.24293	-2.15874	0.0308704	0.230958	ROR1	Q01973	NTRKR1
ENSG00000177452	0.155282	0	1.35917	0	1	1	RPL19P3	ENSG00000177452	RPL19_1_59
ENSG00000228056	0	NA	NA	NA	NA	NA	ENSG00000228056	ENSG00000228056	ENSG00000228056
ENSG00000207190	0	NA	NA	NA	NA	NA	RNU6-809P	ENSG00000207190	RNU6-809P
ENSG00000200508	0.0593394	0	1.35289	0	1	1	ENSG00000200508	ENSG00000200508	ENSG00000200508
ENSG00000223949	0.812485	0.471863	1.37136	0.361379	0.717816	1	ROR1-AS1	ENSG00000223949	ROR1-AS1
ENSG00000284928	0	NA	NA	NA	NA	NA	ENSG00000284928	ENSG00000284928	ENSG00000284928
ENSG00000177414	0.299008	0	1.36297	0	1	1	UBE2U	A0A140VJY9	UBE2U
ENSG00000238653	0	NA	NA	NA	NA	NA	ENSG00000238653	ENSG00000238653	ENSG00000238653
ENSG00000158966	320.158	-0.355407	1.03065	-0.340738	0.733301	1	CACHD1	Q5VU97	CACHD1
ENSG00000264470	0	NA	NA	NA	NA	NA	MIR4794	ENSG00000264470	MIR4794
ENSG00000162437	55.1867	-1.53133	1.30437	-1.17266	NA	NA	RAVER2	Q9HCJ3	RAVER2
ENSG00000162434	996.438	-0.211919	0.714811	-0.296256	0.767035	1	JAK1	P23458	AIIDE
ENSG00000234784	0	NA	NA	NA	NA	NA	ENSG00000234784	ENSG00000234784	ENSG00000234784
ENSG00000233877	0	NA	NA	NA	NA	NA	ENSG00000233877	ENSG00000233877	ENSG00000233877
ENSG00000226891	0.651482	0.761304	1.51484	0.538432	0.590279	1	LINC01359	ENSG00000226891	LINC01359
ENSG00000185031	0.0296697	0	1.35041	0	1	1	ENSG00000185031	ENSG00000185031	ENSG00000185031
ENSG00000272506	0.286005	0.700324	1.36793	0.532861	0.59413	1	ENSG00000272506	ENSG00000272506	ENSG00000272506
ENSG00000212257	0	NA	NA	NA	NA	NA	RNU6-1176P	ENSG00000212257	RNU6-1176P
ENSG00000265996	0.0593394	0	1.35289	0	1	1	MIR3671	ENSG00000265996	MIR3671
ENSG00000199135	0.186766	1.07756	1.36348	0.858739	0.390485	0.997025	MIR101-1	ENSG00000199135	MIRN101-1
ENSG00000231485	0.165278	0.54487	1.36656	0.443319	0.657535	1	ENSG00000231485	ENSG00000231485	ENSG00000231485
ENSG00000235804	0	NA	NA	NA	NA	NA	ENSG00000235804	ENSG00000235804	ENSG00000235804
ENSG00000234496	0.0338424	1.09483	1.35611	0.824964	0.409392	0.997025	ENSG00000234496	ENSG00000234496	ENSG00000234496
ENSG00000162433	228.604	-0.952579	0.798743	-1.18635	0.235483	0.995399	AK4	P27144	AK 4
ENSG00000231622	0	NA	NA	NA	NA	NA	ENSG00000231622	ENSG00000231622	ENSG00000231622
ENSG00000116675	2846.08	1.15888	0.775427	1.49337	0.13534	0.679589	DNAJC6	O75061	DJC6
ENSG00000229294	1.06568	0.181559	1.51345	0.162113	0.871217	1	ENSG00000229294	ENSG00000229294	ENSG00000229294
ENSG00000234144	0.176141	0.762034	1.36582	0.578181	0.563142	1	COX6CP13	ENSG00000234144	COX6CP13
ENSG00000222624	0	NA	NA	NA	NA	NA	RNU2-15P	ENSG00000222624	RNU2-15P
ENSG00000213625	365.545	-0.851374	0.800211	-1.06128	0.288565	0.997025	LEPROT	A0A087X0N2	LEPR
ENSG00000116678	18.3891	0.169713	1.32993	0.165016	0.868931	1	LEPR	P48357	CD295
ENSG00000237852	0	NA	NA	NA	NA	NA	ENSG00000237852	ENSG00000237852	ENSG00000237852
ENSG00000224570	0	NA	NA	NA	NA	NA	ENSG00000224570	ENSG00000224570	ENSG00000224570
ENSG00000285079	0.0593394	0	1.35289	0	1	1	ENSG00000285079	ENSG00000285079	ENSG00000285079
ENSG00000239319	0	NA	NA	NA	NA	NA	RN7SL854P	ENSG00000239319	RN7SL854P
ENSG00000184588	560.388	-0.341738	1.26647	-0.267172	0.789337	1	PDE4B	Q07343	DPDE4
ENSG00000227466	0	NA	NA	NA	NA	NA	PDE4B-AS1	ENSG00000227466	PDE4B-AS1
ENSG00000223152	0	NA	NA	NA	NA	NA	RNU4-88P	ENSG00000223152	RNU4-88P
ENSG00000118473	203.727	-0.296384	0.763383	-0.384464	0.700635	1	SGIP1	Q9BQI5	SGIP1
ENSG00000264720	7.85767	2.4886	1.51589	1.69288	0.0904784	0.510769	MIR3117	ENSG00000264720	mir-3117
ENSG00000248458	0.0296697	0	1.35041	0	1	1	ENSG00000248458	ENSG00000248458	ENSG00000248458
ENSG00000152760	2.98745	-1.1591	1.46007	-0.617719	0.536761	1	TCTEX1D1	Q8N7M0	TCTEX1D1
ENSG00000172410	0.0265256	1.16408	1.35465	0.858744	0.390482	0.997025	INSL5	Q9Y5Q6	PRO182
ENSG00000152763	50.4002	-0.750568	1.25955	-0.57774	0.56344	1	DNAI4	A0AVI9	DIC4
ENSG00000231080	0	NA	NA	NA	NA	NA	ENSG00000231080	ENSG00000231080	ENSG00000231080
ENSG00000198160	112.457	0.233378	0.604964	0.376887	0.706257	1	MIER1	Q8N108	ER1
ENSG00000116704	31.1994	-1.5897	1.47468	-1.10538	NA	NA	SLC35D1	Q9NTN3	SHNKND
ENSG00000203963	0.155282	0	1.35917	0	1	1	C1orf141	Q5JVX7	C1orf141
ENSG00000252433	0	NA	NA	NA	NA	NA	ENSG00000252433	ENSG00000252433	ENSG00000252433
ENSG00000275678	0.189574	0	1.36039	0	1	1	ENSG00000275678	ENSG00000275678	ENSG00000275678
ENSG00000162594	0.740309	0.157465	1.37174	0.154076	0.87755	1	IL23R	Q5VWK5	IL23R
ENSG00000253074	0	NA	NA	NA	NA	NA	RNU6-586P	ENSG00000253074	RNU6-586P
ENSG00000252116	0	NA	NA	NA	NA	NA	RNU4ATAC4P	ENSG00000252116	RNU4ATAC4P
ENSG00000228523	0	NA	NA	NA	NA	NA	DNAJB6P4	ENSG00000228523	DNAJB6P4
ENSG00000081985	17.6792	0.214015	1.51477	-4.42727	9.54347e-06	0.000323695	IL12RB2	B4DGA4	IL12RB2
ENSG00000142864	1534.01	0.387518	0.6118	0.633707	0.526272	1	SERBP1	Q8NC51	CGI-55
ENSG00000223263	0.122468	1.1082	1.36147	0.85874	0.390484	0.997025	RNU6-387P	ENSG00000223263	RNU6-387P
ENSG00000235200	0.0616506	0	1.35311	0	1	1	ENSG00000235200	ENSG00000235200	ENSG00000235200
ENSG00000207504	0	NA	NA	NA	NA	NA	RNU6-1031P	ENSG00000207504	RNU6-1031P
ENSG00000238139	0	NA	NA	NA	NA	NA	ENSG00000238139	ENSG00000238139	ENSG00000238139
ENSG00000242482	0.0593394	0	1.35289	0	1	1	RN7SL392P	ENSG00000242482	RN7SL392P
ENSG00000232048	0	NA	NA	NA	NA	NA	HNRNPCP9	ENSG00000232048	HNRNPCP9
ENSG00000116717	1075.57	2.00942	0.451104	4.45701	8.31088e-06	0.000287364	GADD45A	P24522	DDIT1
ENSG00000172380	280.24	-4.14585	0.988498	-3.89235	9.92777e-05	0.00232115	GNG12	Q9UBI6	GNG12
ENSG00000238778	0.0372247	0	1.35077	0	1	1	RNU7-80P	ENSG00000238778	U7.80
ENSG00000232284	3.97522	-0.389553	1.50129	-0.277389	0.781481	1	GNG12-AS1	ENSG00000232284	GNG12-AS1
ENSG00000235055	0.0319809	0	1.35052	0	1	1	LOC100133029	ENSG00000235055	LOC100133029
ENSG00000162595	23.8452	-4.34283	1.32467	-2.75575	0.00585569	0.064218	DIRAS3	O95661	ARHI
ENSG00000228431	0.095493	1.06664	1.36088	0.824956	0.409396	0.997025	ARL5AP3	ENSG00000228431	ARL5AP3
ENSG00000116729	420.981	-5.92728	1.01216	-5.02672	4.98929e-07	2.30798e-05	WLS	Q5T9L3	C1orf139
ENSG00000234383	1.95675	0.696068	1.51212	0.469663	0.638596	1	ENSG00000234383	ENSG00000234383	ENSG00000234383
ENSG00000221203	0	NA	NA	NA	NA	NA	MIR1262	ENSG00000221203	MIRN1262
ENSG00000229133	0.350643	0	1.364	0	1	1	RPS7P4	ENSG00000229133	RPS7_1_61
ENSG00000225242	0	NA	NA	NA	NA	NA	COX6B1P7	ENSG00000225242	COX6B1P7
ENSG00000237622	0	NA	NA	NA	NA	NA	ELOCP18	ENSG00000237622	TCEB1P18
ENSG00000229440	0	NA	NA	NA	NA	NA	ENSG00000229440	ENSG00000229440	ENSG00000229440
ENSG00000116745	168.929	0.384853	1.35533	0.280797	0.778866	1	RPE65	Q16518	BCO3
ENSG00000024526	52.884	-2.04912	1.47976	-1.65838	NA	NA	DEPDC1	Q5TB30	DEP.8
ENSG00000233589	0.126191	0.684872	1.36487	0.532867	0.594126	1	ENSG00000233589	ENSG00000233589	ENSG00000233589
ENSG00000234264	0.575589	0.192395	1.37128	0.185702	0.852678	1	DEPDC1-AS1	ENSG00000234264	DEPDC1-AS1
ENSG00000225167	0	NA	NA	NA	NA	NA	ENSG00000225167	ENSG00000225167	ENSG00000225167
ENSG00000285041	0.685672	1.12694	1.47648	0.823423	0.410268	0.998511	ENSG00000285041	ENSG00000285041	ENSG00000285041
ENSG00000285407	5.27137	-1.97608	1.48727	-1.11458	0.265028	0.997025	ENSG00000285407	ENSG00000285407	ENSG00000285407
ENSG00000285473	2.6613	0.670663	1.37164	0.659389	0.509646	1	ENSG00000285473	ENSG00000285473	ENSG00000285473
ENSG00000223883	0.299364	0	1.36402	0	1	1	LINC01707	ENSG00000223883	LINC01707
ENSG00000235446	0.0296697	0	1.35041	0	1	1	ENSG00000235446	ENSG00000235446	ENSG00000235446
ENSG00000229639	0.0265256	1.16408	1.35465	0.858744	0.390482	0.997025	LINC01758	ENSG00000229639	LINC01758
ENSG00000033122	156.77	-0.0764877	0.62662	-0.131223	0.895599	1	LRRC7	A0A075B6E9	DENSIN
ENSG00000270615	0.19747	0.668625	1.36672	0.512223	0.608495	1	SGO1P1	ENSG00000270615	SGOL1P1
ENSG00000240692	0.163178	0.662857	1.36607	0.512224	0.608494	1	RN7SL538P	ENSG00000240692	RN7SL538P
ENSG00000229359	0.0265256	1.16408	1.35465	0.858744	0.390482	0.997025	PIN1P1	ENSG00000229359	PIN1L
ENSG00000237919	0.0637504	1.1419	1.35823	0.858742	0.390483	0.997025	ENSG00000237919	ENSG00000237919	ENSG00000237919
ENSG00000066557	565.594	-2.28259	0.524367	-4.3345	1.46092e-05	0.000466163	LRRC40	A0A140VJN3	dJ677H15.1
ENSG00000244389	0.0676848	0.820065	1.36103	0.629613	0.528948	1	RN7SL242P	ENSG00000244389	RN7SL242P
ENSG00000116754	1196.17	0.405542	0.33708	1.20234	0.229231	0.976127	SRSF11	Q05519	NET2
ENSG00000228988	0.235645	1.04073	1.36316	0.824955	0.409397	0.997025	ENSG00000228988	ENSG00000228988	ENSG00000228988
ENSG00000118454	675.254	-1.59011	0.696628	-2.27661	0.0228093	0.182917	ANKRD13C	Q8N6S4	dJ677H15.3
ENSG00000197568	96.321	-0.189737	0.623373	-0.311008	0.755794	1	HHLA3	ENSG00000197568	HHLA3
ENSG00000226088	0.285599	0.555876	1.36844	0.430514	0.666822	1	ENSG00000226088	ENSG00000226088	ENSG00000226088
ENSG00000116761	239.975	-0.592435	1.25916	-0.465394	0.641649	1	CTH	P32929	CTH
ENSG00000278636	0	NA	NA	NA	NA	NA	ENSG00000278636	ENSG00000278636	ENSG00000278636
ENSG00000271992	0.991873	0.0699822	1.49734	0.111875	0.910923	1	ENSG00000271992	ENSG00000271992	ENSG00000271992
ENSG00000233020	0	NA	NA	NA	NA	NA	ENSG00000233020	ENSG00000233020	ENSG00000233020
ENSG00000237033	0	NA	NA	NA	NA	NA	CASP3P1	ENSG00000237033	CASP3P1
ENSG00000229051	0.189746	1.02986	1.36389	0.824951	0.409399	0.997025	LINC01788	ENSG00000229051	LINC01788
ENSG00000226208	0	NA	NA	NA	NA	NA	ENSG00000226208	ENSG00000226208	ENSG00000226208
ENSG00000050628	78.5862	1.00565	1.17613	0.852859	0.393737	0.997025	PTGER3	P43115	EP3
ENSG00000235782	0.192057	1.02914	1.36394	0.824951	0.4094	0.997025	ENSG00000235782	ENSG00000235782	ENSG00000235782
ENSG00000269933	0.0904875	1.12536	1.36002	0.858741	0.390483	0.997025	ENSG00000269933	ENSG00000269933	ENSG00000269933
ENSG00000235079	0.49659	1.1986	1.49842	0.851242	0.394635	0.997025	ENSG00000235079	ENSG00000235079	ENSG00000235079
ENSG00000132485	442.229	-1.74045	0.840439	-2.06051	0.0393494	0.276269	ZRANB2	O95218	ZIS
ENSG00000207721	0	NA	NA	NA	NA	NA	MIR186	ENSG00000207721	MIRN186
ENSG00000229956	7.87461	-1.06533	1.34037	-0.672819	0.501062	1	ENSG00000229956	ENSG00000229956	ENSG00000229956
ENSG00000226324	0.0658233	1.08086	1.35904	0.82496	0.409394	0.997025	ENSG00000226324	ENSG00000226324	ENSG00000226324
ENSG00000172260	127.486	-2.75728	0.926322	-2.80939	0.00496358	0.0565556	NEGR1	Q7Z3B1	DMML2433
ENSG00000231985	0	NA	NA	NA	NA	NA	ENSG00000231985	ENSG00000231985	ENSG00000231985
ENSG00000271618	0.308694	0.554053	1.36864	0.427569	0.668965	1	ENSG00000271618	ENSG00000271618	ENSG00000271618
ENSG00000228853	0	NA	NA	NA	NA	NA	NEGR1-IT1	ENSG00000228853	NEGR1-IT1
ENSG00000233994	0.673831	0.849614	1.48809	0.597246	0.550343	1	GDI2P2	ENSG00000233994	GDI2P2
ENSG00000227207	0.369935	1.17908	1.48362	0.842915	0.399276	0.997025	RPL31P12	ENSG00000227207	RPL31_1_62
ENSG00000212366	0	NA	NA	NA	NA	NA	RNU6-1246P	ENSG00000212366	RNU6-1246P
ENSG00000225087	0	NA	NA	NA	NA	NA	ENSG00000225087	ENSG00000225087	ENSG00000225087
ENSG00000227016	0.0942104	0.663795	1.36332	0.532869	0.594124	1	ENSG00000227016	ENSG00000227016	ENSG00000227016
ENSG00000280317	0.0338424	1.09483	1.35611	0.824964	0.409392	0.997025	ENSG00000280317	ENSG00000280317	ENSG00000280317
ENSG00000229636	0	NA	NA	NA	NA	NA	KRT8P21	ENSG00000229636	KRT8P21
ENSG00000251825	0	NA	NA	NA	NA	NA	RN7SKP19	ENSG00000251825	RN7SKP19
ENSG00000233973	0.0338424	1.09483	1.35611	0.824964	0.409392	0.997025	LINC01360	ENSG00000233973	LINC01360
ENSG00000223479	0.253216	0.455652	1.36845	0.374101	0.708329	1	ENSG00000223479	ENSG00000223479	ENSG00000223479
ENSG00000200601	0	NA	NA	NA	NA	NA	RNA5SP50	ENSG00000200601	RN5S50
ENSG00000252005	0	NA	NA	NA	NA	NA	RNU4ATAC8P	ENSG00000252005	RNU4ATAC8P
ENSG00000162620	0.937278	-0.379416	1.47246	-0.0987951	0.921301	1	LRRIQ3	A6PVS8	LRRC44
ENSG00000254685	27.057	-2.02719	1.17145	-1.60172	0.109218	0.58349	FPGT	O14772	GFPP
ENSG00000259030	1.01798	-0.146286	1.50171	0.00111761	0.999108	1	FPGT-TNNI3K	V9GXZ4	CARK
ENSG00000116783	1.19194	0.157838	1.51218	0.159155	0.873547	1	TNNI3K	Q59H18	CARK
ENSG00000237324	0.480965	0.757699	1.40858	0.57126	0.567823	1	ENSG00000237324	ENSG00000237324	ENSG00000237324
ENSG00000233894	0.0978042	1.06567	1.36099	0.824956	0.409396	0.997025	ENSG00000233894	ENSG00000233894	ENSG00000233894
ENSG00000162621	1.45806	-0.473403	1.51367	-0.18365	0.854288	1	LRRC53	ENSG00000162621	LRRC53
ENSG00000178965	3.33465	-0.876895	1.45393	-0.533763	0.593506	1	ERICH3	Q5RHP9	C1orf173
ENSG00000234497	0	NA	NA	NA	NA	NA	ERICH3-AS1	ENSG00000234497	ERICH3-AS1
ENSG00000272864	0.0616506	0	1.35311	0	1	1	ENSG00000272864	ENSG00000272864	ENSG00000272864
ENSG00000116791	138.181	-4.08455	1.29102	-3.19458	0.00140035	0.0206514	CRYZ	Q08257	CRYZ
ENSG00000162623	65.7404	-2.15724	1.32818	-1.8022	0.0715143	0.430611	TYW3	Q6IPR3	C1orf171
ENSG00000229943	0	NA	NA	NA	NA	NA	ENSG00000229943	ENSG00000229943	ENSG00000229943
ENSG00000261213	0	NA	NA	NA	NA	NA	ENSG00000261213	ENSG00000261213	ENSG00000261213
ENSG00000224127	0	NA	NA	NA	NA	NA	ENSG00000224127	ENSG00000224127	ENSG00000224127
ENSG00000162624	0.248464	1.01165	1.36494	0.824949	0.409401	0.997025	LHX8	Q68G74	LHX7
ENSG00000224149	1.51352	0	1.36909	0	1	1	ENSG00000224149	ENSG00000224149	ENSG00000224149
ENSG00000206999	0.209999	0	1.36102	0	1	1	RNU6-622P	ENSG00000206999	RNU6-622P
ENSG00000137968	381.246	2.92261	1.23403	2.3035	0.0212507	0.173234	SLC44A5	Q8NCS7	CTL5
ENSG00000224493	0	NA	NA	NA	NA	NA	ENSG00000224493	ENSG00000224493	ENSG00000224493
ENSG00000252338	0	NA	NA	NA	NA	NA	RNU6-503P	ENSG00000252338	RNU6-503P
ENSG00000213579	0	NA	NA	NA	NA	NA	ENSG00000213579	ENSG00000213579	ENSG00000213579
ENSG00000230863	0.246927	0.278669	1.36872	0.289341	0.772321	1	ENSG00000230863	ENSG00000230863	ENSG00000230863
ENSG00000178193	0.0593394	0	1.35289	0	1	1	ENSG00000178193	ENSG00000178193	ENSG00000178193
ENSG00000117054	646.006	-1.88809	0.395418	-4.76151	1.92153e-06	7.90608e-05	ACADM	A0A0S2Z366	ACAD1
ENSG00000181227	0.716849	-0.137598	1.48688	0.0342017	0.972716	1	ENSG00000181227	ENSG00000181227	ENSG00000181227
ENSG00000137955	280.115	-1.95025	0.967337	-2.00176	0.0453107	0.306759	RABGGTB	A8KAJ2	GGTB
ENSG00000206620	0	NA	NA	NA	NA	NA	SNORD45C	ENSG00000206620	U45C
ENSG00000207241	0	NA	NA	NA	NA	NA	SNORD45A	ENSG00000207241	RNU45A
ENSG00000201487	0	NA	NA	NA	NA	NA	SNORD45B	ENSG00000201487	RNU45B
ENSG00000057468	6.17468	2.8056	1.44755	1.8766	0.0605725	0.379636	MSH4	O15457	MSH4
ENSG00000154007	0.118679	0	1.35745	0	1	1	ASB17	Q8WXJ9	Asb-17
ENSG00000225605	0.0988754	0	1.35615	0	1	1	ENSG00000225605	ENSG00000225605	ENSG00000225605
ENSG00000230027	1.02199	0.516141	1.51197	0.374646	0.707923	1	ENSG00000230027	ENSG00000230027	ENSG00000230027
ENSG00000184005	161.218	-2.217	1.12886	-1.96715	0.0491658	0.324802	ST6GALNAC3	Q8NDV1	PRO7177
ENSG00000223905	1.05865	0.976067	1.45627	0.812879	0.416287	1	LOC100418965	ENSG00000223905	LOC100418965
ENSG00000272855	0.353162	0.624926	1.40005	0.468474	0.639446	1	ENSG00000272855	ENSG00000272855	ENSG00000272855
ENSG00000226415	47.332	1.7937	0.590087	3.09909	0.00194116	0.0269387	ENSG00000226415	ENSG00000226415	ENSG00000226415
ENSG00000199921	0	NA	NA	NA	NA	NA	RNU6-161P	ENSG00000199921	RNU6-161P
ENSG00000237552	0.197129	0	1.36061	0	1	1	LINC02567	ENSG00000237552	LINC02567
ENSG00000117069	565.917	-4.93014	1.03942	-4.28767	1.80555e-05	0.00055871	ST6GALNAC5	B4DV27	SIAT7-E
ENSG00000276081	0	NA	NA	NA	NA	NA	MIR7156	ENSG00000276081	hsa-mir-7156
ENSG00000230498	0.693482	0.270914	1.51106	0.239012	0.811096	1	ENSG00000230498	ENSG00000230498	ENSG00000230498
ENSG00000142892	325.825	0.661779	1.05624	0.623781	0.532771	1	PIGK	Q92643	GPI8
[truncated: 56,442 more rows]

## Sheet: group_borcs5_neuron_vs_wt_neuro
Group_BORCS5-KO_neuron_vs_WT_neuro
gene	baseMean	log2Fold Change	lfcSE	stat	pvalue	padj	symbol	uniprot	alias
ENSG00000223972	0.192847	-0.246696	1.43103	-0.165862	0.868266	NA	DDX11L2	ENSG00000223972	DDX11L2
ENSG00000227232	25.9131	0.279803	0.676127	0.428557	0.668245	1	WASH7P	ENSG00000227232	FAM39F
ENSG00000278267	0	NA	NA	NA	NA	NA	MIR6859-1	ENSG00000278267	hsa-mir-6859-1
ENSG00000243485	0.212411	0.456697	1.43021	0.418833	0.675338	NA	ENSG00000243485	ENSG00000243485	ENSG00000243485
ENSG00000284332	0	NA	NA	NA	NA	NA	MIR1302-2	ENSG00000284332	MIRN1302-2
ENSG00000237613	0	NA	NA	NA	NA	NA	FAM138A	ENSG00000237613	F379
ENSG00000268020	0	NA	NA	NA	NA	NA	OR4G4P	ENSG00000268020	OR4G4P
ENSG00000240361	0.0890091	0.55112	1.41747	0.543647	0.586685	NA	ENSG00000240361	ENSG00000240361	ENSG00000240361
ENSG00000186092	0	NA	NA	NA	NA	NA	OR4F5	Q8NH21	OR4F5
ENSG00000238009	0.810076	-0.174773	1.40562	-0.109902	0.912487	NA	LOC100996442	ENSG00000238009	LOC100996442
ENSG00000239945	0	NA	NA	NA	NA	NA	ENSG00000239945	ENSG00000239945	ENSG00000239945
ENSG00000233750	1.70562	0.422372	1.49531	0.613734	0.539391	1	CICP27	ENSG00000233750	CICP27
ENSG00000268903	11.9362	0.11982	0.938899	0.159242	0.873478	1	ENSG00000268903	ENSG00000268903	ENSG00000268903
ENSG00000269981	3.67531	-0.430379	1.34222	-0.303467	0.761534	1	ENSG00000269981	ENSG00000269981	ENSG00000269981
ENSG00000239906	3.22721	0.190393	1.5073	0.262894	0.792633	1	ENSG00000239906	ENSG00000239906	ENSG00000239906
ENSG00000241860	15.3291	0.143066	0.870251	0.192223	0.847567	1	ENSG00000241860	ENSG00000241860	ENSG00000241860
ENSG00000222623	0	NA	NA	NA	NA	NA	RNU6-1100P	ENSG00000222623	RNU6-1100P
ENSG00000241599	0	NA	NA	NA	NA	NA	ENSG00000241599	ENSG00000241599	ENSG00000241599
ENSG00000279928	0.129785	0.180349	1.42574	0.21709	0.828138	NA	ENSG00000279928	ENSG00000279928	ENSG00000279928
ENSG00000279457	13.8114	-0.200109	0.746669	-0.259372	0.795348	1	WASH9P	ENSG00000279457	WASH9P
ENSG00000273874	0	NA	NA	NA	NA	NA	MIR6859-2	ENSG00000273874	hsa-mir-6859-2
ENSG00000228463	17.2025	0.0579621	1.27177	-0.00609597	0.995136	1	RPL23AP21	ENSG00000228463	RPL23A_1_1
ENSG00000236679	0.0265256	-0.495864	1.4084	-0.277303	0.781548	NA	RPL23AP24	ENSG00000236679	RPL23A_1_2
ENSG00000236601	0	NA	NA	NA	NA	NA	ENSG00000236601	ENSG00000236601	ENSG00000236601
ENSG00000237094	11.427	-0.0466437	1.02908	-0.0233254	0.981391	1	ENSG00000237094	ENSG00000237094	ENSG00000237094
ENSG00000269732	0	NA	NA	NA	NA	NA	ENSG00000269732	ENSG00000269732	ENSG00000269732
ENSG00000284733	0	NA	NA	NA	NA	NA	OR4F29	A0A126GV92	OR7-21
ENSG00000233653	0	NA	NA	NA	NA	NA	ENSG00000233653	ENSG00000233653	ENSG00000233653
ENSG00000250575	0	NA	NA	NA	NA	NA	ENSG00000250575	ENSG00000250575	ENSG00000250575
ENSG00000278757	0	NA	NA	NA	NA	NA	ENSG00000278757	ENSG00000278757	ENSG00000278757
ENSG00000230021	0.509383	-0.414482	1.5016	-0.27295	0.784891	NA	LOC101928626	ENSG00000230021	LOC101928626
ENSG00000235146	0	NA	NA	NA	NA	NA	ENSG00000235146	ENSG00000235146	ENSG00000235146
ENSG00000225972	403.437	-0.566494	1.11345	-0.279019	0.78023	1	MTND1P23	ENSG00000225972	MTND1P23
ENSG00000225630	10000	0.0659438	0.903798	0.277847	0.78113	1	MTND2P28	ENSG00000225630	MTND2P28
ENSG00000237973	1273.28	-0.0988138	0.922782	0.096551	0.923083	1	MTCO1P12	ENSG00000237973	MTCO1P12
ENSG00000278791	0	NA	NA	NA	NA	NA	ENSG00000278791	ENSG00000278791	ENSG00000278791
ENSG00000229344	311.743	0.453472	0.914819	0.679032	0.497118	1	MTCO2P12	ENSG00000229344	COII
ENSG00000240409	3.91933	0.253079	1.46118	0.445546	0.655925	1	MTATP8P1	ENSG00000240409	MTATP8P1
ENSG00000248527	22349.2	0.400731	0.852938	0.651469	0.514744	1	MTATP6P1	ENSG00000248527	MTATP6P1
ENSG00000198744	596.871	0.332159	0.966979	0.537732	0.590762	1	MTCO3P12	ENSG00000198744	MTCO3P12
ENSG00000268663	0	NA	NA	NA	NA	NA	ENSG00000268663	ENSG00000268663	ENSG00000268663
ENSG00000284662	0	NA	NA	NA	NA	NA	OR4F16	A0A126GV92	OR1-1
ENSG00000229376	0	NA	NA	NA	NA	NA	ENSG00000229376	ENSG00000229376	ENSG00000229376
ENSG00000228327	20.2847	-0.0485301	0.775201	-0.0507507	0.959524	1	ENSG00000228327	ENSG00000228327	ENSG00000228327
ENSG00000223181	0	NA	NA	NA	NA	NA	RNU6-1199P	ENSG00000223181	RNU6-1199P
ENSG00000229905	0	NA	NA	NA	NA	NA	ENSG00000229905	ENSG00000229905	ENSG00000229905
ENSG00000237491	5.91386	0.108662	1.2172	0.0331443	0.97356	1	LINC01409	ENSG00000237491	LINC01409
ENSG00000285268	0	NA	NA	NA	NA	NA	ENSG00000285268	ENSG00000285268	ENSG00000285268
ENSG00000230092	7.47902	0.89416	1.24467	0.817576	0.413599	1	ENSG00000230092	ENSG00000230092	ENSG00000230092
ENSG00000177757	1.31539	-0.06698	1.48569	-0.0879622	0.929907	NA	FAM87B	ENSG00000177757	FAM87B
ENSG00000228794	278.969	-0.556491	1.07344	-0.523012	0.600966	1	LINC01128	ENSG00000228794	LINC01128
ENSG00000225880	5.70015	-0.0718092	1.04709	-0.0660376	0.947348	1	LINC00115	ENSG00000225880	NCRNA00115
ENSG00000230368	0.39122	0.321537	1.43642	0.219882	0.825963	NA	FAM41C	ENSG00000230368	FAM41C
ENSG00000234711	0.25709	0.95603	1.42888	0.892282	0.372242	NA	TUBB8P11	ENSG00000234711	TUBB8P11
ENSG00000283040	0	NA	NA	NA	NA	NA	ENSG00000283040	ENSG00000283040	ENSG00000283040
ENSG00000272438	44.559	0.558017	0.875349	0.671321	0.502016	1	ENSG00000272438	ENSG00000272438	ENSG00000272438
ENSG00000230699	56.2668	0.699478	1.10845	0.630038	0.52867	1	ENSG00000230699	ENSG00000230699	ENSG00000230699
ENSG00000241180	0.55576	-0.0355197	1.42805	0.239508	0.810712	NA	ENSG00000241180	ENSG00000241180	ENSG00000241180
ENSG00000223764	174.262	0.0110084	1.22104	0.0360398	0.971251	1	LINC02593	ENSG00000223764	LINC02593
ENSG00000187634	438.227	-0.0138237	0.790067	0.0259868	0.979268	1	SAMD11	Q96NU1	MRS
ENSG00000188976	1766.71	-0.0360004	0.576383	-0.0713139	0.943148	1	NOC2L	Q9Y3T9	NET15
ENSG00000187961	247.517	-0.118051	0.438032	-0.276974	0.7818	1	KLHL17	Q6TDP4	KLHL17
ENSG00000187583	0.135772	-0.684752	1.42599	-0.496765	0.619355	NA	PLEKHN1	Q494U1	CLPABP
ENSG00000187642	0.133172	-0.395387	1.42387	-0.267156	0.789349	NA	PERM1	Q5SV97	C1orf170
ENSG00000272512	0.101527	-1.03137	1.419	-0.696115	0.486357	NA	ENSG00000272512	ENSG00000272512	ENSG00000272512
ENSG00000188290	253.394	0.283031	0.465915	0.596117	0.551097	1	HES4	E9PB28	bHLHb42
ENSG00000187608	44.2458	-0.0324291	1.41652	-0.0800818	NA	NA	ISG15	P05161	G1P2
ENSG00000231702	0.0676848	-0.853908	1.41521	-0.557603	0.577115	NA	ENSG00000231702	ENSG00000231702	ENSG00000231702
ENSG00000224969	0.253872	0.577173	1.42926	0.721389	0.47067	NA	ENSG00000224969	ENSG00000224969	ENSG00000224969
ENSG00000188157	150.002	-0.189662	0.690787	-0.258404	0.796095	1	AGRN	O00468	AGRIN
ENSG00000242590	0	NA	NA	NA	NA	NA	ENSG00000242590	ENSG00000242590	ENSG00000242590
ENSG00000217801	40.4214	-0.507547	1.30216	-0.38429	0.700763	1	LOC100288175	ENSG00000217801	LOC100288175
ENSG00000273443	1.26599	-0.698669	1.49555	-0.459938	0.645561	NA	ENSG00000273443	ENSG00000273443	ENSG00000273443
ENSG00000237330	0	NA	NA	NA	NA	NA	RNF223	E7ERA6	RNF223
ENSG00000131591	374.653	0.56422	0.43397	1.28403	0.199131	1	C1orf159	Q96HA4	C1orf159
ENSG00000223823	0	NA	NA	NA	NA	NA	LINC01342	ENSG00000223823	LINC01342
ENSG00000207730	0.0639619	0.430647	1.41318	0.43235	0.665487	NA	MIR200B	ENSG00000207730	MIRN200B
ENSG00000207607	0	NA	NA	NA	NA	NA	MIR200A	ENSG00000207607	MIRN200A
ENSG00000198976	0	NA	NA	NA	NA	NA	MIR429	ENSG00000198976	MIRN429
ENSG00000272141	0.0338424	-0.569913	1.40986	-0.317245	0.751058	NA	ENSG00000272141	ENSG00000272141	ENSG00000272141
ENSG00000205231	0.0338424	-0.569913	1.40986	-0.317245	0.751058	NA	TTLL10-AS1	ENSG00000205231	TTLL10-AS1
ENSG00000162571	0.0639619	0.430647	1.41318	0.43235	0.665487	NA	TTLL10	Q6ZVT0	TTLL5
ENSG00000186891	0.773993	-0.589802	1.43377	-0.557613	0.577109	NA	TNFRSF18	Q9Y5U5	AITR
ENSG00000186827	0.0593394	0.40799	1.41231	0.410978	0.681089	NA	TNFRSF4	P43489	ACT35
ENSG00000078808	1370.03	-0.00505004	0.453409	-0.0117912	0.990592	1	SDF4	A0A024R084	Cab45
ENSG00000176022	1628.59	0.311476	0.288721	1.08029	0.280012	1	B3GALT6	Q96L58	ALGAZ
ENSG00000184163	3.46013	0.135437	1.40569	0.068235	0.945599	1	C1QTNF12	Q5T7M4	C1QDC2
ENSG00000260179	2.20311	0.632831	1.39899	0.547088	0.584318	1	ENSG00000260179	ENSG00000260179	ENSG00000260179
ENSG00000160087	1095.77	0.262987	0.749225	0.337764	0.735541	1	UBE2J2	A0A024R075	NCUBE-2
ENSG00000230415	0.494026	0.0194226	1.47062	0.0434067	0.965377	NA	ENSG00000230415	ENSG00000230415	ENSG00000230415
ENSG00000162572	19.5802	-0.0597109	1.25008	-0.0638329	0.949103	1	SCNN1D	A6NNF7	ENaCd
ENSG00000131584	1307.19	-0.23738	0.677115	-0.330757	0.740828	1	ACAP3	Q8WTZ1	CENTB5
ENSG00000278073	0	NA	NA	NA	NA	NA	MIR6726	ENSG00000278073	hsa-mir-6726
ENSG00000169972	543.164	0.0179701	0.619891	0.0294275	0.976524	1	PUSL1	Q8N0Z8	PUSL1
ENSG00000127054	851.355	0.296698	0.393467	0.740864	0.458776	1	INTS11	Q5TA45	CPSF3L
ENSG00000283712	0	NA	NA	NA	NA	NA	MIR6727	ENSG00000283712	hsa-mir-6727
ENSG00000240731	14.7753	-0.399334	1.29382	-0.207651	0.835501	1	ENSG00000240731	ENSG00000240731	ENSG00000240731
ENSG00000224051	263.934	-0.201748	0.640222	-0.324393	0.74564	1	CPTP	Q5TA50	GLTPD1
ENSG00000169962	8.95993	-0.0625573	1.06972	-0.0695788	0.944529	1	TAS1R3	Q7RTX0	T1R3
ENSG00000107404	473.511	-0.339529	0.804499	-0.381192	0.703061	1	DVL1	O14640	DRS2
ENSG00000284372	0	NA	NA	NA	NA	NA	MIR6808	ENSG00000284372	hsa-mir-6808
ENSG00000162576	14.8238	0.0576611	1.13802	0.0745179	0.940598	1	MXRA8	Q9BRK3	ASP3
ENSG00000175756	2177.61	0.257341	0.347368	0.742923	0.457529	1	AURKAIP1	A0A024R0F0	AIP
ENSG00000223663	0.266194	0.655541	1.4316	0.557439	0.577227	NA	NDUFB4P8	ENSG00000223663	NDUFB4P8
ENSG00000221978	1881.51	0.0830069	0.632164	0.141085	0.887803	1	CCNL2	Q96S94	ANIA-6B
ENSG00000224870	377.084	-0.293109	0.518089	-0.574879	0.565373	1	MRPL20-AS1	ENSG00000224870	MRPL20-AS1
ENSG00000242485	2449.82	0.281099	0.389245	0.737978	0.460528	1	MRPL20	Q9BYC9	L20mt
ENSG00000264293	0	NA	NA	NA	NA	NA	RN7SL657P	ENSG00000264293	RN7SL657P
ENSG00000272455	17.0238	-0.215625	1.36013	-0.149426	NA	NA	ENSG00000272455	ENSG00000272455	ENSG00000272455
ENSG00000235098	5.12583	0.477694	1.46624	0.357893	0.720423	1	ANKRD65	E5RJM6	ANKRD65
ENSG00000225905	0	NA	NA	NA	NA	NA	ENSG00000225905	ENSG00000225905	ENSG00000225905
ENSG00000205116	0	NA	NA	NA	NA	NA	TMEM88B	A6NKF7	TMEM88B
ENSG00000225285	0.0965641	0.57826	1.41836	0.567745	0.570208	NA	ENSG00000225285	ENSG00000225285	ENSG00000225285
ENSG00000179403	31.1085	0.296681	0.636456	0.451587	0.651567	1	VWA1	Q6PCB0	WARP
ENSG00000215915	2.09347	0.810652	1.45754	0.735425	0.462081	1	ATAD3C	Q5T2N8	ATAD3C
ENSG00000160072	260.82	0.0755226	0.649863	0.127651	0.898426	1	ATAD3B	Q5T9A4	AAA-TOB3
ENSG00000284740	1.66315	-0.660581	1.43864	-0.79083	0.429043	1	ENSG00000284740	ENSG00000284740	ENSG00000284740
ENSG00000197785	448.882	-0.252227	0.579352	-0.429635	0.667461	1	ATAD3A	Q9NVI7	HAYOS
ENSG00000205090	2.2586	-1.84472	1.38957	-1.31142	0.189717	1	TMEM240	Q5SV17	C1orf70
ENSG00000160075	6715.12	0.438764	0.474427	0.938396	0.348041	1	SSU72	Q9NP77	HSPC182
ENSG00000215014	30.6989	0.212437	1.37384	0.105428	NA	NA	ENSG00000215014	ENSG00000215014	ENSG00000215014
ENSG00000274481	0	NA	NA	NA	NA	NA	ENSG00000274481	ENSG00000274481	ENSG00000274481
ENSG00000228594	4358.64	-0.193011	0.693014	-0.226903	0.820499	1	FNDC10	F2Z333	C1orf233
ENSG00000272106	497.427	0.0564637	0.31299	0.162604	0.87083	1	ENSG00000272106	ENSG00000272106	ENSG00000272106
ENSG00000197530	888.848	0.0859042	0.575667	0.162644	0.870798	1	MIB2	Q96AX9	ZZANK1
ENSG00000189409	0.293721	-0.484279	1.42333	-0.277308	0.781544	NA	MMP23B	O75900	MIFR
ENSG00000248333	120.123	0.165074	0.65659	0.238393	0.811576	1	CDK11B	B7ZVY7	CDC2L1
ENSG00000272004	0.149827	0.350239	1.42681	0.339024	0.734592	NA	ENSG00000272004	ENSG00000272004	ENSG00000272004
ENSG00000189339	902.366	-0.283743	0.806048	-0.353422	0.723772	1	SLC35E2B	P0CK96	SLC35E2
ENSG00000269737	1.42202	0.673343	1.47399	0.454983	0.649121	NA	ENSG00000269737	ENSG00000269737	ENSG00000269737
ENSG00000215914	0.0996657	-0.470263	1.42256	-0.340732	0.733306	NA	MMP23A	ENSG00000215914	MIFR
ENSG00000008128	17.3497	0.177031	1.34427	0.149378	NA	NA	CDK11A	Q9UQ88	CDC2L2
ENSG00000268575	39.7575	0.0349061	1.07252	0.0227532	0.981847	1	ENSG00000268575	ENSG00000268575	ENSG00000268575
ENSG00000227775	0.452609	0.100934	1.48384	0.0516526	0.958805	NA	ENSG00000227775	ENSG00000227775	ENSG00000227775
ENSG00000215790	380.05	-0.199361	0.832136	-0.25644	0.797611	1	SLC35E2A	P0CK97	SLC35E2
ENSG00000008130	539.803	-0.385364	0.579028	-0.661399	0.508356	1	NADK	A0A024R058	dJ283E3.1
ENSG00000078369	6544.27	0.0105257	0.374025	0.0341743	0.972738	1	GNB1	B3KVK2	MRD42
ENSG00000231050	28.7375	0.344949	1.24363	0.298687	0.765179	1	ENSG00000231050	ENSG00000231050	ENSG00000231050
ENSG00000169885	0.0676848	-0.853908	1.41521	-0.557603	0.577115	NA	CALML6	B1AKR1	CAGLP
ENSG00000178821	16.1442	0.493642	1.05158	0.496605	0.619468	1	TMEM52	Q8NDY8	TMEM52
ENSG00000142609	2.54953	0.467418	1.36748	0.259296	0.795407	1	CFAP74	Q9C0B2	C1orf222
ENSG00000233542	0.0744495	0.477621	1.41493	0.476163	0.633959	NA	ENSG00000233542	ENSG00000233542	ENSG00000233542
ENSG00000187730	20.0787	0.199707	1.23	0.178132	0.858619	1	GABRD	A8K496	EIG10
ENSG00000226969	0	NA	NA	NA	NA	NA	LOC105378591	ENSG00000226969	LOC105378591
ENSG00000067606	1851.85	0.331395	0.335664	0.992271	0.321065	1	PRKCZ	Q05513	PKC-ZETA
ENSG00000271806	0.477015	-0.0311719	1.4383	-0.0340341	0.97285	NA	ENSG00000271806	ENSG00000271806	ENSG00000271806
ENSG00000182873	56.8177	-0.472546	0.616319	-0.752854	0.451537	1	PRKCZ-AS1	ENSG00000182873	PRKCZ-AS1
ENSG00000162585	646.001	0.0553087	0.642532	0.0980175	0.921918	1	FAAP20	Q6ZRT9	C1orf86
ENSG00000234396	0	NA	NA	NA	NA	NA	ENSG00000234396	ENSG00000234396	ENSG00000234396
ENSG00000157933	41.5379	0.0369176	0.717665	0.0787521	0.93723	1	SKI	P12755	SGS
ENSG00000116151	179.409	-0.361141	1.31755	-0.289742	0.772013	1	MORN1	Q5T089	MORN1
ENSG00000272161	0.616643	-0.331061	1.48854	-0.214104	0.830466	NA	ENSG00000272161	ENSG00000272161	ENSG00000272161
ENSG00000269896	2.57967	-0.449624	1.41931	-0.331159	0.740524	1	LOC100129534	ENSG00000269896	LOC100129534
ENSG00000272420	4.33006	-0.423311	1.07777	-0.386264	0.699301	1	ENSG00000272420	ENSG00000272420	ENSG00000272420
ENSG00000157916	1390.24	0.103312	0.689868	0.151485	0.879593	1	RER1	O15258	RER1
ENSG00000157911	726.193	0.150677	0.811628	0.173708	0.862095	1	PEX10	A0A024R068	NALD
ENSG00000149527	75.0006	0.109727	1.1626	0.087503	0.930272	1	PLCH2	O75038	PLC-L4
ENSG00000224387	0.0372247	0.236645	1.40679	0.239517	0.810705	NA	ENSG00000224387	ENSG00000224387	ENSG00000224387
ENSG00000229393	0.0265256	-0.495864	1.4084	-0.277303	0.781548	NA	ENSG00000229393	ENSG00000229393	ENSG00000229393
ENSG00000157881	785.2	0.0724891	0.668201	0.101491	0.919161	1	PANK4	Q9NVE7	PANK4
ENSG00000197921	363.033	0.230202	1.19532	0.104156	0.917045	1	HES5	Q5TA89	bHLHb38
ENSG00000272449	18.7596	-0.608704	1.07317	-0.614923	0.538605	1	ENSG00000272449	ENSG00000272449	ENSG00000272449
ENSG00000238164	0.202373	0.859382	1.42663	0.812348	0.416592	NA	ENSG00000238164	ENSG00000238164	ENSG00000238164
ENSG00000157873	0.463887	-0.255153	1.49988	-0.174171	0.861731	NA	TNFRSF14	A0A024R052	ATAR
ENSG00000225931	0.273453	-1.04667	1.43201	-0.771001	0.440706	NA	ENSG00000225931	ENSG00000225931	ENSG00000225931
ENSG00000228037	0.0372247	0.236645	1.40679	0.239517	0.810705	NA	LOC100996583	ENSG00000228037	LOC100996583
ENSG00000157870	1032.99	-0.648107	0.394009	-1.64288	0.100407	1	PRXL2B	A0A0A0MT35	C1orf93
ENSG00000142606	5.77452	0.187741	1.10536	0.0923705	0.926404	1	MMEL1	B3KS82	MMEL2
ENSG00000237058	2.08657	0.374453	1.48817	0.449921	0.652768	1	ENSG00000237058	ENSG00000237058	ENSG00000237058
ENSG00000215912	4.29166	0.121237	1.3262	0.077679	0.938083	1	TTC34	A8MYJ7	TTC34
ENSG00000283259	0	NA	NA	NA	NA	NA	ENSG00000283259	ENSG00000283259	ENSG00000283259
ENSG00000233234	0	NA	NA	NA	NA	NA	ENSG00000233234	ENSG00000233234	ENSG00000233234
ENSG00000231630	0.0265256	-0.495864	1.4084	-0.277303	0.781548	NA	ENSG00000231630	ENSG00000231630	ENSG00000231630
ENSG00000284745	0	NA	NA	NA	NA	NA	ENSG00000284745	ENSG00000284745	ENSG00000284745
ENSG00000169717	0.0296697	0.182395	1.40565	0.239517	0.810705	NA	ACTRT2	Q8TDY3	ARPM2
ENSG00000177133	22.389	0.234776	1.33524	0.100166	0.920212	1	PRDM16-DT	ENSG00000177133	LINC00982
ENSG00000142611	15.533	-0.055159	1.33869	-0.0973042	0.922485	1	PRDM16	Q9HAZ2	CMD1LL
ENSG00000283572	0	NA	NA	NA	NA	NA	MIR4251	ENSG00000283572	MIR4251
ENSG00000226286	0	NA	NA	NA	NA	NA	ENSG00000226286	ENSG00000226286	ENSG00000226286
ENSG00000279839	0.273781	-0.189349	1.43431	-0.128729	0.897572	NA	ENSG00000279839	ENSG00000279839	ENSG00000279839
ENSG00000272235	0.0616506	0.419437	1.41275	0.421789	0.673179	NA	ENSG00000272235	ENSG00000272235	ENSG00000272235
ENSG00000130762	46.372	0.0733234	1.36675	0.0986148	0.921444	1	ARHGEF16	B3KTS4	GEF16
ENSG00000272088	0	NA	NA	NA	NA	NA	ENSG00000272088	ENSG00000272088	ENSG00000272088
ENSG00000162591	46.2754	0.101042	1.21442	0.0651272	0.948073	1	MEGF6	O75095	EGFL3
ENSG00000207776	0.0372247	0.236645	1.40679	0.239517	0.810705	NA	MIR551A	ENSG00000207776	MIRN551A
ENSG00000238260	3.58038	0.092471	1.13952	0.0223953	0.982133	1	ENSG00000238260	ENSG00000238260	ENSG00000238260
ENSG00000158109	233.952	-0.365882	0.512386	-0.7216	0.47054	1	TPRG1L	Q5T0D9	FAM79A
ENSG00000116213	393.37	0.40273	0.788509	0.504215	0.61411	1	WRAP73	Q9P2S5	WDR8
ENSG00000078900	5.94733	-0.76727	1.46392	-0.518227	0.6043	1	TP73	O15350	P73
ENSG00000227589	0.256508	-1.03567	1.43144	-0.750521	0.452941	NA	ENSG00000227589	ENSG00000227589	ENSG00000227589
ENSG00000235131	0	NA	NA	NA	NA	NA	ENSG00000235131	ENSG00000235131	ENSG00000235131
ENSG00000227372	355.574	-0.158295	0.587207	-0.265764	0.790421	1	TP73-AS1	ENSG00000227372	KIAA0495
ENSG00000276189	0	NA	NA	NA	NA	NA	ENSG00000276189	ENSG00000276189	ENSG00000276189
ENSG00000162592	19.4784	-0.427885	1.31884	-0.288588	0.772897	1	CCDC27	Q2M243	CCDC27
ENSG00000235169	0.0296697	0.182395	1.40565	0.239517	0.810705	NA	SMIM1	B2RUZ4	Vel
ENSG00000130764	1494.31	0.0979721	0.682158	0.13408	0.89334	1	LRRC47	A0A024R4G1	LRRC47
ENSG00000266075	0.315187	1.03912	1.43061	0.95995	0.33708	NA	RN7SL574P	ENSG00000266075	RN7SL574P
ENSG00000272153	0.594654	-0.420587	1.50794	-0.277293	0.781555	NA	ENSG00000272153	ENSG00000272153	ENSG00000272153
ENSG00000116198	457.742	-0.00927815	0.550041	-0.0202796	0.98382	1	CEP104	O60308	CFAP256
ENSG00000169598	139.006	0.261896	0.565363	0.44483	0.656443	1	DFFB	B4DZS0	CAD
ENSG00000198912	370.732	0.461633	0.33791	1.35486	0.175461	1	C1orf174	Q8IYL3	C1orf174
ENSG00000236423	1.72612	0.390433	1.44449	0.196989	0.843836	1	LINC01134	ENSG00000236423	LINC01134
ENSG00000233304	0.567928	0.374167	1.5044	0.240406	0.810016	NA	ENSG00000233304	ENSG00000233304	ENSG00000233304
ENSG00000226374	0.0931818	-0.0113163	1.42196	0.0648102	0.948325	NA	LINC01345	ENSG00000226374	LINC01345
ENSG00000284668	0.129335	-0.240417	1.4265	-0.157367	0.874956	NA	LINC02780	ENSG00000284668	LINC02780
ENSG00000284703	0.31846	0.171264	1.43519	0.122543	0.902469	NA	ENSG00000284703	ENSG00000284703	ENSG00000284703
ENSG00000229280	0.152971	0.752622	1.42381	0.721393	0.470668	NA	EEF1DP6	ENSG00000229280	EEF1DP6
ENSG00000235054	0.0319809	0.199374	1.40599	0.239517	0.810705	NA	LINC01777	ENSG00000235054	LINC01777
ENSG00000284694	0.327591	-0.372134	1.43479	-0.263464	0.792193	NA	ENSG00000284694	ENSG00000284694	ENSG00000284694
ENSG00000227169	0.805974	-0.399566	1.43562	-0.340741	0.733299	NA	ENSG00000227169	ENSG00000227169	ENSG00000227169
ENSG00000232596	0.095493	0.00181844	1.42224	0.0753639	0.939925	NA	LINC01646	ENSG00000232596	LINC01646
ENSG00000196581	113.237	5.52194	0.959365	5.70437	1.16773e-08	9.03337e-06	AJAP1	Q9UKB5	MOT8
ENSG00000284739	0.0616506	0.419437	1.41275	0.421789	0.673179	NA	ENSG00000284739	ENSG00000284739	ENSG00000284739
ENSG00000284674	0.219244	0.892974	1.42744	0.840024	0.400895	NA	LINC02781	ENSG00000284674	LINC02781
ENSG00000231510	0.175613	0.119692	1.42801	0.20244	0.839573	NA	ENSG00000231510	ENSG00000231510	ENSG00000231510
ENSG00000284616	0.165489	-0.398017	1.42921	-0.283346	0.776912	NA	ENSG00000284616	ENSG00000284616	ENSG00000284616
ENSG00000284692	0.483608	0.469951	1.4375	0.31411	0.753438	NA	LOC105376686	ENSG00000284692	LOC105376686
ENSG00000284666	0.0338424	-0.569913	1.40986	-0.317245	0.751058	NA	ENSG00000284666	ENSG00000284666	ENSG00000284666
ENSG00000260972	0	NA	NA	NA	NA	NA	ENSG00000260972	ENSG00000260972	ENSG00000260972
ENSG00000283356	0	NA	NA	NA	NA	NA	ENSG00000283356	ENSG00000283356	ENSG00000283356
ENSG00000236948	0.10643	0.611125	1.41945	0.597325	0.550291	NA	ENSG00000236948	ENSG00000236948	ENSG00000236948
ENSG00000264341	0	NA	NA	NA	NA	NA	ENSG00000264341	ENSG00000264341	ENSG00000264341
ENSG00000264101	0	NA	NA	NA	NA	NA	MIR4689	ENSG00000264101	mir-4689
ENSG00000131697	129.368	0.269728	0.821794	0.302152	0.762536	1	NPHP4	B3KW36	POC10
ENSG00000069424	66.7253	-0.370424	1.11211	-0.333156	0.739016	1	KCNAB2	A0A024R4E3	AKR6A5
ENSG00000116254	119.496	-0.230168	0.456338	-0.505236	0.613393	1	CHD5	Q8TDI0	CHD-5
ENSG00000116251	2476.35	-0.0840028	0.53911	-0.132357	0.894702	1	RPL22	P35268	EAP
ENSG00000226944	3.64572	-0.512756	1.40708	-0.364228	0.715688	1	RNF207-AS1	ENSG00000226944	RNF207-AS1
ENSG00000158286	24.6864	0.643839	1.39744	0.420584	0.674059	1	RNF207	Q6ZRF8	C1orf188
ENSG00000116237	1618.97	0.0723025	0.714615	0.124377	0.901016	1	ICMT	A0A024R4F6	HSTE14
ENSG00000225077	0.854908	0.295376	1.51551	0.144464	0.885134	NA	ENSG00000225077	ENSG00000225077	ENSG00000225077
ENSG00000173673	0.735195	1.41979	1.50943	1.06846	0.285311	NA	HES3	Q5TGS1	bHLHb43
ENSG00000158292	5233.05	-0.20904	0.801627	-0.186375	0.852151	1	GPR153	A0A0I9QQ03	PGR1
ENSG00000097021	15062.2	0.208658	0.49638	0.429408	0.667626	1	ACOT7	O00154	ACH1
ENSG00000271746	0	NA	NA	NA	NA	NA	ENSG00000271746	ENSG00000271746	ENSG00000271746
ENSG00000069812	3.64434	1.91946	1.3171	1.32728	0.184418	1	HES2	Q9Y543	bHLHb40
ENSG00000187017	4.6165	1.76357	1.26235	1.38161	0.16709	1	ESPN	B1AK53	DFNB36
ENSG00000265392	0	NA	NA	NA	NA	NA	MIR4252	ENSG00000265392	MIR4252
ENSG00000231868	0.0338424	-0.569913	1.40986	-0.317245	0.751058	NA	ENSG00000231868	ENSG00000231868	ENSG00000231868
ENSG00000215788	36.8093	-0.427437	0.931705	-0.435106	0.663486	1	TNFRSF25	Q93038	APO-3
ENSG00000171680	85.5581	0.385519	0.529854	0.713126	0.475768	1	PLEKHG5	O94827	CMTRIC
ENSG00000162408	226.972	-0.129696	1.27364	-0.115557	0.908004	1	NOL9	Q5SY16	Grc3
ENSG00000253022	0.0296697	0.182395	1.40565	0.239517	0.810705	NA	RNU6-731P	ENSG00000253022	RNU6-731P
ENSG00000229519	0.402127	0.411532	1.43508	0.485492	0.627328	NA	ENSG00000229519	ENSG00000229519	ENSG00000229519
ENSG00000173662	0.991263	1.25475	1.46569	0.873687	0.382289	NA	TAS1R1	Q7RTX1	GM148
ENSG00000204859	416.782	0.289249	0.644981	0.444103	0.656968	1	ZBTB48	A8K291	HKR3
ENSG00000162413	199.9	-0.242957	0.75546	-0.350482	0.725977	1	KLHL21	Q9UJP4	KLHL21
ENSG00000116273	151.41	-0.339538	1.29811	-0.29096	0.771082	1	PHF13	A0A158RFV6	PHF5
ENSG00000041988	653.331	0.102608	0.822888	0.110899	0.911696	1	THAP3	Q8WTV1	THAP3
ENSG00000007923	636.34	-0.0522568	0.709402	-0.0737521	0.941208	1	DNAJC11	Q9NVH1	dJ126A5.1
ENSG00000228750	0.225278	0.176077	1.43202	0.150815	0.880121	NA	ENSG00000228750	ENSG00000228750	ENSG00000228750
ENSG00000284744	0.418126	0.00772229	1.43744	-0.00450131	0.996408	NA	ENSG00000284744	ENSG00000284744	ENSG00000284744
ENSG00000237436	20.7378	0.0476393	1.09917	0.0600187	0.952141	1	ENSG00000237436	ENSG00000237436	ENSG00000237436
ENSG00000171735	1875.59	-0.285477	0.333178	-0.851258	0.394626	1	CAMTA1	Q9Y6Y1	CANPMR
ENSG00000227950	0	NA	NA	NA	NA	NA	RPL37P9	ENSG00000227950	RPL37_1_4
ENSG00000237365	0.187052	0.467219	1.42879	0.424565	0.671154	NA	ENSG00000237365	ENSG00000237365	ENSG00000237365
ENSG00000207056	0.0996657	-0.470263	1.42256	-0.340732	0.733306	NA	RNU1-8P	ENSG00000207056	RNU1-8
ENSG00000237402	1.85415	-0.391831	1.51354	-0.137967	0.890267	1	ENSG00000237402	ENSG00000237402	ENSG00000237402
ENSG00000237728	0	NA	NA	NA	NA	NA	CAMTA1-AS2	ENSG00000237728	CAMTA1-AS2
ENSG00000225126	0.0265256	-0.495864	1.4084	-0.277303	0.781548	NA	ENSG00000225126	ENSG00000225126	ENSG00000225126
ENSG00000270171	2.55296	0.00933716	1.41486	-0.0143499	0.988551	1	ENSG00000270171	ENSG00000270171	ENSG00000270171
ENSG00000270035	1.96103	0.522212	1.50741	0.498644	0.61803	1	ENSG00000270035	ENSG00000270035	ENSG00000270035
ENSG00000269978	11.2895	0.25473	1.0144	0.249348	0.803091	1	ENSG00000269978	ENSG00000269978	ENSG00000269978
ENSG00000049245	170.04	-0.309485	1.08341	-0.317538	0.750836	1	VAMP3	Q15836	CEB
ENSG00000269925	0.147516	0.342514	1.42667	0.333281	0.738922	NA	ENSG00000269925	ENSG00000269925	ENSG00000269925
ENSG00000049246	52.1258	-0.484829	0.6773	-0.742025	0.458072	1	PER3	A0A087WV69	FASPS3
ENSG00000236266	0.414913	0.322047	1.43489	0.431914	0.665804	NA	ENSG00000236266	ENSG00000236266	ENSG00000236266
ENSG00000049247	111.246	0.222192	0.651902	0.349954	0.726373	1	UTS2	O95399	PRO1068
ENSG00000049249	13.5932	1.43963	1.30864	1.04148	0.297652	1	TNFRSF9	Q07011	4-1BB
ENSG00000270330	0.0296697	0.182395	1.40565	0.239517	0.810705	NA	ENSG00000270330	ENSG00000270330	ENSG00000270330
ENSG00000116288	17799.9	0.156031	0.318088	0.504965	0.613583	1	PARK7	Q99497	DJ-1
ENSG00000200344	0.0959428	0.576447	1.4183	0.566136	0.571302	NA	ENSG00000200344	ENSG00000200344	ENSG00000200344
ENSG00000284747	1.26577	0.0274236	1.43467	-0.0107682	0.991408	NA	ENSG00000284747	ENSG00000284747	ENSG00000284747
ENSG00000284716	0.273961	0.98286	1.42946	0.913994	0.36072	NA	ENSG00000284716	ENSG00000284716	ENSG00000284716
ENSG00000116285	545.929	-0.835061	0.236484	-3.52982	0.000415839	0.0980514	ERRFI1	B3KTV8	GENE-33
ENSG00000238290	0.741896	0.325246	1.50358	0.221371	0.824803	NA	ENSG00000238290	ENSG00000238290	ENSG00000238290
ENSG00000232848	0.399816	0.407094	1.43503	0.482108	0.62973	NA	ENSG00000232848	ENSG00000232848	ENSG00000232848
ENSG00000229305	0.0593394	0.40799	1.41231	0.410978	0.681089	NA	LOC100129776	ENSG00000229305	LOC100129776
ENSG00000227634	0	NA	NA	NA	NA	NA	LINC01714	ENSG00000227634	LINC01714
ENSG00000200975	0.162552	0.271843	1.422	0.421785	0.673182	NA	RNU1-7P	ENSG00000200975	RNU1-7
ENSG00000233645	0.0296697	0.182395	1.40565	0.239517	0.810705	NA	ENSG00000233645	ENSG00000233645	ENSG00000233645
ENSG00000251977	0	NA	NA	NA	NA	NA	RNU6-991P	ENSG00000251977	RNU6-991P
ENSG00000162426	102.567	0.160157	0.447173	0.335752	0.737058	1	SLC45A1	Q9Y2W3	DNB5
ENSG00000252254	0	NA	NA	NA	NA	NA	ENSG00000252254	ENSG00000252254	ENSG00000252254
ENSG00000142599	989.955	0.0248622	0.395009	0.0780636	0.937777	1	RERE	A0A024R4E9	ARG
ENSG00000232912	0.479396	0.379583	1.48467	0.234304	0.814749	NA	ENSG00000232912	ENSG00000232912	ENSG00000232912
ENSG00000221083	0.0585066	-0.163541	1.41546	-0.0660322	0.947352	NA	ENSG00000221083	ENSG00000221083	ENSG00000221083
ENSG00000270282	0.259359	0.0620165	1.43363	0.0533253	0.957473	NA	ENSG00000270282	ENSG00000270282	ENSG00000270282
ENSG00000234619	0.133508	-0.638911	1.42582	-0.477492	0.633012	NA	RPL7P11	ENSG00000234619	RPL7_1_6
ENSG00000224315	0.460391	0.928887	1.43525	0.752432	0.451791	NA	RPL7P7	ENSG00000224315	RPL7_1_7
ENSG00000222511	0.122851	0.15111	1.4252	0.194921	0.845454	NA	ENSG00000222511	ENSG00000222511	ENSG00000222511
ENSG00000226545	0.0959428	0.576447	1.4183	0.566136	0.571302	NA	RPL27P3	ENSG00000226545	RPL27P3
ENSG00000228423	0.682966	-0.195508	1.51338	-0.10936	0.912917	NA	ENSG00000228423	ENSG00000228423	ENSG00000228423
ENSG00000229716	0	NA	NA	NA	NA	NA	ENSG00000229716	ENSG00000229716	ENSG00000229716
ENSG00000074800	23396.7	-0.388896	0.329822	-1.17388	0.240442	1	ENO1	P06733	ENO1L1
ENSG00000274258	0	NA	NA	NA	NA	NA	MIR6728	ENSG00000274258	hsa-mir-6728
ENSG00000230679	4.09599	0.786834	1.24318	0.665255	0.505888	1	ENO1-AS1	ENSG00000230679	ENO1-AS1
ENSG00000201725	0	NA	NA	NA	NA	NA	RNU6-304P	ENSG00000201725	RNU6-304P
ENSG00000238249	0.651024	0.225985	1.48328	0.288482	0.772977	NA	ENSG00000238249	ENSG00000238249	ENSG00000238249
ENSG00000232208	0.186364	0.0427079	1.43045	0.057723	0.953969	NA	ENSG00000232208	ENSG00000232208	ENSG00000232208
ENSG00000232663	0.0639619	0.430647	1.41318	0.43235	0.665487	NA	ENSG00000232663	ENSG00000232663	ENSG00000232663
ENSG00000131686	0.349655	0.198364	1.44716	0.169076	0.865736	NA	CA6	B4DUH8	CA-VI
ENSG00000265141	0.182191	0.376078	1.42901	0.361334	0.71785	NA	RN7SL451P	ENSG00000265141	RN7SL451P
ENSG00000197241	0.255398	0.562701	1.43167	0.492175	0.622596	NA	SLC2A7	Q6PXP3	GLUT-7
ENSG00000142583	3.24865	0.50517	1.48434	0.420701	0.673973	1	SLC2A5	A0A140VJK5	GLUT-5
ENSG00000252404	0.084293	-0.587429	1.41326	-0.317249	0.751054	NA	ENSG00000252404	ENSG00000252404	ENSG00000252404
ENSG00000180758	2.89291	0.745773	1.45689	0.495943	0.619935	1	GPR157	Q5UAW9	GPR157
ENSG00000228526	0.687505	1.33827	1.43615	1.21703	0.223592	NA	MIR34AHG	ENSG00000228526	MIR34AHG
ENSG00000284357	0	NA	NA	NA	NA	NA	MIR34A	ENSG00000284357	MIRN34A
ENSG00000234546	3.00499	2.61695	1.41929	1.88841	0.0589705	1	LNCTAM34A	ENSG00000234546	GUARDIN
ENSG00000049239	107.959	0.133779	1.29961	0.0690146	0.944978	1	H6PD	R4GMU1	CORTRD1
ENSG00000171621	19.3773	-0.0796513	1.44099	-0.0839935	0.933062	1	SPSB1	A0A024R4G8	SSB-1
ENSG00000284652	0.148899	0.73663	1.42335	0.70834	0.478734	NA	ENSG00000284652	ENSG00000284652	ENSG00000284652
ENSG00000284693	18.7502	-0.0407129	1.44643	-0.0523282	0.958267	1	LINC02606	ENSG00000284693	LINC02606
ENSG00000252956	0	NA	NA	NA	NA	NA	RNA5SP40	ENSG00000252956	RN5S40
ENSG00000235263	0.644256	0.34712	1.43949	0.201638	0.840199	NA	ENSG00000235263	ENSG00000235263	ENSG00000235263
ENSG00000171612	1240.47	0.340711	0.714446	0.471395	0.637358	1	SLC25A33	Q9BSK2	BMSC-MCP
ENSG00000231181	0.165148	0.780154	1.42457	0.745273	0.456107	NA	RPL9P11	ENSG00000231181	RPL9_1_9
ENSG00000188807	109.309	-0.292877	0.875216	-0.363348	0.716345	1	TMEM201	Q5SNT2	Ima1
ENSG00000171608	31.081	0.0650375	1.28261	0.0563819	NA	NA	PIK3CD	O00329	APDS
ENSG00000179840	0.157593	0.763332	1.42411	0.73069	0.464968	NA	PIK3CD-AS1	ENSG00000179840	C1orf200
ENSG00000233268	0.159455	0.298973	1.42779	0.305651	0.759871	NA	ENSG00000233268	ENSG00000233268	ENSG00000233268
ENSG00000231789	14.0116	0.377109	0.810897	0.519049	0.603726	1	PIK3CD-AS2	ENSG00000231789	PIK3CD-AS2
ENSG00000171603	705.788	-0.273348	0.672351	-0.416931	0.676729	1	CLSTN1	O94985	ALC-ALPHA
ENSG00000271264	0.122851	0.15111	1.4252	0.194921	0.845454	NA	ENSG00000271264	ENSG00000271264	ENSG00000271264
ENSG00000280113	0.787885	0.75122	1.51073	0.440241	0.659763	NA	ENSG00000280113	ENSG00000280113	ENSG00000280113
ENSG00000178585	583.353	-0.0258257	0.440111	-0.0531651	0.9576	1	CTNNBIP1	A0A024R4D7	ICAT
ENSG00000223989	0	NA	NA	NA	NA	NA	ENSG00000223989	ENSG00000223989	ENSG00000223989
ENSG00000162441	666.839	0.117028	1.08746	0.127294	0.898707	1	LZIC	A0A024R4I7	LZIC
ENSG00000228150	1.37901	-0.208813	1.43254	-0.177	0.859509	NA	ENSG00000228150	ENSG00000228150	ENSG00000228150
ENSG00000173614	242.446	-0.227879	1.19202	-0.157198	0.875088	1	NMNAT1	A0A024R4E1	LCA9
ENSG00000202415	9.63657	-1.06053	1.3372	-0.773052	0.439492	1	ENSG00000202415	ENSG00000202415	ENSG00000202415
ENSG00000283611	0.160867	-0.424995	1.42886	-0.304209	0.760968	NA	TMEM274P	ENSG00000283611	TMEM274P
ENSG00000265521	0.0265256	-0.495864	1.4084	-0.277303	0.781548	NA	MIR5697	ENSG00000265521	MIR5697
ENSG00000241326	0	NA	NA	NA	NA	NA	ENSG00000241326	ENSG00000241326	ENSG00000241326
ENSG00000162444	1.53083	-0.538884	1.50975	-0.330663	0.740899	NA	RBP7	Q96R05	CRABP4
ENSG00000130939	408.826	-0.373042	0.446071	-0.834281	0.404122	1	UBE4B	O95155	E4
ENSG00000224340	0.0616506	0.419437	1.41275	0.421789	0.673179	NA	RPL21P21	ENSG00000224340	RPL21_1_11
ENSG00000233623	0.0676848	-0.853908	1.41521	-0.557603	0.577115	NA	PGAM1P11	ENSG00000233623	PGAM1P11
ENSG00000201746	0	NA	NA	NA	NA	NA	RNU6-828P	ENSG00000201746	RNU6-828P
ENSG00000054523	21663.9	-0.115557	0.673582	-0.121413	0.903364	1	KIF1B	O60333	CMT2
ENSG00000264881	0.138411	0.710697	1.42259	0.685561	0.49299	NA	ENSG00000264881	ENSG00000264881	ENSG00000264881
ENSG00000199562	0.249684	-0.275288	1.43165	-0.18496	0.85326	NA	RNU6-37P	ENSG00000199562	RNU6-37
ENSG00000264501	0	NA	NA	NA	NA	NA	RN7SL731P	ENSG00000264501	RN7SL731P
ENSG00000284735	81.2244	-0.374236	1.21411	-0.229107	0.818786	1	ENSG00000284735	ENSG00000284735	ENSG00000284735
ENSG00000284642	35.6787	0.191917	0.980834	0.230675	0.817567	1	ENSG00000284642	ENSG00000284642	ENSG00000284642
ENSG00000142657	5329.16	0.345385	0.372283	0.924967	0.354983	1	PGD	B4E2U0	6PGD
ENSG00000271989	0.394501	0.793462	1.43465	0.653447	0.513468	NA	ENSG00000271989	ENSG00000271989	ENSG00000271989
ENSG00000251503	157.243	0.0540829	0.70108	0.0907141	0.92772	1	CENPS-CORT	A0A087WT10	APITD1
ENSG00000175279	21.0709	-0.197377	0.874267	-0.231679	0.816787	1	CENPS	Q8N2Z9	APITD1
ENSG00000241563	10.976	-0.208354	1.38856	-0.12377	0.901498	1	CORT	O00230	CST-14
ENSG00000160049	791.876	-0.0622119	0.769717	-0.092161	0.92657	1	DFFA	O00273	DFF-45
ENSG00000203469	0	NA	NA	NA	NA	NA	ENSG00000203469	ENSG00000203469	ENSG00000203469
ENSG00000142655	21.7904	-0.452654	0.658767	-0.710956	0.477112	1	PEX14	O75381	NAPP2
ENSG00000243267	0	NA	NA	NA	NA	NA	RN7SL614P	ENSG00000243267	RN7SL614P
ENSG00000130940	34.6038	0.0621942	1.04659	0.0709868	0.943408	1	CASZ1	B3KRV8	CAS11
ENSG00000272078	1.34999	0.457641	1.48414	0.236974	0.812677	NA	ENSG00000272078	ENSG00000272078	ENSG00000272078
ENSG00000225158	0.0319809	0.199374	1.40599	0.239517	0.810705	NA	HSPE1P24	ENSG00000225158	HSPE1P24
ENSG00000175262	0.840337	0.767958	1.49983	0.551435	0.581335	NA	C1orf127	B7ZLG7	C1orf127
ENSG00000215785	0.621242	0.0741437	1.5084	0.0212091	0.983079	NA	ENSG00000215785	ENSG00000215785	ENSG00000215785
ENSG00000120948	946.116	-0.497329	0.554033	-0.906694	0.364569	1	TARDBP	A0A024R4E2	ALS10
ENSG00000277726	3.19919	-0.129257	1.22665	-0.10199	0.918765	1	ENSG00000277726	ENSG00000277726	ENSG00000277726
ENSG00000009724	1.89999	-0.333063	1.31761	-0.288573	0.772908	1	MASP2	O00187	MAP19
ENSG00000271895	21.5988	-0.25697	1.20799	-0.186961	0.851691	1	ENSG00000271895	ENSG00000271895	ENSG00000271895
ENSG00000116649	4738.25	0.0505984	0.450198	0.124885	0.900615	1	SRM	P19623	PAPT
ENSG00000171824	1572.54	-0.0352146	0.903099	-0.0370883	0.970415	1	EXOSC10	Q01780	PM-Scl
ENSG00000226849	0.61209	-0.330579	1.43776	-0.233182	0.81562	NA	ENSG00000226849	ENSG00000226849	ENSG00000226849
ENSG00000230337	9.25526	-0.132582	1.12594	-0.0986619	0.921407	1	EXOSC10-AS1	ENSG00000230337	EXOSC10-AS1
ENSG00000198793	252.135	-0.1398	0.7578	-0.172992	0.862658	1	MTOR	P42345	FRAP
ENSG00000225602	0.0635121	-0.245802	1.41656	-0.105398	0.91606	NA	MTOR-AS1	ENSG00000225602	MTOR-AS1
ENSG00000253086	0	NA	NA	NA	NA	NA	ENSG00000253086	ENSG00000253086	ENSG00000253086
ENSG00000171819	1.20382	1.94526	1.51046	1.24818	0.211965	NA	ANGPTL7	O43827	AngX
ENSG00000207451	0.0338424	-0.569913	1.40986	-0.317245	0.751058	NA	RNU6-291P	ENSG00000207451	RNU6-291P
ENSG00000238173	0	NA	NA	NA	NA	NA	ENSG00000238173	ENSG00000238173	ENSG00000238173
ENSG00000120942	516.409	-0.215728	0.634703	-0.354881	0.722679	1	UBIAD1	Q9Y5Z9	SCCD
ENSG00000238199	0.0561953	-0.182989	1.41494	-0.0660322	0.947352	NA	ENSG00000238199	ENSG00000238199	ENSG00000238199
ENSG00000284646	3.85625	-0.314136	1.38443	-0.253975	0.799515	1	ENSG00000284646	ENSG00000284646	ENSG00000284646
ENSG00000224338	0	NA	NA	NA	NA	NA	MTCYBP45	ENSG00000224338	MTCYBP45
ENSG00000204624	166.465	-0.290154	0.908846	-0.337706	0.735585	1	DISP3	Q9P2K9	PTCHD2
ENSG00000235643	1.77246	0.133222	1.49936	0.152411	0.878863	1	LINC01647	ENSG00000235643	LINC01647
ENSG00000284708	6.88803	1.09559	1.14374	0.988372	0.32297	1	ENSG00000284708	ENSG00000284708	ENSG00000284708
ENSG00000116661	488.068	-0.702101	0.571485	-1.21574	0.224085	1	FBXO2	Q9UK22	FBG1
ENSG00000132879	424.297	-0.401694	0.823081	-0.481446	0.6302	1	FBXO44	A0A024R4F9	FBG3
ENSG00000116663	55.8026	0.758493	1.08428	0.645897	0.518346	1	FBXO6	Q9NRD1	FBG2
ENSG00000116670	3039.57	0.717557	0.536058	1.34908	0.177313	1	MAD2L2	A0A024R4I4	FANCV
ENSG00000162490	489.96	0.92315	0.711763	1.31386	0.188894	1	DRAXIN	Q8NBI3	AGPA3119
ENSG00000177674	215.236	0.195813	1.26646	0.0774808	NA	NA	AGTRAP	Q6RW13	ATRAP
ENSG00000215910	0.282756	0.617784	1.43243	0.530784	0.595568	NA	C1orf167	A2VCK6	C1orf167
ENSG00000177553	0	NA	NA	NA	NA	NA	C1orf167-AS1	ENSG00000177553	C1orf167-AS1
ENSG00000177000	235.346	-0.00697302	0.638968	-9.37141e-07	0.999999	1	MTHFR	P42898	MTHFR
ENSG00000011021	1026.02	-0.0159014	0.408318	-0.037143	0.970371	1	CLCN6	P51797	CLC-6
ENSG00000242349	30.7609	-0.958711	1.28577	-0.690206	0.490065	1	ENSG00000242349	ENSG00000242349	ENSG00000242349
ENSG00000276470	0	NA	NA	NA	NA	NA	ENSG00000276470	ENSG00000276470	ENSG00000276470
ENSG00000278852	0	NA	NA	NA	NA	NA	ENSG00000278852	ENSG00000278852	ENSG00000278852
ENSG00000175206	59.4611	0.382006	1.37879	0.181887	NA	NA	NPPA	P01160	ANF
ENSG00000275915	0	NA	NA	NA	NA	NA	ENSG00000275915	ENSG00000275915	ENSG00000275915
ENSG00000120937	0.409791	-0.348417	1.43736	-0.237071	0.812602	NA	NPPB	P16860	BNP
ENSG00000224904	0.125163	0.161016	1.42539	0.202444	0.839569	NA	SBF1P2	ENSG00000224904	SBF1P2
ENSG00000199347	0.082721	-0.405402	1.42032	-0.267154	0.789351	NA	RNU5E-1	ENSG00000199347	RNU5E
ENSG00000201801	0	NA	NA	NA	NA	NA	RNU5E-4P	ENSG00000201801	RNU5E-4P
ENSG00000116685	795.926	0.147943	0.552681	0.257872	0.796506	1	KIAA2013	Q8IYS2	KIAA2013
ENSG00000083444	835.984	0.0811841	0.850567	0.0816275	0.934943	1	PLOD1	A0A024R4H0	EDS6
ENSG00000116688	3297.41	-0.273562	0.47068	-0.57074	0.568176	1	MFN2	O95140	CMT2A
ENSG00000270914	0.0296697	0.182395	1.40565	0.239517	0.810705	NA	ENSG00000270914	ENSG00000270914	ENSG00000270914
ENSG00000116691	929.741	0.346999	0.408136	0.849781	0.395447	1	MIIP	Q5JXC2	IIP45
ENSG00000202461	0.0890091	0.55112	1.41747	0.543647	0.586685	NA	ENSG00000202461	ENSG00000202461	ENSG00000202461
ENSG00000276869	0	NA	NA	NA	NA	NA	MIR6729	ENSG00000276869	hsa-mir-6729
ENSG00000243539	0.157144	0.291229	1.42766	0.299985	0.764189	NA	RN7SL649P	ENSG00000243539	RN7SL649P
ENSG00000120949	0.871465	0.687517	1.51472	0.390336	0.696288	NA	TNFRSF8	A5D8T4	CD30
ENSG00000201135	0	NA	NA	NA	NA	NA	RNU6-777P	ENSG00000201135	RNU6-777P
ENSG00000227875	0.310115	0.667076	1.43308	0.565327	0.571852	NA	RPL23AP89	ENSG00000227875	RPL23AP89
ENSG00000283789	0	NA	NA	NA	NA	NA	MIR7846	ENSG00000283789	hsa-mir-7846
ENSG00000028137	0.840845	0.615763	1.51049	0.346005	0.729339	NA	TNFRSF1B	P20333	CD120b
ENSG00000263676	0	NA	NA	NA	NA	NA	MIR4632	ENSG00000263676	MIR4632
ENSG00000225196	0	NA	NA	NA	NA	NA	RPL10P17	ENSG00000225196	RPL10P17
ENSG00000252969	0	NA	NA	NA	NA	NA	ENSG00000252969	ENSG00000252969	ENSG00000252969
ENSG00000048707	188.649	-0.24141	0.794939	-0.318282	0.750271	1	VPS13D	Q5THJ4	SCAR4
ENSG00000239149	3.36429	-0.480505	1.51216	-0.294853	0.768106	1	SNORA59B	ENSG00000239149	ACA59
ENSG00000229484	0.0338424	-0.569913	1.40986	-0.317245	0.751058	NA	ENSG00000229484	ENSG00000229484	ENSG00000229484
ENSG00000162496	30.5315	0.216726	1.35529	0.103449	0.917607	1	DHRS3	O75911	DD83.1
ENSG00000221340	0	NA	NA	NA	NA	NA	RNU6ATAC18P	ENSG00000221340	RNU6ATAC18P
ENSG00000276830	0	NA	NA	NA	NA	NA	MIR6730	ENSG00000276830	hsa-mir-6730
ENSG00000272482	0.0504506	0	1.40418	0	1	NA	ENSG00000272482	ENSG00000272482	ENSG00000272482
ENSG00000204518	0.625751	1.30253	1.4356	1.18627	0.235514	NA	AADACL4	Q5VUY2	AADACL4
ENSG00000226166	0	NA	NA	NA	NA	NA	ENSG00000226166	ENSG00000226166	ENSG00000226166
ENSG00000188984	0.0593394	0.40799	1.41231	0.410978	0.681089	NA	AADACL3	Q5VUY0	AADACL3
ENSG00000157330	7.97043	0.891645	1.02747	0.774505	0.438632	1	C1orf158	Q5VUY5	C1orf158
ENSG00000116726	0.705379	-0.474444	1.4403	-0.310616	0.756093	NA	PRAMEF12	O95522	PRAMEF12
ENSG00000116721	0.151352	0	1.41022	0	1	NA	PRAMEF1	B7ZM17	PRAMEF1
ENSG00000228338	0	NA	NA	NA	NA	NA	LINC01784	ENSG00000228338	LINC01784
ENSG00000239810	0.0296697	0.182395	1.40565	0.239517	0.810705	NA	PRAMEF11	A0A087WW85	PRAMEF11
ENSG00000231103	0.9823	0.795079	1.44056	0.489206	0.624696	NA	ENSG00000231103	ENSG00000231103	ENSG00000231103
ENSG00000179172	0.0338424	-0.569913	1.40986	-0.317245	0.751058	NA	HNRNPCL1	O60812	HNRPCL1
ENSG00000120952	0.185194	-0.560086	1.4198	-0.317254	0.751051	NA	PRAMEF2	O60811	DJ845O24.3
ENSG00000243073	0	NA	NA	NA	NA	NA	PRAMEF4	O60810	PRAMEF4
ENSG00000187545	0.0635121	-0.245802	1.41656	-0.105398	0.91606	NA	PRAMEF10	O60809	PRAMEF10
ENSG00000204510	0	NA	NA	NA	NA	NA	PRAMEF7	Q5VXH5	PRAMEF7
ENSG00000207434	0	NA	NA	NA	NA	NA	RNU6-1072P	ENSG00000207434	RNU6-1072P
ENSG00000234064	0	NA	NA	NA	NA	NA	ENSG00000234064	ENSG00000234064	ENSG00000234064
ENSG00000232423	0.0978042	0.0146802	1.42251	0.0856828	0.931719	NA	PRAMEF6	Q5VXH4	PRAMEF6
ENSG00000274178	0.0319809	0.199374	1.40599	0.239517	0.810705	NA	PRAMEF28P	ENSG00000274178	PRAMEF28
ENSG00000274764	0	NA	NA	NA	NA	NA	PRAMEF27	A3QJZ7	PRAMEF27
ENSG00000277058	0	NA	NA	NA	NA	NA	HNRNPCL3	ENSG00000277058	HNRNPCL2
ENSG00000229571	0.0639619	0.430647	1.41318	0.43235	0.665487	NA	PRAMEF25	A6NGN4	PRAMEF25
ENSG00000277862	0	NA	NA	NA	NA	NA	ENSG00000277862	ENSG00000277862	ENSG00000277862
ENSG00000236179	0.377799	0.297636	1.43623	0.204435	0.838013	NA	PRAMEF35P	ENSG00000236179	PRAMEF35P
ENSG00000275774	0.0319809	0.199374	1.40599	0.239517	0.810705	NA	HNRNPCL2	B2RXH8	HNRNPCP5
ENSG00000229978	0	NA	NA	NA	NA	NA	ENSG00000229978	ENSG00000229978	ENSG00000229978
ENSG00000233336	0	NA	NA	NA	NA	NA	ENSG00000233336	ENSG00000233336	ENSG00000233336
ENSG00000280267	0.0616506	0.419437	1.41275	0.421789	0.673179	NA	PRAMEF26	A6NGN4	PRAMEF25
ENSG00000179412	0	NA	NA	NA	NA	NA	HNRNPCL4	B7ZW38	HNRNPCL3
ENSG00000204505	0.0593394	0.40799	1.41231	0.410978	0.681089	NA	PRAMEF9	A0A096LNW4	PRAMEF9
ENSG00000279169	0	NA	NA	NA	NA	NA	PRAMEF13	Q5VWM6	PRAMEF13
ENSG00000279804	0.129335	-0.240417	1.4265	-0.157367	0.874956	NA	PRAMEF18	A0A096LP99	PRAMEF18
ENSG00000250894	6.75157	1.1708	1.51441	1.02365	0.306003	1	PRAMEF31P	ENSG00000250894	PRAMEF31P
ENSG00000270601	0	NA	NA	NA	NA	NA	PRAMEF5	A0A0G2JM45	PRAMEF23
ENSG00000231219	0	NA	NA	NA	NA	NA	ENSG00000231219	ENSG00000231219	ENSG00000231219
ENSG00000207511	0	NA	NA	NA	NA	NA	RNU6-771P	ENSG00000207511	RNU6-1185P
ENSG00000182330	0	NA	NA	NA	NA	NA	PRAMEF8	Q5VWM4	PRAMEF24
ENSG00000237700	0.0338424	-0.569913	1.40986	-0.317245	0.751058	NA	PRAMEF33	A0A0G2JMD5	PRAMEF33P
ENSG00000204501	0	NA	NA	NA	NA	NA	PRAMEF15	Q5VWM5	PRAMEF15
ENSG00000228229	0	NA	NA	NA	NA	NA	ENSG00000228229	ENSG00000228229	ENSG00000228229
ENSG00000204481	0.254498	-0.00462623	1.43357	0.00522901	0.995828	NA	PRAMEF14	A6NFR9	PRAMEF14
ENSG00000204480	0.0593394	0.40799	1.41231	0.410978	0.681089	NA	PRAMEF19	Q5SWL8	PRAMEF19
ENSG00000204479	0.682779	1.3362	1.43612	1.21504	0.22435	NA	PRAMEF17	Q5VTA0	PRAMEF17
ENSG00000204478	0.0658233	-0.22628	1.41705	-0.105398	0.91606	NA	PRAMEF20	Q5VT98	PRAMEF21
ENSG00000162494	0.988669	0.901031	1.51275	0.522329	0.601441	NA	LRRC38	Q5VT99	LRRC38
ENSG00000259961	0	NA	NA	NA	NA	NA	ENSG00000259961	ENSG00000259961	ENSG00000259961
ENSG00000215909	0.095493	0.00181844	1.42224	0.0753639	0.939925	NA	ENSG00000215909	ENSG00000215909	ENSG00000215909
ENSG00000162493	151.978	0.822473	1.37278	0.482148	NA	NA	PDPN	Q86YL7	AGGRUS
ENSG00000222952	0	NA	NA	NA	NA	NA	RNA5SP41	ENSG00000222952	RN5S41
ENSG00000237445	0	NA	NA	NA	NA	NA	ENSG00000237445	ENSG00000237445	ENSG00000237445
ENSG00000253085	0	NA	NA	NA	NA	NA	ENSG00000253085	ENSG00000253085	ENSG00000253085
ENSG00000116731	657.857	0.103722	0.400401	0.266139	0.790132	1	PRDM2	Q13029	HUMHOXY1
ENSG00000189337	780.661	0.0144518	0.772799	0.00442717	0.996468	1	KAZN	Q674X7	C1orf196
ENSG00000252151	0	NA	NA	NA	NA	NA	RNU6-1265P	ENSG00000252151	RNU6-1265P
ENSG00000231606	0.359189	0.027938	1.43638	0.0145704	0.988375	NA	ENSG00000231606	ENSG00000231606	ENSG00000231606
ENSG00000234593	0.315187	1.03912	1.43061	0.95995	0.33708	NA	KAZN-AS1	ENSG00000234593	KAZN-AS1
ENSG00000235829	0.467359	0.445665	1.43733	0.298904	0.765014	NA	ENSG00000235829	ENSG00000235829	ENSG00000235829
ENSG00000175147	4.96817	0.55722	1.43788	0.366635	0.713891	1	TMEM51-AS1	ENSG00000175147	C1orf126
ENSG00000171729	117.742	1.43151	1.15882	1.20663	0.227574	1	TMEM51	A0A024QZ97	C1orf72
ENSG00000204464	0.0593394	0.40799	1.41231	0.410978	0.681089	NA	ENSG00000204464	ENSG00000204464	ENSG00000204464
ENSG00000215720	0.0676848	-0.853908	1.41521	-0.557603	0.577115	NA	ENSG00000215720	ENSG00000215720	ENSG00000215720
ENSG00000278480	0.0692057	0.454632	1.41408	0.454779	0.649268	NA	ENSG00000278480	ENSG00000278480	ENSG00000278480
ENSG00000142621	236.724	0.91953	1.35001	0.745266	0.456111	1	FHAD1	B1AJZ9	FHAD1
ENSG00000233485	0.248464	0.548229	1.43148	0.482117	0.629723	NA	FHAD1-AS1	ENSG00000233485	FHAD1-AS1
ENSG00000236045	0	NA	NA	NA	NA	NA	ENSG00000236045	ENSG00000236045	ENSG00000236045
ENSG00000228140	2.20343	-0.0267962	1.3189	-0.0640239	0.948951	1	ENSG00000228140	ENSG00000228140	ENSG00000228140
ENSG00000142634	210.256	0.82798	0.562824	1.46342	0.143352	1	EFHD2	A0A024QZ77	SWS1
ENSG00000162438	0.543077	-0.025428	1.49251	-0.0352925	0.971847	NA	CTRC	Q99895	CLCR
ENSG00000142615	4.54839	0.987376	1.32041	0.843013	0.399221	1	CELA2A	P08217	AOMS4
ENSG00000215704	0.549748	0.0295414	1.47646	0.0133066	0.989383	NA	CELA2B	P08218	ELA2B
ENSG00000132906	131.741	-0.0888943	0.495847	-0.197205	0.843667	1	CASP9	P55211	APAF-3
ENSG00000116138	136.642	-0.519339	1.13111	-0.441289	0.659004	1	DNAJC16	Q9Y2G8	DNAJC16
ENSG00000251866	0.0965641	0.57826	1.41836	0.567745	0.570208	NA	SCARNA21B	ENSG00000251866	SCARNA21B
ENSG00000272510	0	NA	NA	NA	NA	NA	ENSG00000272510	ENSG00000272510	ENSG00000272510
ENSG00000116771	5.2719	1.14153	1.28174	0.907503	0.364141	1	AGMAT	A0A024QZ78	AGMAT
ENSG00000237301	6.5478	0.103129	1.47499	0.101234	0.919365	1	ENSG00000237301	ENSG00000237301	ENSG00000237301
ENSG00000235084	3.66776	-0.406008	1.442	-0.28783	0.773477	1	ENSG00000235084	ENSG00000235084	ENSG00000235084
ENSG00000252417	0	NA	NA	NA	NA	NA	RNU7-179P	ENSG00000252417	RNU7-179P
ENSG00000236500	0.0616506	0.419437	1.41275	0.421789	0.673179	NA	ENSG00000236500	ENSG00000236500	ENSG00000236500
ENSG00000197312	284.874	-0.188752	1.1741	-0.110421	0.912075	1	DDI2	Q5TDH0	DDI2
ENSG00000215695	0	NA	NA	NA	NA	NA	RSC1A1	Q92681	RS1
ENSG00000271742	0	NA	NA	NA	NA	NA	ENSG00000271742	ENSG00000271742	ENSG00000271742
ENSG00000116786	947.371	-0.154813	0.493306	-0.303358	0.761617	1	PLEKHM2	Q8IWE5	SKIP
ENSG00000237938	6.06806	0.0849216	1.38278	0.146845	0.883254	1	ENSG00000237938	ENSG00000237938	ENSG00000237938
ENSG00000162461	3.63769	-0.156254	1.36822	-0.148418	0.882013	1	SLC25A34	Q6PIV7	SLC25A34
ENSG00000224459	0	NA	NA	NA	NA	NA	SLC25A34-AS1	ENSG00000224459	SLC25A34-AS1
ENSG00000162460	0.112391	-0.168395	1.42486	-0.0949217	0.924377	NA	TMEM82	A0PJX8	TMEM82
ENSG00000162458	73.1155	0.725154	0.530067	1.35987	0.173871	1	FBLIM1	Q8WUP2	CAL
ENSG00000224321	0.634112	0.0803268	1.43977	0.0284226	0.977325	NA	ENSG00000224321	ENSG00000224321	ENSG00000224321
ENSG00000233954	70.5875	-0.046956	0.624871	-0.0434843	0.965315	1	UQCRHL	A0A096LP55	UQCRHL
ENSG00000178715	0.474085	-0.088651	1.5138	-0.0584372	0.9534	NA	RPS16P1	ENSG00000178715	RPS16_1_14
ENSG00000179743	153.404	0.00378017	0.75337	-0.00243455	0.998058	1	FLJ37453	ENSG00000179743	FLJ37453
ENSG00000065526	861.415	0.131849	0.495492	0.258931	0.795688	1	SPEN	Q96T58	HIAA0929
ENSG00000270620	0	NA	NA	NA	NA	NA	ENSG00000270620	ENSG00000270620	ENSG00000270620
ENSG00000116809	1131.27	0.202048	0.63359	0.327391	0.743372	1	ZBTB17	Q13105	MIZ-1
ENSG00000234607	0	NA	NA	NA	NA	NA	ENSG00000234607	ENSG00000234607	ENSG00000234607
ENSG00000231353	0.0936316	0.56814	1.41803	0.558776	0.576314	NA	ENSG00000231353	ENSG00000231353	ENSG00000231353
ENSG00000275503	0	NA	NA	NA	NA	NA	ENSG00000275503	ENSG00000275503	ENSG00000275503
ENSG00000224966	0.0504506	0	1.40418	0	1	NA	ENSG00000224966	ENSG00000224966	ENSG00000224966
ENSG00000183888	0.129335	-0.240417	1.4265	-0.157367	0.874956	NA	SRARP	Q8NEQ6	C1orf64
ENSG00000233078	0	NA	NA	NA	NA	NA	ENSG00000233078	ENSG00000233078	ENSG00000233078
ENSG00000173641	22.8634	-0.758508	1.35897	-0.499257	0.617598	1	HSPB7	Q9UBY9	cvHSP
ENSG00000186510	0.0593394	0.40799	1.41231	0.410978	0.681089	NA	CLCNKA	P51800	CLCK1
ENSG00000232456	12.227	0.713197	0.795549	0.934073	0.350266	1	ENSG00000232456	ENSG00000232456	ENSG00000232456
ENSG00000184908	0.376829	-0.0915565	1.43679	-0.0676726	0.946046	NA	CLCNKB	A8K8H0	CLCKB
ENSG00000185519	750.529	0.23788	0.706229	0.383999	0.700979	1	FAM131C	Q96AQ9	C1orf117
ENSG00000142627	24.1871	0.845548	1.42891	0.518129	0.604368	1	EPHA2	A0A024QZA8	ARCC2
ENSG00000227959	14.0194	0.861528	1.49055	1.0072	0.313837	1	ENSG00000227959	ENSG00000227959	ENSG00000227959
ENSG00000224621	0.218345	0.155444	1.43179	0.136638	0.891317	NA	ENSG00000224621	ENSG00000224621	ENSG00000224621
ENSG00000234166	0	NA	NA	NA	NA	NA	ENSG00000234166	ENSG00000234166	ENSG00000234166
ENSG00000142632	51.5614	1.12124	1.23243	0.884886	0.376218	1	ARHGEF19	B4DN02	WGEF
ENSG00000237276	0.185769	-0.150063	1.43065	-0.0928939	0.925988	NA	ENSG00000237276	ENSG00000237276	ENSG00000237276
ENSG00000132881	44.6372	0.395142	1.30584	0.301072	NA	NA	CPLANE2	Q9BU20	C1orf89
ENSG00000233929	1.00857	-0.557878	1.51417	-0.35645	0.721503	NA	ENSG00000233929	ENSG00000233929	ENSG00000233929
ENSG00000037637	841.599	-0.388531	0.781529	-0.503005	0.614961	1	FBXO42	A0A024QZB0	Fbx42
ENSG00000055070	94.4522	-0.625638	0.448485	-1.41172	0.158033	1	SZRD1	Q7Z422	C1orf144
ENSG00000226457	1.15458	0.0823078	1.5068	0.125016	0.900511	NA	RPL22P3	ENSG00000226457	RPL22_1_15
ENSG00000187144	0.924278	0.353514	1.44115	0.201468	0.840333	NA	SPATA21	Q7Z572	spergen-2
ENSG00000157191	297.881	0.0939827	0.907694	0.0978633	0.922041	1	NECAP2	Q9NVZ3	NECAP2
ENSG00000226029	0.621308	-0.886403	1.43906	-0.578587	0.562868	NA	LINC01772	ENSG00000226029	LINC01772
ENSG00000080947	55.6464	-0.444375	1.20472	-0.375591	0.707221	1	CROCCP3	ENSG00000080947	CROCCL2
ENSG00000206652	0.254928	-0.250964	1.43193	-0.163883	0.869823	NA	RNU1-1	ENSG00000206652	HSD1
ENSG00000261135	26.5721	-0.196461	0.841693	-0.264671	0.791263	1	ENSG00000261135	ENSG00000261135	ENSG00000261135
ENSG00000224174	3.21769	0.190286	1.43088	0.114054	0.909195	1	ENSG00000224174	ENSG00000224174	ENSG00000224174
ENSG00000233421	1.25168	0.219273	1.49488	0.088877	0.92918	NA	LINC01783	ENSG00000233421	LINC01783
ENSG00000277344	0	NA	NA	NA	NA	NA	RNU1-6P	ENSG00000277344	RNU1-6
ENSG00000225710	0.0319809	0.199374	1.40599	0.239517	0.810705	NA	ENSG00000225710	ENSG00000225710	ENSG00000225710
ENSG00000219481	373.992	0.132721	0.600225	0.211191	0.832738	1	NBPF1	Q3BBV0	AB13
ENSG00000271732	0.16656	-0.0441479	1.42933	-0.0057178	0.995438	NA	ENSG00000271732	ENSG00000271732	ENSG00000271732
ENSG00000215908	655.672	-0.0388766	0.781332	-0.0243111	0.980604	1	CROCCP2	ENSG00000215908	CROCCL1
ENSG00000283773	0	NA	NA	NA	NA	NA	ENSG00000283773	ENSG00000283773	ENSG00000283773
ENSG00000186301	22.4212	-1.04169	1.26438	-0.791429	0.428694	1	ENSG00000186301	ENSG00000186301	ENSG00000186301
ENSG00000282143	0.0561953	-0.182989	1.41494	-0.0660322	0.947352	NA	ENSG00000282143	ENSG00000282143	ENSG00000282143
ENSG00000207513	0	NA	NA	NA	NA	NA	RNU1-3	ENSG00000207513	HSD4
ENSG00000280114	0.166724	-0.241791	1.42418	-0.105405	0.916054	NA	ENSG00000280114	ENSG00000280114	ENSG00000280114
ENSG00000236698	5.8388	0.740669	1.00596	0.734385	0.462714	1	ENSG00000236698	ENSG00000236698	ENSG00000236698
ENSG00000268869	0.792287	-1.21745	1.51201	-0.827686	0.407848	NA	ENSG00000268869	ENSG00000268869	ENSG00000268869
ENSG00000279151	0.0504506	0	1.40418	0	1	NA	ENSG00000279151	ENSG00000279151	ENSG00000279151
ENSG00000282740	0.0338424	-0.569913	1.40986	-0.317245	0.751058	NA	ENSG00000282740	ENSG00000282740	ENSG00000282740
ENSG00000058453	219.642	0.429652	0.54534	0.781504	0.434506	1	CROCC	Q5TZA2	ROLT
ENSG00000227684	1.4613	-0.63837	1.40937	-0.450128	0.652618	NA	CROCCP4	ENSG00000227684	CROCCP4
ENSG00000207389	0.22597	-0.141148	1.43183	-0.0745295	0.940589	NA	RNU1-4	ENSG00000207389	HSD2
ENSG00000186715	18.8347	-0.394351	1.0125	-0.355079	0.72253	1	MST1L	Q2TV78	BRF-1
ENSG00000223643	0	NA	NA	NA	NA	NA	ENSG00000223643	ENSG00000223643	ENSG00000223643
ENSG00000230239	0.125163	0.161016	1.42539	0.202444	0.839569	NA	ENSG00000230239	ENSG00000230239	ENSG00000230239
ENSG00000263811	0	NA	NA	NA	NA	NA	MIR3675	ENSG00000263811	MIR3675
ENSG00000228549	9.14916	0.962125	0.989997	0.877863	0.380018	1	LOC112267871	ENSG00000228549	LOC112267871
ENSG00000277234	0	NA	NA	NA	NA	NA	RNU1-5P	ENSG00000277234	RNU1-5
ENSG00000238142	1.44288	-0.55461	1.42264	-0.401382	0.688139	NA	LOC105376805	ENSG00000238142	LOC105376805
ENSG00000235241	0.500045	-1.03419	1.51179	-0.673802	0.500437	NA	ENSG00000235241	ENSG00000235241	ENSG00000235241
ENSG00000207005	0.0744495	0.477621	1.41493	0.476163	0.633959	NA	RNU1-2	ENSG00000207005	RNU1C1
ENSG00000272426	1.17297	0.459046	1.51465	0.335178	0.737491	NA	ENSG00000272426	ENSG00000272426	ENSG00000272426
ENSG00000117122	429.849	2.03565	0.742449	2.74903	0.00597716	0.755625	MFAP2	P55001	MAGP
ENSG00000226526	0	NA	NA	NA	NA	NA	ENSG00000226526	ENSG00000226526	ENSG00000226526
ENSG00000159363	3743.32	-0.123754	0.794439	-0.158423	0.874124	1	ATP13A2	Q8N4D4	CLN12
ENSG00000117118	1320.96	-0.0437189	0.484638	-0.0941214	0.925013	1	SDHB	P21912	CWS2
ENSG00000117115	4.36612	0.644001	1.4537	0.420832	0.673878	1	PADI2	A0A024RA98	PAD-H19
ENSG00000204362	0.324603	0.690122	1.43338	0.581635	0.560813	NA	LINC02783	ENSG00000204362	LINC02783
ENSG00000282843	0	NA	NA	NA	NA	NA	ENSG00000282843	ENSG00000282843	ENSG00000282843
ENSG00000142623	0.493689	-0.0332499	1.43587	0.0694709	0.944615	NA	PADI1	Q9ULC6	HPAD10
ENSG00000142619	0.0978042	0.0146802	1.42251	0.0856828	0.931719	NA	PADI3	Q9ULW8	PAD3
ENSG00000266634	0.0319809	0.199374	1.40599	0.239517	0.810705	NA	MIR3972	ENSG00000266634	MIR3972
ENSG00000159339	0.494073	0.204021	1.43816	0.144258	0.885297	NA	PADI4	Q9UM07	PAD
ENSG00000276747	0.38284	-0.853413	1.4357	-0.625528	0.531624	NA	PADI6	Q6TGC4	PREMBL2
ENSG00000227751	0	NA	NA	NA	NA	NA	ENSG00000227751	ENSG00000227751	ENSG00000227751
ENSG00000179051	272.912	-0.479364	1.07319	-0.469177	0.638943	1	RCC2	A0A024RAC5	TD-60
ENSG00000074964	1160.2	0.114099	0.715144	0.163195	0.870365	1	ARHGEF10L	Q9HCE6	GrinchGEF
ENSG00000236648	0.0658233	-0.22628	1.41705	-0.105398	0.91606	NA	LINC02810	ENSG00000236648	LINC02810
ENSG00000117148	2.08725	-1.20281	1.49078	-0.804922	0.420865	1	ACTL8	Q9H568	CT57
ENSG00000284653	0	NA	NA	NA	NA	NA	ENSG00000284653	ENSG00000284653	ENSG00000284653
ENSG00000261781	0.0890091	0.55112	1.41747	0.543647	0.586685	NA	LINC01654	ENSG00000261781	LINC01654
ENSG00000117154	191.608	-0.0992378	0.699306	-0.128373	0.897854	1	IGSF21	Q96ID5	IGSF21
ENSG00000280222	0.10491	-0.428606	1.42333	-0.340732	0.733306	NA	ENSG00000280222	ENSG00000280222	ENSG00000280222
ENSG00000230035	0.0639619	0.430647	1.41318	0.43235	0.665487	NA	ENSG00000230035	ENSG00000230035	ENSG00000230035
ENSG00000225387	0.334779	0.770765	1.43324	0.63991	0.522231	NA	ENSG00000225387	ENSG00000225387	ENSG00000225387
ENSG00000179023	0.432423	0.0880105	1.43744	0.0685011	0.945387	NA	KLHDC7A	Q5VTJ3	KLHDC7A
ENSG00000235282	0	NA	NA	NA	NA	NA	ENSG00000235282	ENSG00000235282	ENSG00000235282
ENSG00000225478	0	NA	NA	NA	NA	NA	ENSG00000225478	ENSG00000225478	ENSG00000225478
ENSG00000009709	36.7276	3.86526	1.38831	2.8993	NA	NA	PAX7	P23759	HUP1
ENSG00000179002	0	NA	NA	NA	NA	NA	TAS1R2	Q8TE23	GPR71
ENSG00000255275	0	NA	NA	NA	NA	NA	ENSG00000255275	ENSG00000255275	ENSG00000255275
ENSG00000159423	93.9488	0.127978	1.21102	0.0761261	0.939319	1	ALDH4A1	P30038	ALDH4
ENSG00000265606	0	NA	NA	NA	NA	NA	MIR4695	ENSG00000265606	MIR4695
ENSG00000221662	0.0530513	-0.758608	1.41345	-0.48276	0.629266	NA	MIR1290	ENSG00000221662	MIRN1290
ENSG00000169991	7.34073	-0.261751	1.27272	-0.232277	0.816323	1	IFFO2	Q5TF58	IFFO2
ENSG00000272084	52.19	0.575056	1.20913	0.459388	0.645956	1	ENSG00000272084	ENSG00000272084	ENSG00000272084
ENSG00000127481	623.807	-0.0572913	0.388437	-0.148046	0.882307	1	UBR4	Q5T4S7	RBAF600
ENSG00000230424	7.80614	-0.405253	1.02129	-0.387689	0.698246	1	EMC1-AS1	ENSG00000230424	EMC1-AS1
ENSG00000127463	516.858	-0.239882	1.1875	-0.242709	0.808231	1	EMC1	Q8N766	CAVIPMR
ENSG00000053372	936.467	0.0209969	0.543266	0.0389494	0.968931	1	MRTO4	A0A024RAE1	C1orf33
ENSG00000211454	11.6733	0.671081	1.38564	0.473641	0.635756	1	AKR7L	Q8NHP1	AFAR3
ENSG00000162482	7.70281	-0.0167097	1.26096	-0.00343727	0.997257	1	AKR7A3	O95154	AFAR2
ENSG00000270728	12.7912	-0.0829728	1.37539	-0.0793063	NA	NA	ENSG00000270728	ENSG00000270728	ENSG00000270728
ENSG00000053371	1281.47	0.175896	0.743057	0.237033	0.812631	1	AKR7A2	B4DZX4	AFAR
ENSG00000200403	1.33147	-0.458212	1.48932	-0.29676	0.76665	NA	RNU6-1099P	ENSG00000200403	RNU6-1099P
ENSG00000040487	400.339	0.16532	0.512886	0.309408	0.757011	1	SLC66A1	A0A024RA97	LAAT-1
ENSG00000077549	3167.15	-0.192532	0.385982	-0.485424	0.627375	1	CAPZB	P47756	CAPB
ENSG00000240490	0.187869	-0.395976	1.4306	-0.280696	0.778944	NA	ENSG00000240490	ENSG00000240490	ENSG00000240490
ENSG00000201609	0	NA	NA	NA	NA	NA	RNU4-28P	ENSG00000201609	RNU4-28P
ENSG00000235185	0.871744	-0.22694	1.50908	-0.166949	0.86741	NA	LOC105378614	ENSG00000235185	LOC105378614
ENSG00000173436	1625.05	-0.311528	0.4206	-0.721003	0.470908	1	MICOS10	Q5TGZ0	C1orf151
ENSG00000158747	71.3722	-0.204301	0.525983	-0.374988	0.70767	1	NBL1	P41271	D1S1733E
ENSG00000270136	0.189574	0.835276	1.42602	0.791798	0.428479	NA	ENSG00000270136	ENSG00000270136	ENSG00000270136
ENSG00000226396	9.0702	1.06956	0.955712	1.17068	0.241727	1	ENSG00000226396	ENSG00000226396	ENSG00000226396
ENSG00000158748	8.0142	-0.151125	1.42258	-0.135384	0.892308	1	HTR6	P50406	5-HT6
ENSG00000162542	7.32802	0.0888979	1.4152	0.0279347	0.977714	1	TMCO4	Q5TGY1	TMCO4
ENSG00000178828	0	NA	NA	NA	NA	NA	RNF186	Q9NXI6	RNF186
ENSG00000235434	0	NA	NA	NA	NA	NA	ENSG00000235434	ENSG00000235434	ENSG00000235434
ENSG00000169914	100.49	-0.324001	1.21812	-0.254955	0.798758	1	OTUD3	Q5T2D3	DUBA4
ENSG00000188784	0.0296697	0.182395	1.40565	0.239517	0.810705	NA	PLA2G2E	Q9NZK7	GIIE sPLA2
ENSG00000242688	0	NA	NA	NA	NA	NA	RN7SL304P	ENSG00000242688	RN7SL304P
ENSG00000188257	0.0319809	0.199374	1.40599	0.239517	0.810705	NA	PLA2G2A	A0A024RA96	MOM1
ENSG00000127472	2.26764	0.713606	1.43727	0.399554	0.689485	1	PLA2G5	P39877	FRFB
ENSG00000117215	0.328157	0.695482	1.43345	0.585448	0.558246	NA	PLA2G2D	A0A087WZT4	PLA2IID
ENSG00000158786	0.672669	0.621599	1.48987	0.399658	0.689408	NA	PLA2G2F	Q9BZM2	GIIFsPLA2
ENSG00000227066	0	NA	NA	NA	NA	NA	LOC117779438	ENSG00000227066	LOC117779438
ENSG00000187980	0.908663	0.823526	1.51494	0.475683	0.6343	NA	PLA2G2C	ENSG00000187980	UBXN10-AS1
ENSG00000225986	2.29948	0.132077	1.45974	0.164443	0.869383	1	PLA2G2C	ENSG00000225986	UBXN10-AS1
ENSG00000162543	21.3488	0.153189	1.26499	0.06284	0.949894	1	UBXN10	Q96LJ8	UBXD3
ENSG00000228105	0.0676848	-0.853908	1.41521	-0.557603	0.577115	NA	LINC01757	ENSG00000228105	LINC01757
ENSG00000284710	0.0296697	0.182395	1.40565	0.239517	0.810705	NA	ENSG00000284710	ENSG00000284710	ENSG00000284710
ENSG00000158816	6.31697	0.564828	1.11727	0.427396	0.669091	1	VWA5B1	Q5TIE3	VWA5B1
ENSG00000226664	0	NA	NA	NA	NA	NA	ENSG00000226664	ENSG00000226664	ENSG00000226664
ENSG00000236963	0.583132	0.671389	1.51115	0.410697	0.681295	NA	ENSG00000236963	ENSG00000236963	ENSG00000236963
ENSG00000226487	0	NA	NA	NA	NA	NA	ENSG00000226487	ENSG00000226487	ENSG00000226487
ENSG00000284641	0	NA	NA	NA	NA	NA	ENSG00000284641	ENSG00000284641	ENSG00000284641
ENSG00000284743	0	NA	NA	NA	NA	NA	ENSG00000284743	ENSG00000284743	ENSG00000284743
ENSG00000162545	2475.39	0.325556	0.509845	0.665746	0.505573	1	CAMK2N1	Q7Z7J9	PRO1489
ENSG00000090432	1222.88	0.0751438	0.434597	0.150841	0.880101	1	MUL1	A0A024RAA0	C1orf166
ENSG00000215520	1.48532	0.341614	1.40374	0.200526	0.841069	NA	RPS4XP4	ENSG00000215520	RPS4P4
ENSG00000183114	30.1698	0.669659	1.39873	0.469186	0.638937	1	FAM43B	Q6ZT52	FAM43B
ENSG00000158825	0.314287	0.398271	1.43443	0.301381	0.763124	NA	CDA	P32320	CDD
ENSG00000158828	4341.62	-0.146262	0.342838	-0.419019	0.675202	1	PINK1	Q9BXM7	BRPK
ENSG00000284005	0	NA	NA	NA	NA	NA	MIR6084	ENSG00000284005	hsa-mir-6084
ENSG00000117242	31.1937	0.0163033	0.448486	0.0268411	0.978586	1	PINK1-AS	ENSG00000117242	NAPINK1
ENSG00000244038	4662.47	0.380097	0.637042	0.593494	0.552851	1	DDOST	A0A024RAD5	AGER1
ENSG00000117245	70.4775	0.0522399	0.87022	0.0999432	0.920389	1	KIF17	Q9P2E2	KIF17B
ENSG00000235432	0.41023	0.565506	1.436	0.411988	0.680348	NA	ENSG00000235432	ENSG00000235432	ENSG00000235432
ENSG00000189410	48.9248	-0.0218039	0.669363	-0.0367331	0.970698	1	SH2D5	Q6ZV89	SH2D5
ENSG00000233069	0.238003	0.336985	1.43206	0.277016	0.781768	NA	ENSG00000233069	ENSG00000233069	ENSG00000233069
ENSG00000127483	1852.81	0.00411333	0.480749	0.0116932	0.99067	1	HP1BP3	Q5SSJ5	HP1-BP74
ENSG00000075151	1461.9	-0.421465	0.258753	-1.62223	0.104753	1	EIF4G3	A0A0A0MSA7	eIF-4G 3
ENSG00000251914	0	NA	NA	NA	NA	NA	RNU7-200P	ENSG00000251914	RNU7-200P
ENSG00000221808	0	NA	NA	NA	NA	NA	MIR1256	ENSG00000221808	MIRN1256
ENSG00000233072	0.326015	0.188072	1.43533	0.133585	0.89373	NA	RPS15AP6	ENSG00000233072	RPS15A_1_18
ENSG00000236073	0.0265256	-0.495864	1.4084	-0.277303	0.781548	NA	ENSG00000236073	ENSG00000236073	ENSG00000236073
ENSG00000235112	0.425395	-0.245487	1.4372	-0.163815	0.869877	NA	HSPE1P27	ENSG00000235112	HSPE1P27
ENSG00000117298	151.984	-0.196594	1.13822	-0.203077	0.839075	1	ECE1	A0A024RAB0	ECE
ENSG00000236936	0	NA	NA	NA	NA	NA	ENSG00000236936	ENSG00000236936	ENSG00000236936
ENSG00000231105	0.957607	0.059839	1.51437	-0.0018146	0.998552	NA	ECE1-AS1	ENSG00000231105	ECE1-AS1
ENSG00000236216	0.0585066	-0.163541	1.41546	-0.0660322	0.947352	NA	ENSG00000236216	ENSG00000236216	ENSG00000236216
ENSG00000228823	0	NA	NA	NA	NA	NA	ENSG00000228823	ENSG00000228823	ENSG00000228823
ENSG00000236009	0.0338424	-0.569913	1.40986	-0.317245	0.751058	NA	ENSG00000236009	ENSG00000236009	ENSG00000236009
ENSG00000227001	5.55517	-0.27438	1.13026	-0.244339	0.806968	1	ENSG00000227001	ENSG00000227001	ENSG00000227001
ENSG00000187952	22.3522	0.0874713	0.715872	0.10307	0.917907	1	ENSG00000187952	ENSG00000187952	ENSG00000187952
ENSG00000186543	0.0319809	0.199374	1.40599	0.239517	0.810705	NA	ENSG00000186543	ENSG00000186543	ENSG00000186543
ENSG00000142794	345.582	0.10926	1.04601	0.122928	0.902164	1	NBPF3	Q9H094	AE2
ENSG00000176378	0	NA	NA	NA	NA	NA	ENSG00000176378	ENSG00000176378	ENSG00000176378
ENSG00000162551	12.6288	1.05002	1.42864	0.693869	NA	NA	ALPL	A0A024RAG0	AP-TNAP
ENSG00000233431	0	NA	NA	NA	NA	NA	ENSG00000233431	ENSG00000233431	ENSG00000233431
ENSG00000076864	198.417	-0.00660988	0.618228	-0.0294858	0.976477	1	RAP1GAP	P47736	RAP1GA1
ENSG00000090686	749.458	0.129705	0.715415	0.190312	0.849065	1	USP48	Q86UV5	RAP1GA1
ENSG00000231978	0	NA	NA	NA	NA	NA	ENSG00000231978	ENSG00000231978	ENSG00000231978
ENSG00000187942	0.209999	0.876809	1.42705	0.826377	0.40859	NA	LDLRAD2	Q5SZI1	LDLRAD2
ENSG00000142798	9.7103	0.058972	1.46042	0.0428535	NA	NA	HSPG2	P98160	HSPG
ENSG00000232037	0.125163	0.161016	1.42539	0.202444	0.839569	NA	RPL21P29	ENSG00000232037	RPL21_1_19
ENSG00000283234	0	NA	NA	NA	NA	NA	ENSG00000283234	ENSG00000283234	ENSG00000283234
ENSG00000219073	0.248914	0.943833	1.42861	0.88207	0.377739	NA	CELA3B	P08861	CBPP
ENSG00000273610	0	NA	NA	NA	NA	NA	RN7SL386P	ENSG00000273610	RN7SL386P
ENSG00000201919	0.0593394	0.40799	1.41231	0.410978	0.681089	NA	RNU6-1022P	ENSG00000201919	RNU6-1022P
ENSG00000142789	0.245703	0.237193	1.43271	0.192624	0.847253	NA	CELA3A	P09093	ELA3
ENSG00000278124	0	NA	NA	NA	NA	NA	RN7SL186P	ENSG00000278124	RN7SL186P
ENSG00000201273	0	NA	NA	NA	NA	NA	RNU6-776P	ENSG00000201273	RNU6-776P
ENSG00000228397	1.97566	0.284825	1.50306	0.333304	0.738905	1	LINC01635	ENSG00000228397	LINC01635
ENSG00000218510	64.0325	-0.0245296	1.1101	-0.0731347	0.941699	1	LINC00339	ENSG00000218510	HSPC157
ENSG00000070831	6162.25	0.112053	0.442648	0.25926	0.795435	1	CDC42	A0A024RAE4	CDC42Hs
ENSG00000230068	0.095493	0.00181844	1.42224	0.0753639	0.939925	NA	ENSG00000230068	ENSG00000230068	ENSG00000230068
ENSG00000271428	0.0296697	0.182395	1.40565	0.239517	0.810705	NA	ENSG00000271428	ENSG00000271428	ENSG00000271428
ENSG00000271840	0.396558	0.0356368	1.43707	0.0160667	0.987181	NA	ENSG00000271840	ENSG00000271840	ENSG00000271840
ENSG00000162552	397.28	-0.818914	1.15035	-0.702736	0.482221	1	WNT4	P56705	SERKAL
ENSG00000266564	0	NA	NA	NA	NA	NA	MIR4418	ENSG00000266564	MIR4418
ENSG00000234397	0.0372247	0.236645	1.40679	0.239517	0.810705	NA	ENSG00000234397	ENSG00000234397	ENSG00000234397
ENSG00000279625	0	NA	NA	NA	NA	NA	ENSG00000279625	ENSG00000279625	ENSG00000279625
ENSG00000184677	131.528	-0.493016	1.02291	-0.495439	0.62029	1	ZBTB40	B3KR52	ZNF923
ENSG00000237200	0.0319809	0.199374	1.40599	0.239517	0.810705	NA	ENSG00000237200	ENSG00000237200	ENSG00000237200
ENSG00000070886	237.74	0.617892	0.592879	1.05572	0.291098	1	EPHA8	P29322	EEK
ENSG00000276835	0	NA	NA	NA	NA	NA	MIR6127	ENSG00000276835	hsa-mir-6127
ENSG00000173372	0.0296697	0.182395	1.40565	0.239517	0.810705	NA	C1QA	A0A024RAG6	C1QA
ENSG00000159189	0	NA	NA	NA	NA	NA	C1QC	A0A024RAA7	C1Q-C
ENSG00000173369	0	NA	NA	NA	NA	NA	C1QB	A0A024RAB9	C1QB
ENSG00000133216	1367.28	0.505368	0.520971	0.961863	0.336119	1	EPHB2	B4DSE0	BDPLT22
ENSG00000265422	0.123301	0.670515	1.42137	0.649996	0.515695	NA	MIR4684	ENSG00000265422	MIR4684
ENSG00000225952	0.268697	0.213929	1.42675	0.444723	0.65652	NA	ENSG00000225952	ENSG00000225952	ENSG00000225952
ENSG00000264014	0	NA	NA	NA	NA	NA	MIR4253	ENSG00000264014	MIR4253
ENSG00000215906	0	NA	NA	NA	NA	NA	LACTBL1	ENSG00000215906	LACTBL1
ENSG00000227868	0.239865	0.0588263	1.43294	0.0545168	0.956523	NA	TEX46	H3BTG2	C1orf234
ENSG00000004487	3361.05	0.549688	0.408515	1.33921	0.180502	1	KDM1A	O60341	AOF2
ENSG00000240553	0.158172	-0.366964	1.42878	-0.259513	0.79524	NA	ENSG00000240553	ENSG00000240553	ENSG00000240553
ENSG00000263793	0	NA	NA	NA	NA	NA	MIR3115	ENSG00000263793	mir-3115
ENSG00000266802	0.254048	-0.258814	1.43368	-0.1764	0.85998	NA	ENSG00000266802	ENSG00000266802	ENSG00000266802
ENSG00000169641	286.208	0.053877	1.18361	0.0437102	0.965135	1	LUZP1	Q86V48	LUZP
ENSG00000229010	0	NA	NA	NA	NA	NA	ENSG00000229010	ENSG00000229010	ENSG00000229010
ENSG00000206935	0.0504506	0	1.40418	0	1	NA	RNU6-514P	ENSG00000206935	RNU6-514P
ENSG00000252578	0	NA	NA	NA	NA	NA	RNU6-135P	ENSG00000252578	RNU6-135P
ENSG00000179546	0.668197	-0.267492	1.44014	-0.18613	0.852343	NA	HTR1D	P28221	5-HT1D
ENSG00000215381	0.0676848	-0.853908	1.41521	-0.557603	0.577115	NA	ENSG00000215381	ENSG00000215381	ENSG00000215381
ENSG00000261326	4.06254	-0.191974	1.28046	-0.122137	0.902791	1	ENSG00000261326	ENSG00000261326	ENSG00000261326
ENSG00000284726	14.6818	-0.293737	1.41011	-0.135974	0.891841	1	ENSG00000284726	ENSG00000284726	ENSG00000284726
ENSG00000125944	2961.63	0.329606	0.391859	0.832879	0.404913	1	HNRNPR	Q0VGD6	HNRPR
ENSG00000125945	310.448	0.060777	1.08958	0.0141829	0.988684	1	ZNF436	A0A024RAF3	ZNF
ENSG00000249087	78.0736	0.306773	0.662565	0.443999	0.657043	1	ZNF436-AS1	ENSG00000249087	C1orf213
ENSG00000201405	0	NA	NA	NA	NA	NA	ENSG00000201405	ENSG00000201405	ENSG00000201405
ENSG00000271420	0.303181	0.655634	1.43293	0.557226	0.577373	NA	ENSG00000271420	ENSG00000271420	ENSG00000271420
ENSG00000204219	24.8798	0.88236	1.15948	0.848318	0.396261	1	TCEA3	B4DUM4	TFIIS
ENSG00000232482	0.315699	-0.053077	1.43546	-0.0368627	0.970594	NA	ENSG00000232482	ENSG00000232482	ENSG00000232482
ENSG00000088280	173.303	0.384229	1.22679	0.269325	0.787679	1	ASAP3	Q8TDY4	ACAP4
ENSG00000007968	14.8603	0.418823	1.31425	0.289396	0.772279	1	E2F2	Q14209	E2F-2
ENSG00000235052	0.250591	0.144392	1.43315	0.11676	0.90705	NA	ENSG00000235052	ENSG00000235052	ENSG00000235052
ENSG00000117318	120.177	0.902427	0.76447	1.1435	0.25283	1	ID3	Q02535	HEIR-1
ENSG00000197880	0.0936316	0.56814	1.41803	0.558776	0.576314	NA	MDS2	ENSG00000197880	MDS2
ENSG00000229239	0.489901	0.368697	1.43777	0.272718	0.78507	NA	ENSG00000229239	ENSG00000229239	ENSG00000229239
ENSG00000142676	1837.48	0.152319	0.516145	0.316287	0.751785	1	RPL11	P62913	DBA7
ENSG00000011007	1497.35	-0.0202582	0.685926	-0.0140374	0.9888	1	ELOA	Q14241	SIII
ENSG00000236810	41.0356	-0.256719	0.739972	-0.350175	0.726208	1	ELOA-AS1	ENSG00000236810	TCEB3-AS1
ENSG00000057757	5073.68	0.130117	0.521278	0.261931	0.793375	1	PITHD1	Q9GZP4	C1orf128
ENSG00000011009	1475.9	0.250241	0.614652	0.402883	0.687034	1	LYPLA2	A0A140VJC9	APT-2
ENSG00000117308	582.063	0.420307	0.581112	0.703398	0.481808	1	GALE	Q14376	SDR1E1
ENSG00000117305	532.716	-0.163115	0.654634	-0.272588	0.78517	1	HMGCL	P35914	HL
ENSG00000179163	1077.53	0.493107	0.698161	0.678041	0.497746	1	FUCA1	P04066	FUCA
ENSG00000188822	0.848143	0.0190128	1.44111	-0.0177954	0.985802	NA	CNR2	A0A024RAH7	CB-2
ENSG00000229106	0.117846	0.221714	1.42438	0.241575	0.80911	NA	ENSG00000229106	ENSG00000229106	ENSG00000229106
ENSG00000232557	0.160867	-0.424995	1.42886	-0.304209	0.760968	NA	ENSG00000232557	ENSG00000232557	ENSG00000232557
ENSG00000264926	0	NA	NA	NA	NA	NA	MIR378F	ENSG00000264926	mir-378f
ENSG00000230228	0.808394	0	1.40908	0	1	NA	H3P1	ENSG00000230228	p02
ENSG00000189266	403.006	0.539263	0.525319	1.00773	0.313584	1	PNRC2	A0A024RAC2	PNRC2
ENSG00000188529	1192.83	-0.210346	0.356008	-0.593061	0.55314	1	SRSF10	O75494	FUSIP1
ENSG00000215905	0.191436	0.402203	1.42941	0.380039	0.703916	NA	ENSG00000215905	ENSG00000215905	ENSG00000215905
ENSG00000225315	0.241886	0.345968	1.4314	0.380035	0.70392	NA	ENSG00000225315	ENSG00000225315	ENSG00000225315
ENSG00000142661	0.213128	-0.0352068	1.43194	-0.0105102	0.991614	NA	MYOM3	Q5VTT5	MYOM3
ENSG00000230703	0	NA	NA	NA	NA	NA	ENSG00000230703	ENSG00000230703	ENSG00000230703
ENSG00000142677	0.0676848	-0.853908	1.41521	-0.557603	0.577115	NA	IL22RA1	Q8N6P7	CRF2-9
ENSG00000185436	1.27951	0.70403	1.48913	0.393359	0.694054	NA	IFNLR1	Q8IU57	CRF2/12
ENSG00000230023	0.100901	0	1.40643	0	1	NA	LINC02800	ENSG00000230023	LINC02800
ENSG00000232298	0	NA	NA	NA	NA	NA	ENSG00000232298	ENSG00000232298	ENSG00000232298
ENSG00000158055	4.83814	0.280104	1.51536	0.371429	0.710318	1	GRHL3	Q8TE85	SOM
ENSG00000001460	212.823	-0.897029	0.762663	-1.15527	0.247979	1	STPG1	Q5TH74	C1orf201
ENSG00000001461	408.901	-0.916241	0.551165	-1.6691	0.0950972	1	NIPAL3	Q6P499	DJ462O23.2
ENSG00000117602	280.666	-0.166653	0.606987	-0.276869	0.781881	1	RCAN3	A0A024RAH2	DSCR1L2
ENSG00000264443	0.127501	-0.0860113	1.42624	-0.0308194	0.975414	NA	ENSG00000264443	ENSG00000264443	ENSG00000264443
ENSG00000184454	1.13229	0.508808	1.50922	0.266722	0.789683	NA	NCMAP	Q5T1S8	C1orf130
ENSG00000227312	0.0338424	-0.569913	1.40986	-0.317245	0.751058	NA	RPL26P8	ENSG00000227312	RPL26_1_22
ENSG00000239106	0	NA	NA	NA	NA	NA	ENSG00000239106	ENSG00000239106	ENSG00000239106
ENSG00000133226	986.326	0.340037	0.264499	1.28768	0.197857	1	SRRM1	B7Z7U0	160-KD
ENSG00000284699	0.557257	0.170072	1.43752	0.162863	0.870626	NA	ENSG00000284699	ENSG00000284699	ENSG00000284699
ENSG00000169504	407.174	0.00983821	0.720942	0.00763834	0.993906	1	CLIC4	Q6FIC5	CLIC4L
ENSG00000238482	0	NA	NA	NA	NA	NA	RNU6-1208P	ENSG00000238482	RNU6-1208P
ENSG00000020633	0.312172	-0.18816	1.43544	-0.12931	0.897112	NA	RUNX3	A0A024RAH4	AML2
ENSG00000278034	0	NA	NA	NA	NA	NA	MIR6731	ENSG00000278034	hsa-mir-6731
ENSG00000229162	0.100901	0	1.40643	0	1	NA	ENSG00000229162	ENSG00000229162	ENSG00000229162
ENSG00000261025	0.59011	0.603772	1.43839	0.398037	0.690603	NA	ENSG00000261025	ENSG00000261025	ENSG00000261025
ENSG00000264371	0	NA	NA	NA	NA	NA	MIR4425	ENSG00000264371	MIR4425
ENSG00000233755	0.0319809	0.199374	1.40599	0.239517	0.810705	NA	ENSG00000233755	ENSG00000233755	ENSG00000233755
ENSG00000233419	0.223417	0.488543	1.43066	0.440813	0.659348	NA	ENSG00000233419	ENSG00000233419	ENSG00000233419
ENSG00000231953	0.193297	0.0674964	1.43075	0.0752272	0.940034	NA	ENSG00000231953	ENSG00000231953	ENSG00000231953
ENSG00000117614	484.517	0.467434	0.428582	1.08969	0.275848	1	SYF2	O95926	CBPIN
ENSG00000284602	1.7913	-0.452138	1.44268	-0.342515	0.731963	1	ENSG00000284602	ENSG00000284602	ENSG00000284602
ENSG00000284657	4.55812	-0.928653	1.50467	-0.626689	0.530863	1	ENSG00000284657	ENSG00000284657	ENSG00000284657
ENSG00000117616	473.036	-0.21872	0.656356	-0.321633	0.74773	1	RSRP1	A0A024RAH6	C1orf63
ENSG00000272432	2.07085	0.193031	1.33318	0.161699	0.871543	1	ENSG00000272432	ENSG00000272432	ENSG00000272432
ENSG00000261349	6.2412	-0.222456	1.40491	-0.183099	0.85472	1	ENSG00000261349	ENSG00000261349	ENSG00000261349
ENSG00000187010	9.18477	0.283126	1.36342	0.214709	0.829995	1	RHD	B4DLT8	CD240D
ENSG00000224183	3.60905	-0.467084	1.29072	-0.355326	0.722346	1	ENSG00000224183	ENSG00000224183	ENSG00000224183
ENSG00000259984	0.108957	-0.178735	1.42009	-0.066034	0.947351	NA	ENSG00000259984	ENSG00000259984	ENSG00000259984
ENSG00000183726	1780.68	0.112124	0.291565	0.382101	0.702387	1	TMEM50A	O95807	IFNRC
ENSG00000188672	44.6199	0.388604	1.25514	0.303832	0.761256	1	RHCE	A0A220QMN8	CD240CE
ENSG00000238084	0.167252	-0.483361	1.4274	-0.400985	0.688431	NA	ENSG00000238084	ENSG00000238084	ENSG00000238084
ENSG00000204178	274.678	-0.0389088	0.490772	-0.0880542	0.929834	1	MACO1	Q8N5G2	MACOILIN
ENSG00000157978	55.8062	1.01752	1.48146	0.748898	NA	NA	LDLRAP1	B3KR97	ARH
ENSG00000225643	0.502082	0.0191712	1.48122	0.0252438	0.979861	NA	ENSG00000225643	ENSG00000225643	ENSG00000225643
ENSG00000117643	307.597	-0.556224	1.40401	-0.333722	0.738589	1	MAN1C1	Q59G34	HMIC
ENSG00000233478	0.807641	0.371373	1.44025	0.288175	0.773213	NA	ENSG00000233478	ENSG00000233478	ENSG00000233478
ENSG00000162430	306.075	-0.396482	0.560656	-0.700559	0.483578	1	SELENON	Q9NZV5	CFTD
ENSG00000255054	0	NA	NA	NA	NA	NA	ENSG00000255054	ENSG00000255054	ENSG00000255054
ENSG00000228172	25.1075	-0.167291	1.3218	-0.0938233	0.92525	1	ENSG00000228172	ENSG00000228172	ENSG00000228172
ENSG00000117640	3537.58	0.0250706	0.33541	0.0737747	0.94119	1	MTFR1L	A0A0S2Z5H6	FAM54B
ENSG00000272478	0	NA	NA	NA	NA	NA	ENSG00000272478	ENSG00000272478	ENSG00000272478
ENSG00000127423	50.8902	0.402455	1.45422	0.224992	NA	NA	AUNIP	Q9H7T9	AIBP
ENSG00000236528	0	NA	NA	NA	NA	NA	ENSG00000236528	ENSG00000236528	ENSG00000236528
ENSG00000182749	3.73828	-0.189133	1.4032	-0.158715	0.873893	1	PAQR7	Q86WK9	MPRA
ENSG00000207302	0.184502	0.382721	1.42912	0.366098	0.714292	NA	ENSG00000207302	ENSG00000207302	ENSG00000207302
ENSG00000117632	61244	0.98683	0.385659	2.56493	0.0103197	1	STMN1	A0A140VJW2	C1orf215
ENSG00000229786	11.2083	-0.0944001	1.50842	0.113984	0.909251	1	ENSG00000229786	ENSG00000229786	ENSG00000229786
ENSG00000223624	6.46729	-0.49012	1.49216	-0.487193	0.626122	1	ENSG00000223624	ENSG00000223624	ENSG00000223624
ENSG00000283938	0	NA	NA	NA	NA	NA	MIR3917	ENSG00000283938	mir-3917
ENSG00000158006	72.4555	-0.858118	0.555248	-1.60193	0.109171	1	PAFAH2	Q99487	HSD-PLA2
ENSG00000207237	0	NA	NA	NA	NA	NA	RNU6-110P	ENSG00000207237	RNU6-110P
ENSG00000252190	0	NA	NA	NA	NA	NA	ENSG00000252190	ENSG00000252190	ENSG00000252190
ENSG00000252691	0.0296697	0.182395	1.40565	0.239517	0.810705	NA	ENSG00000252691	ENSG00000252691	ENSG00000252691
ENSG00000158008	13.3985	0.0761247	1.19547	0.0282288	0.97748	1	EXTL1	Q92935	EXTL
ENSG00000158014	0.456922	0.528505	1.43601	0.567978	0.57005	NA	SLC30A2	Q9BRI3	PP12488
ENSG00000284309	0.125612	0.676959	1.42157	0.655715	0.512007	NA	ENSG00000284309	ENSG00000284309	ENSG00000284309
ENSG00000158022	1.22566	0.89292	1.51021	0.525835	0.599003	NA	TRIM63	Q969Q1	IRF
ENSG00000175087	730.071	-0.606408	0.711137	-0.838642	0.40167	1	PDIK1L	Q8N165	CLIK1L
ENSG00000197245	17.9152	1.469	1.18794	1.22876	0.219163	1	FAM110D	Q8TAY7	GRRP1
ENSG00000282872	4.24285	0.157566	1.46038	0.118841	0.905402	1	C1orf232	ENSG00000282872	C1orf232
ENSG00000236782	32.195	-0.751682	1.28535	-0.530332	NA	NA	ENSG00000236782	ENSG00000236782	ENSG00000236782
ENSG00000142684	3.16579	-0.309777	1.31482	-0.20559	0.837111	1	ZNF593	O00488	ZT86
ENSG00000142675	8.16427	-0.561885	1.36637	-0.436446	0.662513	1	CNKSR1	B4DL25	CNK
ENSG00000188782	0.0931818	-0.0113163	1.42196	0.0648102	0.948325	NA	CATSPER4	Q7RTX7	CATSPER4
ENSG00000236155	4.5358	1.28704	1.31685	1.01601	0.309624	1	ZPLD2P	ENSG00000236155	ZPLD2P
ENSG00000278572	0.315385	0.506884	1.43403	0.393054	0.69428	NA	ENSG00000278572	ENSG00000278572	ENSG00000278572
ENSG00000130695	215.352	0.426672	1.09455	0.345821	0.729478	1	CEP85	Q6P2H3	CCDC21
ENSG00000270733	0.0978042	0.0146802	1.42251	0.0856828	0.931719	NA	MRPS6P1	ENSG00000270733	MRPS6P3
ENSG00000142669	3271.07	0.0202076	0.445292	0.0579679	0.953774	1	SH3BGRL3	Q9H299	HEL-S-297
ENSG00000158062	950.638	-0.244178	0.581237	-0.415318	0.677909	1	UBXN11	Q5T124	COA-1
ENSG00000169442	0.462944	0.0980057	1.43039	0.410969	0.681095	NA	CD52	P31358	CDW52
ENSG00000176092	6.54364	0.609334	1.43138	0.395435	0.692522	1	CRYBG2	Q8N1P7	AIM1L
ENSG00000225854	0.0635121	-0.245802	1.41656	-0.105398	0.91606	NA	RPL34P4	ENSG00000225854	RPL34_1_24
ENSG00000176083	0.221555	0.89693	1.42754	0.843357	0.399029	NA	ZNF683	Q8IZ20	Hobit
ENSG00000131914	0.900559	1.70723	1.4797	1.18609	0.235587	NA	LIN28A	Q9H9Z2	CSDD1
ENSG00000117682	640.865	-0.152482	0.670076	-0.224544	0.822334	1	DHDDS	Q86SQ9	CIT
ENSG00000223583	0.126191	-0.608645	1.42527	-0.45363	0.650095	NA	RPL17P9	ENSG00000223583	RPL17_1_25
ENSG00000225891	0.563733	0.153882	1.48764	0.112314	0.910575	NA	ENSG00000225891	ENSG00000225891	ENSG00000225891
ENSG00000198830	3586.97	0.0612916	0.663413	0.0879864	0.929887	1	HMGN2	P05204	HMG17
ENSG00000224129	0.58874	0.197257	1.47308	0.158325	0.874201	NA	ENSG00000224129	ENSG00000224129	ENSG00000224129
ENSG00000117676	226.165	0.311089	0.639844	0.467672	0.640019	1	RPS6KA1	Q15418	HU-1
ENSG00000238705	0	NA	NA	NA	NA	NA	MIR1976	ENSG00000238705	hsa-mir-1976
ENSG00000243905	0.286479	0.0899243	1.43447	0.0688495	0.945109	NA	RN7SL679P	ENSG00000243905	RN7SL679P
ENSG00000252802	0.095493	0.00181844	1.42224	0.0753639	0.939925	NA	ENSG00000252802	ENSG00000252802	ENSG00000252802
ENSG00000252429	0	NA	NA	NA	NA	NA	ENSG00000252429	ENSG00000252429	ENSG00000252429
ENSG00000229247	0	NA	NA	NA	NA	NA	ENSG00000229247	ENSG00000229247	ENSG00000229247
ENSG00000238316	0.0296697	0.182395	1.40565	0.239517	0.810705	NA	ENSG00000238316	ENSG00000238316	ENSG00000238316
ENSG00000235069	0	NA	NA	NA	NA	NA	ENSG00000235069	ENSG00000235069	ENSG00000235069
ENSG00000260063	5.13541	0.644029	1.41937	0.421177	0.673626	1	LOC101928728	ENSG00000260063	LOC101928728
ENSG00000117713	479.914	0.148483	0.76244	0.201316	0.840452	1	ARID1A	O14497	B120
ENSG00000060642	144.046	0.0457733	1.21711	0.0132022	0.989466	1	PIGV	Q9NUD9	GPI-MT-II
ENSG00000241188	0.125401	0.252176	1.42498	0.2649	0.791087	NA	RN7SL165P	ENSG00000241188	RN7SL165P
ENSG00000204160	294.107	-0.313066	0.554292	-0.565781	0.571542	1	ZDHHC18	Q9NUE0	DHHC-18
ENSG00000175793	0	NA	NA	NA	NA	NA	SFN	P31947	YWHAS
ENSG00000226698	0	NA	NA	NA	NA	NA	ENSG00000226698	ENSG00000226698	ENSG00000226698
ENSG00000142751	299.421	0.278428	1.22789	0.223609	0.823062	1	GPN2	Q9H9Y4	ATPBD1B
ENSG00000198746	275.49	0.279365	0.395177	0.688467	0.491159	1	GPATCH3	Q96I76	GPATC3
ENSG00000090273	7498.04	0.0209402	0.411921	0.060145	0.95204	1	NUDC	Q9Y266	HNUDC
ENSG00000131910	0.122851	0.15111	1.4252	0.194921	0.845454	NA	NR0B2	Q15466	SHP
ENSG00000175707	0.184502	0.382721	1.42912	0.366098	0.714292	NA	KDF1	Q8NAX2	C1orf172
ENSG00000172746	0.0593394	0.40799	1.41231	0.410978	0.681089	NA	ENSG00000172746	ENSG00000172746	ENSG00000172746
ENSG00000224064	0	NA	NA	NA	NA	NA	RPL32P6	ENSG00000224064	RPL32_1_26
ENSG00000225294	0.0265256	-0.495864	1.4084	-0.277303	0.781548	NA	ENSG00000225294	ENSG00000225294	ENSG00000225294
ENSG00000253368	374.277	-0.356536	0.584936	-0.580417	0.561634	1	TRNP1	Q6NT89	C1orf225
ENSG00000158246	3.2816	0.740729	1.36517	0.441111	0.659133	1	TENT5B	Q96A09	FAM46B
ENSG00000090020	98.5809	-0.511726	0.680656	-0.763296	0.445287	1	SLC9A1	B2RAH2	APNH
ENSG00000229985	0.0319809	0.199374	1.40599	0.239517	0.810705	NA	RPL18AP5	ENSG00000229985	RPL18A_1_27
ENSG00000214973	0.181596	0.160958	1.42988	0.154876	0.876919	NA	ENSG00000214973	ENSG00000214973	ENSG00000214973
ENSG00000225159	0.806469	1.0478	1.43102	0.790131	0.429451	NA	NPM1P39	ENSG00000225159	NPM1P39
ENSG00000225990	0	NA	NA	NA	NA	NA	ENSG00000225990	ENSG00000225990	ENSG00000225990
ENSG00000224311	0	NA	NA	NA	NA	NA	ENSG00000224311	ENSG00000224311	ENSG00000224311
ENSG00000142784	30.8239	-0.0887864	1.03137	-0.101446	0.919196	1	WDTC1	Q8N5D0	ADP
ENSG00000252098	0	NA	NA	NA	NA	NA	ENSG00000252098	ENSG00000252098	ENSG00000252098
ENSG00000243659	0.314764	0.505851	1.43402	0.392337	0.694809	NA	ENSG00000243659	ENSG00000243659	ENSG00000243659
ENSG00000186501	1071.61	0.150179	0.64736	0.208965	0.834476	1	TMEM222	Q9H0R3	C1orf160
ENSG00000206888	0.127427	-0.527485	1.41507	-0.277306	0.781545	NA	RNU6-48P	ENSG00000206888	RNU6-48
ENSG00000241547	18.953	0.428237	1.23063	0.316197	NA	NA	ENSG00000241547	ENSG00000241547	ENSG00000241547
ENSG00000142765	5.33149	-0.32078	1.46413	-0.219829	0.826004	1	SYTL1	Q8IYJ3	JFC1
ENSG00000142733	225.195	0.097655	1.31145	0.0720699	0.942546	1	MAP3K6	O95382	ASK2
ENSG00000142748	0.48414	-0.0111467	1.49618	-0.0228857	0.981741	NA	FCN3	O75636	FCNH
ENSG00000174950	0.183696	-0.0940479	1.4305	-0.0501502	0.960003	NA	CD164L2	Q6UWJ8	EAPG6122
ENSG00000231207	0.0319809	0.199374	1.40599	0.239517	0.810705	NA	ENSG00000231207	ENSG00000231207	ENSG00000231207
ENSG00000181773	79.6409	-0.208085	1.13215	-0.199662	0.841745	1	GPR3	F1DAM5	ACCA
ENSG00000158195	202.61	0.170699	1.08407	0.188848	0.850212	1	WASF2	Q9Y6W5	IMD2
ENSG00000241169	0.190536	-0.257189	1.43091	-0.173465	0.862286	NA	ENSG00000241169	ENSG00000241169	ENSG00000241169
ENSG00000237429	0.0965641	0.57826	1.41836	0.567745	0.570208	NA	ENSG00000237429	ENSG00000237429	ENSG00000237429
ENSG00000126705	28.8109	-0.0938014	0.630981	-0.157229	0.875064	1	AHDC1	Q5TGY3	MRD25
ENSG00000000938	1.85087	-0.26253	1.45077	-0.221399	0.824782	1	FGR	P09769	SRC2
ENSG00000235912	5.02257	-0.0389633	1.24691	0.0757296	0.939634	1	ENSG00000235912	ENSG00000235912	ENSG00000235912
ENSG00000233975	0.0795769	-0.93197	1.41695	-0.61871	0.536107	NA	LINC02574	ENSG00000233975	LINC02574
ENSG00000126709	132.437	-0.212077	1.20045	-0.198544	0.84262	1	IFI6	P09912	2023-06-16
ENSG00000225886	0.193128	0.841886	1.42619	0.797482	0.425171	NA	ENSG00000225886	ENSG00000225886	ENSG00000225886
ENSG00000206767	0	NA	NA	NA	NA	NA	RNU6-949P	ENSG00000206767	RNU6-949P
ENSG00000226662	0.0338424	-0.569913	1.40986	-0.317245	0.751058	NA	CHMP1AP1	ENSG00000226662	CHMP1AP1
ENSG00000207095	0	NA	NA	NA	NA	NA	RNU6-424P	ENSG00000207095	RNU6-424P
ENSG00000009780	91.2895	-0.466701	1.02373	-0.440691	0.659437	1	FAM76A	Q8TAV0	FAM76A
ENSG00000231344	0.985035	0.814075	1.44027	1.13369	0.256926	NA	ENSG00000231344	ENSG00000231344	ENSG00000231344
ENSG00000230833	0.0530513	-0.758608	1.41345	-0.48276	0.629266	NA	ENSG00000230833	ENSG00000230833	ENSG00000230833
ENSG00000117758	1591.09	-0.0287441	0.523901	-0.0462547	0.963107	1	STX12	Q86Y82	STX13
ENSG00000269971	6.24733	0.0748827	1.47261	0.339925	0.733913	1	ENSG00000269971	ENSG00000269971	ENSG00000269971
ENSG00000270031	0.0996657	-0.470263	1.42256	-0.340732	0.733306	NA	ENSG00000270031	ENSG00000270031	ENSG00000270031
ENSG00000223062	0	NA	NA	NA	NA	NA	RNU6-1245P	ENSG00000223062	RNU6-1245P
ENSG00000117751	289.782	-0.547576	0.448096	-1.23953	0.215151	1	PPP1R8	Q12972	ARD-1
ENSG00000252947	3.06381	-0.644674	1.50894	-0.405549	0.685074	1	SCARNA1	ENSG00000252947	ACA35
ENSG00000130775	17.8844	1.40873	1.2372	1.28339	0.199357	1	THEMIS2	Q5TEJ8	C1orf38
ENSG00000117748	1148.29	0.375976	0.559787	0.657932	0.510582	1	RPA2	B4DUL2	REPA2
ENSG00000130768	1.08794	1.21756	1.46273	0.824288	0.409776	NA	SMPDL3B	Q92485	ASML3B
ENSG00000227050	0.0296697	0.182395	1.40565	0.239517	0.810705	NA	ENSG00000227050	ENSG00000227050	ENSG00000227050
ENSG00000158156	25.7694	1.16272	1.45251	0.769507	NA	NA	XKR8	Q9H6D3	XRG8
ENSG00000158161	126.696	0.412754	1.14271	0.335365	0.73735	1	EYA3	Q99504	EYA3
ENSG00000238231	0.0959428	0.576447	1.4183	0.566136	0.571302	NA	ENSG00000238231	ENSG00000238231	ENSG00000238231
ENSG00000240750	0.0635121	-0.245802	1.41656	-0.105398	0.91606	NA	RN7SL559P	ENSG00000240750	RN7SL559P
ENSG00000228589	22.8704	0.737545	0.588684	1.23737	0.21595	1	ENSG00000228589	ENSG00000228589	ENSG00000228589
ENSG00000228943	0.252637	0.254936	1.43291	0.204783	0.837742	NA	ENSG00000228943	ENSG00000228943	ENSG00000228943
ENSG00000214812	0	NA	NA	NA	NA	NA	ENSG00000214812	ENSG00000214812	ENSG00000214812
ENSG00000253005	0	NA	NA	NA	NA	NA	RNU6-176P	ENSG00000253005	RNU6-176P
ENSG00000169403	2.10607	-0.349887	1.41451	-0.287154	0.773995	1	PTAFR	P25105	PAFR
ENSG00000126698	3845.93	0.240758	0.256345	0.937438	0.348533	1	DNAJC8	O75937	HSPC331
ENSG00000130770	13679	-0.086588	0.496926	-0.14437	0.885208	1	ATP5IF1	Q9UII2	ATPI
ENSG00000270605	0.432329	-0.0231017	1.43769	-0.0258603	0.979369	NA	ENSG00000270605	ENSG00000270605	ENSG00000270605
ENSG00000271398	0.265764	0.202483	1.4265	0.432343	0.665492	NA	ENSG00000271398	ENSG00000271398	ENSG00000271398
ENSG00000130766	475.244	-0.650181	0.649556	-1.02467	0.305518	1	SESN2	P58004	HI95
ENSG00000130772	110.961	0.078507	1.15885	0.0343242	0.972619	1	MED18	Q9BUE0	SRB5
ENSG00000204138	354.652	0.286674	1.28014	0.20424	0.838166	1	PHACTR4	Q8IZ21	PPP1R124
ENSG00000206779	0	NA	NA	NA	NA	NA	ENSG00000206779	ENSG00000206779	ENSG00000206779
ENSG00000229820	0.215314	0.236804	1.42473	0.432344	0.665491	NA	ENSG00000229820	ENSG00000229820	ENSG00000229820
ENSG00000221216	0.181647	-0.628609	1.42807	-0.477494	0.63301	NA	RNU6ATAC27P	ENSG00000221216	RNU6ATAC27P
ENSG00000180198	326.04	0.0837273	0.457038	0.155538	0.876397	1	RCC1	A0A0S2Z404	CHC1
ENSG00000242125	288.686	-0.309661	0.923914	-0.317963	0.750513	1	SNHG3	ENSG00000242125	NCRNA00014
ENSG00000274266	0	NA	NA	NA	NA	NA	SNORA73A	ENSG00000274266	E1
ENSG00000200087	0	NA	NA	NA	NA	NA	SNORA73B	ENSG00000200087	105A
ENSG00000231468	0.976637	0.189299	1.50463	0.139629	0.888953	NA	ENSG00000231468	ENSG00000231468	ENSG00000231468
ENSG00000279443	0.957918	-0.367351	1.482	-0.262392	0.793019	NA	ENSG00000279443	ENSG00000279443	ENSG00000279443
ENSG00000180098	465.808	0.272027	0.756605	0.359944	0.718889	1	TRNAU1AP	Q9NX07	PRO1902
ENSG00000197989	196.81	-0.172141	0.897772	-0.13445	0.893047	1	SNHG12	ENSG00000197989	ASLNC04080
ENSG00000221539	0.370631	-0.465733	1.43589	-0.335418	0.73731	NA	SNORD99	ENSG00000221539	HBII-420
ENSG00000278274	0	NA	NA	NA	NA	NA	SNORA61	ENSG00000278274	ACA61
ENSG00000273544	0	NA	NA	NA	NA	NA	SNORA44	ENSG00000273544	ACA44
ENSG00000280498	0	NA	NA	NA	NA	NA	SNORA16A	ENSG00000280498	ACA16
ENSG00000274582	0	NA	NA	NA	NA	NA	ENSG00000274582	ENSG00000274582	ENSG00000274582
ENSG00000120656	456.327	0.0236485	0.605342	0.0314823	0.974885	1	TAF12	Q16514	TAF2J
ENSG00000188060	10.5452	0.57001	1.47607	0.467084	0.640439	1	RAB42	Q8N4Z0	RAB42
ENSG00000229388	4.49442	0.0189851	1.33397	-0.0312282	0.975088	1	LINC01715	ENSG00000229388	LINC01715
ENSG00000270103	0	NA	NA	NA	NA	NA	ENSG00000270103	ENSG00000270103	ENSG00000270103
ENSG00000274978	0	NA	NA	NA	NA	NA	RNU11	ENSG00000274978	RNU11-1
ENSG00000162419	201.994	0.527893	1.25158	0.365038	0.715083	1	GMEB1	B1AT47	P96PIF
ENSG00000252777	0.0504506	0	1.40418	0	1	NA	ENSG00000252777	ENSG00000252777	ENSG00000252777
ENSG00000198492	2425.66	0.479615	0.513219	0.921823	0.356621	1	YTHDF2	Q9Y5A9	CAHL
ENSG00000116329	7.77613	-0.226161	1.03257	-0.263477	0.792183	1	OPRD1	P41143	DOP
ENSG00000233427	0.0658233	-0.22628	1.41705	-0.105398	0.91606	NA	ENSG00000233427	ENSG00000233427	ENSG00000233427
ENSG00000199756	0.0296697	0.182395	1.40565	0.239517	0.810705	NA	ENSG00000199756	ENSG00000199756	ENSG00000199756
ENSG00000159023	320.409	0.158823	0.552508	0.278655	0.78051	1	EPB41	P11171	4.1R
ENSG00000225616	0.127262	-0.169988	1.4263	-0.099877	0.920442	NA	RPL27P4	ENSG00000225616	RPL27_1_28
ENSG00000206704	0.0296697	0.182395	1.40565	0.239517	0.810705	NA	ENSG00000206704	ENSG00000206704	ENSG00000206704
ENSG00000277958	0	NA	NA	NA	NA	NA	ENSG00000277958	ENSG00000277958	ENSG00000277958
ENSG00000253304	11.4134	0.0655073	1.50426	0.604676	0.545394	1	TMEM200B	Q69YZ2	TTMB
ENSG00000225750	0.0338424	-0.569913	1.40986	-0.317245	0.751058	NA	ENSG00000225750	ENSG00000225750	ENSG00000225750
ENSG00000116350	1380	-0.0892451	0.42483	-0.208722	0.834665	1	SRSF4	Q08170	SFRS4
ENSG00000277916	0	NA	NA	NA	NA	NA	ENSG00000277916	ENSG00000277916	ENSG00000277916
ENSG00000116353	886.92	0.000385414	0.438826	-0.00142268	0.998865	1	MECR	Q9BV79	CGI-63
ENSG00000237934	0.804684	-0.430805	1.51579	-0.28968	0.772061	NA	ENSG00000237934	ENSG00000237934	ENSG00000237934
ENSG00000060656	172.264	-0.404333	1.1818	-0.344291	0.730628	1	PTPRU	Q92729	FMI
ENSG00000230523	0	NA	NA	NA	NA	NA	LINC01756	ENSG00000230523	LINC01756
ENSG00000225011	0	NA	NA	NA	NA	NA	ENSG00000225011	ENSG00000225011	ENSG00000225011
ENSG00000228176	0	NA	NA	NA	NA	NA	ENSG00000228176	ENSG00000228176	ENSG00000228176
ENSG00000284676	0	NA	NA	NA	NA	NA	ENSG00000284676	ENSG00000284676	ENSG00000284676
ENSG00000270927	0.0319809	0.199374	1.40599	0.239517	0.810705	NA	ENSG00000270927	ENSG00000270927	ENSG00000270927
ENSG00000233399	0.0795769	-0.93197	1.41695	-0.61871	0.536107	NA	LINC01648	ENSG00000233399	LINC01648
ENSG00000233372	0	NA	NA	NA	NA	NA	ENSG00000233372	ENSG00000233372	ENSG00000233372
ENSG00000231251	0	NA	NA	NA	NA	NA	ENSG00000231251	ENSG00000231251	ENSG00000231251
ENSG00000236335	0.0296697	0.182395	1.40565	0.239517	0.810705	NA	ENSG00000236335	ENSG00000236335	ENSG00000236335
ENSG00000231949	0.0593394	0.40799	1.41231	0.410978	0.681089	NA	ENSG00000231949	ENSG00000231949	ENSG00000231949
ENSG00000162510	9.05939	-0.448839	1.33312	-0.37298	0.709163	1	MATN1	P21941	CMP
ENSG00000186056	4.92323	0.061511	1.44064	0.0291888	0.976714	1	MATN1-AS1	ENSG00000186056	MATN1-AS1
ENSG00000162511	1.43221	-0.703235	1.48375	-0.47823	0.632487	NA	LAPTM5	Q13571	CLAST6
ENSG00000264773	0	NA	NA	NA	NA	NA	MIR4420	ENSG00000264773	mir-4420
ENSG00000229607	0.0978042	0.0146802	1.42251	0.0856828	0.931719	NA	ENSG00000229607	ENSG00000229607	ENSG00000229607
ENSG00000223382	10.3631	-0.0375727	1.16895	-0.0381862	0.969539	1	LINC01778	ENSG00000223382	LINC01778
ENSG00000222784	0.368171	0.323141	1.43598	0.225442	0.821635	NA	RN7SKP91	ENSG00000222784	RN7SKP91
ENSG00000235143	0	NA	NA	NA	NA	NA	ENSG00000235143	ENSG00000235143	ENSG00000235143
ENSG00000162512	3109.73	-0.140637	0.524799	-0.256347	0.797683	1	SDC3	O75056	SDCN
ENSG00000266210	0	NA	NA	NA	NA	NA	RN7SL371P	ENSG00000266210	RN7SL371P
ENSG00000134644	1670.81	-0.265473	0.649576	-0.413895	0.678951	1	PUM1	Q14671	HSPUM
ENSG00000237329	0.185531	-0.215519	1.43066	-0.141966	0.887107	NA	ENSG00000237329	ENSG00000237329	ENSG00000237329
ENSG00000232768	0.0616506	0.419437	1.41275	0.421789	0.673179	NA	LOC107985097	ENSG00000232768	LOC107985097
ENSG00000215900	0.0913203	0.559698	1.41775	0.551282	0.581441	NA	ENSG00000215900	ENSG00000215900	ENSG00000215900
ENSG00000225142	0	NA	NA	NA	NA	NA	ENSG00000225142	ENSG00000225142	ENSG00000225142
ENSG00000084628	3033.71	-0.172442	0.632619	-0.257895	0.796488	1	NKAIN1	Q4KMZ8	FAM77C
ENSG00000060688	1466.46	0.320914	0.661248	0.478774	0.6321	1	SNRNP40	A0MNP2	40K
ENSG00000229447	0.621078	-0.0256898	1.5	-0.0394502	0.968531	NA	ENSG00000229447	ENSG00000229447	ENSG00000229447
ENSG00000121766	2306.48	0.372187	0.610186	0.61932	0.535706	1	ZCCHC17	A0A087WXF8	HSPC251
ENSG00000229044	0	NA	NA	NA	NA	NA	ENSG00000229044	ENSG00000229044	ENSG00000229044
ENSG00000121769	811.357	0.436693	0.623827	0.733361	0.463339	1	FABP3	P05413	FABP11
ENSG00000168528	384.961	0.425584	0.488529	0.842657	0.39942	1	SERINC2	Q96IM8	FKSG84
ENSG00000215899	0	NA	NA	NA	NA	NA	LOC441880	ENSG00000215899	LOC441880
ENSG00000206981	0	NA	NA	NA	NA	NA	RNU6-40P	ENSG00000206981	RNU6-40
ENSG00000260386	0.0265256	-0.495864	1.4084	-0.277303	0.781548	NA	LDC1P	ENSG00000260386	LINC01225
ENSG00000265961	0	NA	NA	NA	NA	NA	ENSG00000265961	ENSG00000265961	ENSG00000265961
ENSG00000284543	1.18277	0.686305	1.51353	0.389296	0.697057	NA	ENSG00000284543	ENSG00000284543	ENSG00000284543
ENSG00000229167	0.0319809	0.199374	1.40599	0.239517	0.810705	NA	ENSG00000229167	ENSG00000229167	ENSG00000229167
ENSG00000142910	0.197258	-0.476668	1.43094	-0.340644	0.733371	NA	TINAGL1	Q9GZM7	ARG1
ENSG00000121764	51.2187	0.846481	0.604463	1.38884	0.164881	1	HCRTR1	O43613	OX1R
ENSG00000162517	2325.05	0.0986889	0.512786	0.181369	0.856078	1	PEF1	Q9UBV8	ABP32
ENSG00000235790	1.73454	0.428549	1.37038	0.255424	0.798396	1	ENSG00000235790	ENSG00000235790	ENSG00000235790
ENSG00000264078	0.25259	-0.0730291	1.43177	0.00560578	0.995527	NA	ENSG00000264078	ENSG00000264078	ENSG00000264078
ENSG00000084636	47.6889	0.300886	1.47682	0.259162	NA	NA	COL16A1	Q07092	447AA
ENSG00000121753	387.274	0.113143	0.984975	0.121176	0.903552	1	ADGRB2	O60241	BAI2
ENSG00000266580	0	NA	NA	NA	NA	NA	MIR4254	ENSG00000266580	MIR4254
ENSG00000254545	0	NA	NA	NA	NA	NA	ENSG00000254545	ENSG00000254545	ENSG00000254545
ENSG00000134668	1.12613	0.469782	1.50233	0.245545	0.806034	NA	SPOCD1	Q6ZMY3	PPP1R146
ENSG00000203620	0.720966	0.732875	1.43917	0.478703	0.63215	NA	ENSG00000203620	ENSG00000203620	ENSG00000203620
ENSG00000269967	0	NA	NA	NA	NA	NA	ENSG00000269967	ENSG00000269967	ENSG00000269967
ENSG00000184007	4146.21	-0.0263634	0.429993	-0.0563273	0.955081	1	PTP4A2	Q12974	HH13
ENSG00000228634	0.210774	-0.925784	1.4299	-0.674192	0.50019	NA	ENSG00000228634	ENSG00000228634	ENSG00000228634
ENSG00000284702	0.510858	-0.11131	1.43874	-0.0868668	0.930777	NA	ENSG00000284702	ENSG00000284702	ENSG00000284702
ENSG00000121774	2055.97	0.0812069	0.355947	0.220259	0.82567	1	KHDRBS1	Q07666	Sam68
ENSG00000203325	1.18444	0.261399	1.50918	0.245482	0.806083	NA	ENSG00000203325	ENSG00000203325	ENSG00000203325
ENSG00000121775	47.7904	-0.0264647	1.20136	-0.0298517	NA	NA	TMEM39B	B3KRL9	TMEM39B
ENSG00000266203	0	NA	NA	NA	NA	NA	MIR5585	ENSG00000266203	MIR5585
ENSG00000276493	0	NA	NA	NA	NA	NA	ENSG00000276493	ENSG00000276493	ENSG00000276493
ENSG00000025800	994.84	-0.233551	0.77189	-0.282299	0.777714	1	KPNA6	O60684	IPOA7
ENSG00000250135	0	NA	NA	NA	NA	NA	ENSG00000250135	ENSG00000250135	ENSG00000250135
ENSG00000084652	541.672	-0.00114987	1.12336	0.00147974	0.998819	1	TXLNA	P40222	IL14
ENSG00000160050	967.535	0.339302	0.549057	0.615719	0.53808	1	CCDC28B	Q9BUN5	CCDC28B
ENSG00000224066	3.39567	0.0495088	1.30135	0.0629831	0.94978	1	ENSG00000224066	ENSG00000224066	ENSG00000224066
ENSG00000160051	174.824	0.165439	1.32626	0.136118	0.891728	1	IQCC	Q4KMZ1	IQCC
ENSG00000222046	0.325186	-0.52858	1.45188	-0.369849	0.711495	NA	DCDC2B	A2VCK2	DCDC2B
ENSG00000160055	154.083	0.133273	0.638362	0.197833	0.843176	1	TMEM234	B4DHR3	AASL548
ENSG00000084623	4052.45	0.19397	0.41537	0.470009	0.638348	1	EIF3I	Q13347	EIF3S2
ENSG00000220785	18.1391	0.416289	1.43835	0.329576	NA	NA	ENSG00000220785	ENSG00000220785	ENSG00000220785
ENSG00000183615	0.0338424	-0.569913	1.40986	-0.317245	0.751058	NA	FAM167B	Q9BTA0	C1orf90
ENSG00000182866	0.310115	0.667076	1.43308	0.565327	0.571852	NA	LCK	A0A0S2Z3Y8	IMD22
ENSG00000277617	0	NA	NA	NA	NA	NA	ENSG00000277617	ENSG00000277617	ENSG00000277617
ENSG00000252450	0.0319809	0.199374	1.40599	0.239517	0.810705	NA	ENSG00000252450	ENSG00000252450	ENSG00000252450
ENSG00000116478	128.115	-0.14209	1.32494	-0.17288	0.862746	1	HDAC1	Q13547	GON-10
ENSG00000175130	20349.8	0.593378	0.321045	1.84596	0.0648977	1	MARCKSL1	P49006	F52
ENSG00000233775	0.106103	-1.06006	1.41956	-0.715585	0.474248	NA	ENSG00000233775	ENSG00000233775	ENSG00000233775
ENSG00000162526	5.00038	1.40048	1.26481	1.10363	0.269754	1	TSSK3	Q96PN8	SPOGA3
ENSG00000225828	155.007	0.956658	1.16877	1.01242	0.311336	1	FAM229A	H3BQW9	FAM229A
ENSG00000160058	2226.6	0.15122	0.678445	0.226224	0.821027	1	BSDC1	Q9NW68	BSDC1
ENSG00000224333	0.101527	-1.03137	1.419	-0.696115	0.486357	NA	ENSG00000224333	ENSG00000224333	ENSG00000224333
ENSG00000270850	0.180236	0.137868	1.4283	0.217085	0.828142	NA	ENSG00000270850	ENSG00000270850	ENSG00000270850
ENSG00000229259	0.0319809	0.199374	1.40599	0.239517	0.810705	NA	ENSG00000229259	ENSG00000229259	ENSG00000229259
ENSG00000263529	0	NA	NA	NA	NA	NA	RN7SL122P	ENSG00000263529	RN7SL122P
ENSG00000254553	0.745837	-0.0236232	1.50133	-0.0345536	0.972436	NA	ENSG00000254553	ENSG00000254553	ENSG00000254553
ENSG00000273274	114.654	0.270125	0.628622	0.419677	0.674721	1	ZBTB8B	Q8NAP8	ZNF916B
ENSG00000160062	21.1585	0.536512	0.94536	0.528158	0.597389	1	ZBTB8A	Q96BR9	BOZF1
ENSG00000176261	374.437	-0.183697	0.428653	-0.416942	0.676721	1	ZBTB8OS	Q8IWT0	ARCH
ENSG00000200591	0	NA	NA	NA	NA	NA	ENSG00000200591	ENSG00000200591	ENSG00000200591
ENSG00000162521	3609.14	0.0901991	0.651846	0.122456	0.902538	1	RBBP4	Q09028	NURF55
ENSG00000162520	11.3515	0.0168323	1.46331	0.0183876	NA	NA	SYNC	Q9H7C4	SYNC1
ENSG00000224409	0.433866	1.16194	1.43315	1.06559	0.286609	NA	ENSG00000224409	ENSG00000224409	ENSG00000224409
ENSG00000162522	107.582	0.378343	1.24824	0.342943	0.731641	1	KIAA1522	Q9P206	KIAA1522
ENSG00000134684	4061.13	-0.360703	0.539899	-0.675981	0.499052	1	YARS1	A0A0S2Z4R1	CMTDIC
ENSG00000116497	339.928	-0.258116	0.835775	-0.308639	0.757596	1	S100PBP	A0A0S2Z5M0	S100PBPR
ENSG00000160097	316.531	0.026565	0.609638	0.0320206	0.974456	1	FNDC5	Q8NAU1	FRCP2
ENSG00000121905	28.4913	-1.05702	0.932736	-1.1023	0.270333	1	HPCA	P84074	BDR2
ENSG00000121900	117.203	0.095901	0.471111	0.205224	0.837397	1	TMEM54	Q969K7	BCLP
ENSG00000116514	501.531	0.289854	0.540433	0.519015	0.60375	1	RNF19B	Q6ZMZ0	IBRDC3
ENSG00000278966	0.0338424	-0.569913	1.40986	-0.317245	0.751058	NA	ENSG00000278966	ENSG00000278966	ENSG00000278966
ENSG00000217644	0.0881763	0.0640406	1.421	0.114507	0.908836	NA	RPL18AP4	ENSG00000217644	RPL18A_2_30
ENSG00000239670	0.125612	0.676959	1.42157	0.655715	0.512007	NA	ENSG00000239670	ENSG00000239670	ENSG00000239670
ENSG00000236065	1.08971	-0.299188	1.43978	-0.199477	0.84189	NA	ENSG00000236065	ENSG00000236065	ENSG00000236065
ENSG00000004455	1627.76	-0.254182	0.61864	-0.394608	0.693133	1	AK2	P54819	ADK2
ENSG00000276645	1.0111	-0.252789	1.44075	-0.16283	0.870652	NA	ENSG00000276645	ENSG00000276645	ENSG00000276645
ENSG00000142920	208.211	-1.09561e-05	1.2681	-0.0434848	0.965315	1	AZIN2	Q96A70	ADC
ENSG00000278997	3.57331	-0.214845	1.51066	-0.0705447	0.94376	1	ENSG00000278997	ENSG00000278997	ENSG00000278997
ENSG00000116525	132.36	-0.00176162	0.723776	-0.0137483	0.989031	1	TRIM62	Q9BVG3	DEAR1
ENSG00000279179	3.7719	-0.0170346	1.49057	0.0627599	0.949958	1	ENSG00000279179	ENSG00000279179	ENSG00000279179
ENSG00000284721	0.0639619	0.430647	1.41318	0.43235	0.665487	NA	ENSG00000284721	ENSG00000284721	ENSG00000284721
ENSG00000160094	921.019	-0.216187	0.546535	-0.376468	0.706569	1	ZNF362	Q5T0B9	RN
ENSG00000270115	0	NA	NA	NA	NA	NA	ENSG00000270115	ENSG00000270115	ENSG00000270115
ENSG00000184389	0.12433	-0.185813	1.42605	-0.112046	0.910787	NA	A3GALT2	U3KPV4	A3GALT2P
ENSG00000225313	1.76615	-0.293178	1.37669	-0.24804	0.804103	1	ENSG00000225313	ENSG00000225313	ENSG00000225313
ENSG00000134686	1777.89	0.363106	0.685294	0.520752	0.60254	1	PHC2	A0A0A0MSI2	EDR2
ENSG00000284154	0.0561953	-0.182989	1.41494	-0.0660322	0.947352	NA	MIR3605	ENSG00000284154	mir-3605
ENSG00000222112	0.159693	0.381825	1.42736	0.362428	0.717032	NA	RN7SKP16	ENSG00000222112	RN7SKP16
ENSG00000233246	0.262632	-0.695609	1.43315	-0.493838	0.621421	NA	PHC2-AS1	ENSG00000233246	PHC2-AS1
ENSG00000234512	0.684191	0.869728	1.43841	0.610505	0.541527	NA	TLR12P	ENSG00000234512	TLR12P
ENSG00000121903	128.02	0.0498955	1.34199	0.0556974	0.955583	1	ZSCAN20	P17040	KOX29
ENSG00000235907	0.0504506	0	1.40418	0	1	NA	LOC100422287	ENSG00000235907	LOC100422287
ENSG00000121904	192.827	0.00140753	1.08843	0.026236	0.979069	1	CSMD2	Q7Z408	dJ1007G16.1
ENSG00000227000	0	NA	NA	NA	NA	NA	HSPD1P14	ENSG00000227000	HSPD1-17P
ENSG00000176256	0.291981	0.469854	1.433	0.471766	0.637094	NA	HMGB4	Q8WW32	dJ1007G16.5
ENSG00000231163	0.181808	0.453204	1.42857	0.414383	0.678594	NA	CSMD2-AS1	ENSG00000231163	CSMD2-AS1
ENSG00000201148	0	NA	NA	NA	NA	NA	RNA5SP42	ENSG00000201148	RN5S42
ENSG00000142698	14.7108	0.880175	0.75976	1.08488	0.277977	1	C1orf94	Q6P1W5	C1orf94
ENSG00000270241	0.0296697	0.182395	1.40565	0.239517	0.810705	NA	LOC100420336	ENSG00000270241	LOC100420336
ENSG00000207941	0	NA	NA	NA	NA	NA	MIR552	ENSG00000207941	MIRN552
ENSG00000163866	713.378	0.132928	0.443329	0.282471	0.777583	1	SMIM12	L0R6D7	C1orf212
ENSG00000189280	0.326375	-0.219977	1.4358	-0.151215	0.879806	NA	GJB5	O95377	CX31.1
ENSG00000189433	0.0296697	0.182395	1.40565	0.239517	0.810705	NA	GJB4	Q9NTQ9	CX30.3
ENSG00000255811	0.0319809	0.199374	1.40599	0.239517	0.810705	NA	ENSG00000255811	ENSG00000255811	ENSG00000255811
ENSG00000188910	0	NA	NA	NA	NA	NA	GJB3	O75712	CX31
ENSG00000187513	0.0959428	0.576447	1.4183	0.566136	0.571302	NA	GJA4	P35212	CX37
ENSG00000230163	7.70278	-0.502961	1.37379	-0.390359	0.696271	1	ENSG00000230163	ENSG00000230163	ENSG00000230163
ENSG00000116544	76.1637	-0.618336	0.824245	-0.720441	0.471253	1	DLGAP3	O95886	DAP3
ENSG00000284773	3.44081	-0.398188	1.27282	-0.289648	0.772085	1	ENSG00000284773	ENSG00000284773	ENSG00000284773
ENSG00000241014	0	NA	NA	NA	NA	NA	GPR199P	ENSG00000241014	GPR199P
ENSG00000271741	0.244514	-0.0825105	1.4333	-0.0503644	0.959832	NA	ENSG00000271741	ENSG00000271741	ENSG00000271741
ENSG00000243749	9.39451	0.320896	1.17459	0.273518	0.784455	1	TMEM35B	Q8NCS4	ZMYM6NB
ENSG00000163867	38.1171	-0.0385606	0.896068	-0.0750409	0.940182	1	ZMYM6	O95789	Buster2
ENSG00000233940	0.489451	0.196325	1.43811	0.139274	0.889234	NA	RPL12P45	ENSG00000233940	RPL12P45
ENSG00000197056	65.5961	0.247124	1.1668	0.1562	0.875875	1	ZMYM1	A0A1B0GXA6	MYM
ENSG00000228348	0	NA	NA	NA	NA	NA	ENSG00000228348	ENSG00000228348	ENSG00000228348
ENSG00000284640	0.39608	0.432934	1.48048	0.288413	0.773031	NA	LOC105378644	ENSG00000284640	LOC105378644
ENSG00000116560	2589.08	-0.0308112	0.500818	-0.0605183	0.951743	1	SFPQ	P23246	POMP100
ENSG00000201868	0	NA	NA	NA	NA	NA	ENSG00000201868	ENSG00000201868	ENSG00000201868
ENSG00000146463	602.475	-0.338607	0.803918	-0.413639	0.679138	1	ZMYM4	Q5VZL5	CDIR
ENSG00000240374	0.314737	0.674567	1.43318	0.570626	0.568253	NA	RN7SL503P	ENSG00000240374	RN7SL503P
ENSG00000201542	0.0936316	0.56814	1.41803	0.558776	0.576314	NA	ENSG00000201542	ENSG00000201542	ENSG00000201542
ENSG00000229994	2.80089	-0.555357	1.10478	-0.483024	0.629079	1	RPL5P4	ENSG00000229994	RPL5_1_31
ENSG00000227409	0	NA	NA	NA	NA	NA	ZMYM4-AS1	ENSG00000227409	ZMYM4-AS1
ENSG00000278702	0	NA	NA	NA	NA	NA	ENSG00000278702	ENSG00000278702	ENSG00000278702
ENSG00000142687	1012.5	-0.143658	0.556691	-0.267642	0.788975	1	KIAA0319L	Q8IZA0	AAVR
ENSG00000236274	0.596128	-0.170398	1.50694	-0.12681	0.89909	NA	ENSG00000236274	ENSG00000236274	ENSG00000236274
ENSG00000020129	762.267	-0.371503	0.493357	-0.758397	0.448213	1	NCDN	Q9UBB6	NCDN
ENSG00000239636	2.41891	0.341087	1.47715	0.2714	0.786083	1	ENSG00000239636	ENSG00000239636	ENSG00000239636
ENSG00000116819	4.98344	-0.615567	1.3715	-0.442314	0.658262	1	TFAP2E	Q6VUC0	AP2E
ENSG00000126067	2139.58	0.10754	0.312641	0.342964	0.731625	1	PSMB2	B7Z478	HC7-I
ENSG00000142686	2357.46	0.141834	0.741284	0.201728	0.840129	1	C1orf216	Q8TAB5	C1orf216
ENSG00000092853	75.7704	0.896522	1.37657	0.609991	0.541868	1	CLSPN	Q9HAW4	CLSPN
ENSG00000232335	0.0296697	0.182395	1.40565	0.239517	0.810705	NA	ENSG00000232335	ENSG00000232335	ENSG00000232335
ENSG00000134698	187.118	0.192994	1.06051	0.178545	0.858295	1	AGO4	Q9HCK5	EIF2C4
ENSG00000092847	310.394	-0.193969	0.849368	-0.225102	0.8219	1	AGO1	B2RAD8	EIF2C
ENSG00000271164	0.44672	0.180821	1.43723	0.162862	0.870627	NA	ENSG00000271164	ENSG00000271164	ENSG00000271164
ENSG00000271914	0	NA	NA	NA	NA	NA	ENSG00000271914	ENSG00000271914	ENSG00000271914
ENSG00000126070	95.1467	-0.0351018	1.20033	-0.0765361	0.938993	1	AGO3	B4E1P5	EIF2C3
ENSG00000271554	0	NA	NA	NA	NA	NA	ENSG00000271554	ENSG00000271554	ENSG00000271554
ENSG00000232862	3.21641	0.987824	1.2976	0.660941	0.50865	1	ENSG00000232862	ENSG00000232862	ENSG00000232862
ENSG00000092850	67.7331	0.508243	0.980087	0.485523	0.627305	1	TEKT2	Q9UIF3	TEKTB1
ENSG00000116863	1078.19	0.0876976	0.394079	0.198641	0.842544	1	ADPRS	Q9NX46	ADPRHL2
ENSG00000171812	13.7984	0.031986	1.51364	0.428512	NA	NA	COL8A2	E9PP49	FECD
ENSG00000054116	1377.95	0.0045857	0.720286	0.00278819	0.997775	1	TRAPPC3	A0A087WWM0	BET3
ENSG00000116871	823.949	-0.0104632	0.615536	-0.00211423	0.998313	1	MAP7D1	Q3KQU3	PARCC1
ENSG00000264592	0.0319809	0.199374	1.40599	0.239517	0.810705	NA	RN7SL131P	ENSG00000264592	RN7SL131P
ENSG00000054118	2179.02	0.470414	0.421663	1.09987	0.271389	1	THRAP3	Q9Y2W1	BCLAF2
ENSG00000231849	0.0936316	0.56814	1.41803	0.558776	0.576314	NA	UBE2V2P4	ENSG00000231849	UBE2V2P4
ENSG00000214193	2.67737	0.378492	1.42987	0.245489	0.806078	1	SH3D21	A4FU49	C1orf113
ENSG00000142694	36.3432	0.384413	0.956716	0.404606	0.685767	1	EVA1B	Q9NVM1	C1orf78
ENSG00000116883	16.9829	0.056261	1.36532	0.175399	0.860766	1	ENSG00000116883	ENSG00000116883	ENSG00000116883
ENSG00000196182	627.245	0.0194537	0.424924	0.040903	0.967373	1	STK40	Q8N2I9	SHIK
ENSG00000181817	2748.56	-0.243611	0.48024	-0.494588	0.620891	1	LSM10	Q969L4	MST074
ENSG00000222821	0	NA	NA	NA	NA	NA	RNU4-27P	ENSG00000222821	RNU4-27P
ENSG00000116885	189.365	0.0428501	0.594306	0.0425289	0.966077	1	OSCP1	Q8WVF1	C1orf102
ENSG00000201448	0	NA	NA	NA	NA	NA	SNORA63C	ENSG00000201448	SNORA63C
ENSG00000116898	4665.78	-0.120781	0.567829	-0.180649	0.856643	1	MRPS15	P82914	DC37
ENSG00000119535	1.14285	0.739176	1.44956	0.425593	0.670404	NA	CSF3R	Q99062	CD114
ENSG00000230214	0	NA	NA	NA	NA	NA	FTLP18	ENSG00000230214	FTLP18
ENSG00000284705	4.62779	1.97868	1.46649	1.49292	0.135459	1	ENSG00000284705	ENSG00000284705	ENSG00000284705
ENSG00000284720	0	NA	NA	NA	NA	NA	ENSG00000284720	ENSG00000284720	ENSG00000284720
ENSG00000234481	0	NA	NA	NA	NA	NA	ENSG00000234481	ENSG00000234481	ENSG00000234481
ENSG00000163873	232.96	0.454056	1.25254	0.420886	0.673838	1	GRIK3	Q13003	EAA5
ENSG00000284650	1.198	0.114821	1.51265	0.213178	0.831188	NA	ENSG00000284650	ENSG00000284650	ENSG00000284650
ENSG00000264698	0	NA	NA	NA	NA	NA	MIR4255	ENSG00000264698	MIR4255
ENSG00000207328	0.0296697	0.182395	1.40565	0.239517	0.810705	NA	RNU6-636P	ENSG00000207328	RNU6-636P
ENSG00000223944	0.0593394	0.40799	1.41231	0.410978	0.681089	NA	ENSG00000223944	ENSG00000223944	ENSG00000223944
ENSG00000252368	0.0296697	0.182395	1.40565	0.239517	0.810705	NA	RNA5SP43	ENSG00000252368	RN5S43
ENSG00000230451	0	NA	NA	NA	NA	NA	RPS29P6	ENSG00000230451	RPS29_1_32
ENSG00000233621	30.3528	0.904575	1.34848	0.78738	0.43106	1	LINC01137	ENSG00000233621	LINC01137
ENSG00000163874	4.08698	0.332344	1.48219	0.245972	0.805704	1	ZC3H12A	Q5D1E8	MCPIP
ENSG00000283724	0	NA	NA	NA	NA	NA	MIR6732	ENSG00000283724	hsa-mir-6732
ENSG00000163875	7483.78	0.0272801	0.378516	0.0859418	0.931513	1	MEAF6	Q9HAF1	C1orf149
ENSG00000263675	2.18021	-0.287305	1.43896	-0.105424	0.916039	1	MIR5581	ENSG00000263675	MIR5581
ENSG00000163877	78.6773	0.296469	1.00092	0.251141	0.801705	1	SNIP1	B1AK66	PML1
ENSG00000232273	0.712194	0.635838	1.48784	0.567282	0.570523	NA	ENSG00000232273	ENSG00000232273	ENSG00000232273
ENSG00000237749	0.0668944	0.443907	1.41368	0.444729	0.656515	NA	ENSG00000237749	ENSG00000237749	ENSG00000237749
ENSG00000163879	681.775	0.589886	0.677297	0.893429	0.371627	1	DNALI1	O14645	P28
ENSG00000134697	1657.72	0.531977	0.81324	0.657563	0.510819	1	GNL2	Q13823	HUMAUANTIG
ENSG00000284748	0.0973545	-0.489988	1.42218	-0.340732	0.733306	NA	ENSG00000284748	ENSG00000284748	ENSG00000284748
ENSG00000169218	1.34996	1.20497	1.45852	0.774175	0.438827	NA	RSPO1	Q2MKA7	CRISTIN3
ENSG00000116922	263.96	-0.360626	1.2087	-0.348352	0.727576	1	C1orf109	B4DRQ5	C1orf109
ENSG00000134690	284.636	0.522227	1.30617	0.348368	0.727564	1	CDCA8	Q53HL2	BOR
ENSG00000183317	69.6655	0.259873	0.791412	0.306437	0.759272	1	EPHA10	Q4G0R4	EPHA10
ENSG00000200421	0.118679	0.657365	1.42096	0.638295	0.523282	NA	ENSG00000200421	ENSG00000200421	ENSG00000200421
ENSG00000214141	9.10538	1.56937	0.979121	1.50111	0.133326	1	ENSG00000214141	ENSG00000214141	ENSG00000214141
ENSG00000227416	0.0530513	-0.758608	1.41345	-0.48276	0.629266	NA	ENSG00000227416	ENSG00000227416	ENSG00000227416
ENSG00000185090	1935.12	-0.16691	0.343933	-0.481025	0.630499	1	MANEAL	Q5VSG8	MANEAL
ENSG00000233728	0	NA	NA	NA	NA	NA	ENSG00000233728	ENSG00000233728	ENSG00000233728
ENSG00000196449	396.409	-0.00236892	0.50082	-0.0206317	0.983539	1	YRDC	Q86U90	DRIP3
ENSG00000197982	1687.31	-0.0775041	0.626697	-0.102181	0.918613	1	C1orf122	Q6ZSJ8	ALAESM
ENSG00000188786	150.351	0.0219247	1.28368	-0.0352095	0.971913	1	MTF1	Q14872	MTF-1
ENSG00000235673	0.466808	0.446564	1.43734	0.299225	0.764769	NA	RPS2P13	ENSG00000235673	RPS2_1_34
ENSG00000230955	0	NA	NA	NA	NA	NA	ENSG00000230955	ENSG00000230955	ENSG00000230955
ENSG00000204084	98.9231	-0.00658455	1.18739	-0.023524	0.981232	1	INPP5B	B3KMW4	5PTase
ENSG00000252448	0	NA	NA	NA	NA	NA	ENSG00000252448	ENSG00000252448	ENSG00000252448
ENSG00000222282	0.22714	-0.100722	1.43259	-0.0611667	0.951226	NA	RNU6-584P	ENSG00000222282	RNU6-584P
ENSG00000277168	0.0296697	0.182395	1.40565	0.239517	0.810705	NA	ENSG00000277168	ENSG00000277168	ENSG00000277168
ENSG00000183431	1997.44	0.170324	0.751169	0.234093	0.814913	1	SF3A3	B4DW90	PRP9
ENSG00000212541	0.383109	0.394371	1.43181	0.668179	0.50402	NA	ENSG00000212541	ENSG00000212541	ENSG00000212541
ENSG00000183386	202.49	0.188845	0.394977	0.475359	0.634531	1	FHL3	Q13643	SLIM2
ENSG00000183520	989.271	0.360128	0.401564	0.89195	0.37242	1	UTP11	Q9Y3A2	CGI-94
ENSG00000185668	113.982	0.397859	0.503908	0.776385	0.437522	1	POU3F1	Q03052	2023-10-06
ENSG00000224592	59.6431	-0.200546	1.09863	-0.168443	0.866235	1	ENSG00000224592	ENSG00000224592	ENSG00000224592
ENSG00000223589	0.186813	0.389288	1.42922	0.370803	0.710784	NA	ENSG00000223589	ENSG00000223589	ENSG00000223589
ENSG00000265596	0	NA	NA	NA	NA	NA	MIR3659	ENSG00000265596	mir-3659
ENSG00000284623	0.082721	-0.405402	1.42032	-0.267154	0.789351	NA	ENSG00000284623	ENSG00000284623	ENSG00000284623
ENSG00000237290	0.556728	0.328193	1.50524	0.186433	0.852106	NA	LINC01343	ENSG00000237290	LINC01343
ENSG00000275350	0.184502	0.382721	1.42912	0.366098	0.714292	NA	TUBB6P1	ENSG00000275350	TUBB6P1
ENSG00000200796	0	NA	NA	NA	NA	NA	RNU6-753P	ENSG00000200796	RNU6-753P
ENSG00000238063	0.162298	-0.784188	1.4277	-0.571333	0.567774	NA	ENSG00000238063	ENSG00000238063	ENSG00000238063
ENSG00000215895	1.08911	0.333704	1.36679	0.23158	0.816864	NA	HSPA5P1	ENSG00000215895	HSPA5P1
ENSG00000284632	0.186602	0.109912	1.4303	0.111378	0.911317	NA	ENSG00000284632	ENSG00000284632	ENSG00000284632
ENSG00000116954	102.278	0.0507453	0.995145	0.0450348	NA	NA	RRAGC	B4DQ03	GTR2
ENSG00000273637	0	NA	NA	NA	NA	NA	ENSG00000273637	ENSG00000273637	ENSG00000273637
ENSG00000228436	56.9629	-0.363528	1.21203	-0.271394	0.786088	1	LOC105378663	ENSG00000228436	LOC105378663
ENSG00000214114	41.7431	0.366238	1.15207	0.277555	0.781354	1	MYCBP	Q99417	AMY-1
ENSG00000274944	0.0372247	0.236645	1.40679	0.239517	0.810705	NA	ENSG00000274944	ENSG00000274944	ENSG00000274944
ENSG00000131233	0.0904875	0.0767723	1.42129	0.12483	0.900658	NA	GJA9	P57773	CX58
ENSG00000158315	1.48684	-0.192865	1.32028	-0.150829	0.88011	NA	RHBDL2	B7Z1Y9	RRP2
ENSG00000199963	0.0372247	0.236645	1.40679	0.239517	0.810705	NA	RNU6-605P	ENSG00000199963	RNU6-605P
ENSG00000207466	0	NA	NA	NA	NA	NA	ENSG00000207466	ENSG00000207466	ENSG00000207466
ENSG00000235549	0.0338424	-0.569913	1.40986	-0.317245	0.751058	NA	ENSG00000235549	ENSG00000235549	ENSG00000235549
ENSG00000174574	2415.68	0.0215271	0.590418	0.0420682	0.966444	1	AKIRIN1	Q9H9L7	C1orf108
ENSG00000168653	6675.43	0.435889	0.496071	0.914727	0.360335	1	NDUFS5	O43920	CI-15k
ENSG00000127603	3155.45	-0.191775	0.563657	-0.308182	0.757944	1	MACF1	Q6ZSD7	ABP620
ENSG00000206654	0	NA	NA	NA	NA	NA	RNU6-608P	ENSG00000206654	RNU6-608P
ENSG00000222378	0.0372247	0.236645	1.40679	0.239517	0.810705	NA	RNA5SP44	ENSG00000222378	RN5S44
ENSG00000270040	0.0504506	0	1.40418	0	1	NA	ENSG00000270040	ENSG00000270040	ENSG00000270040
ENSG00000226438	0.222177	0.897873	1.42756	0.844175	0.398572	NA	ENSG00000226438	ENSG00000226438	ENSG00000226438
ENSG00000217897	0.0296697	0.182395	1.40565	0.239517	0.810705	NA	ENSG00000217897	ENSG00000217897	ENSG00000217897
ENSG00000183682	2.45185	-0.617456	1.48436	-0.408962	0.682568	1	BMP8A	Q7Z5Y6	OP-2
ENSG00000237624	0.129335	-0.240417	1.4265	-0.157367	0.874956	NA	OXCT2P1	ENSG00000237624	OXCT2P
ENSG00000243970	46.5617	-0.365251	0.661626	-0.565008	0.572068	1	PPIEL	ENSG00000243970	PPIEP1
ENSG00000090621	501.05	0.276868	1.14259	0.293743	0.768954	1	PABPC4	Q13310	APP-1
ENSG00000228060	0.252253	0	1.41665	0	1	NA	ENSG00000228060	ENSG00000228060	ENSG00000228060
ENSG00000201457	0	NA	NA	NA	NA	NA	SNORA55	ENSG00000201457	ACA55
ENSG00000163909	160.962	1.50564	0.910343	1.70848	0.0875478	1	HEYL	Q9NQ87	HESR3
ENSG00000225903	0	NA	NA	NA	NA	NA	ENSG00000225903	ENSG00000225903	ENSG00000225903
ENSG00000116981	0.882377	-0.801275	1.50547	-0.518587	0.604049	NA	NT5C1A	Q9BXI3	CN-I
ENSG00000116983	1795.1	-0.59553	0.519934	-1.12743	0.259562	1	HPCAL4	Q9UM19	HLP4
ENSG00000084072	1199.55	0.190736	0.74212	0.261951	0.79336	1	PPIE	Q9UNP9	CYP-33
ENSG00000225333	0.0635121	-0.245802	1.41656	-0.105398	0.91606	NA	ENSG00000225333	ENSG00000225333	ENSG00000225333
ENSG00000252413	0	NA	NA	NA	NA	NA	RNU7-121P	ENSG00000252413	RNU7-121P
ENSG00000116985	5.83866	-0.262118	1.29022	-0.225656	0.821469	1	BMP8B	P34820	BMP8
ENSG00000198754	0.132956	0.28115	1.42553	0.286975	0.774131	NA	OXCT2	Q9BYC2	FKSG25
ENSG00000261798	0	NA	NA	NA	NA	NA	LOC101929536	ENSG00000261798	LOC101929536
ENSG00000229213	0	NA	NA	NA	NA	NA	ENSG00000229213	ENSG00000229213	ENSG00000229213
ENSG00000284719	0.192847	-0.246696	1.43103	-0.165862	0.868266	NA	ENSG00000284719	ENSG00000284719	ENSG00000284719
ENSG00000284678	0.275822	0.605154	1.43225	0.521811	0.601802	NA	ENSG00000284678	ENSG00000284678	ENSG00000284678
ENSG00000043514	326.002	0.155435	0.857396	0.149505	0.881156	1	TRIT1	Q53F11	COXPD35
ENSG00000202222	3.37582	-0.627203	1.50029	-0.37095	0.710675	1	ENSG00000202222	ENSG00000202222	ENSG00000202222
ENSG00000116990	324.845	0.0950775	1.35583	-0.013607	NA	NA	MYCL	P12524	L-Myc
ENSG00000236546	1.82194	-0.088198	1.4599	-0.10993	0.912465	1	MYCL-AS1	ENSG00000236546	MYCL-AS1
ENSG00000207356	0	NA	NA	NA	NA	NA	ENSG00000207356	ENSG00000207356	ENSG00000207356
ENSG00000168389	464.525	0.792778	1.17162	0.593965	0.552536	1	MFSD2A	Q71RE4	MCPH15
ENSG00000228477	0.198705	-0.03849	1.42781	0.0856755	0.931724	NA	ENSG00000228477	ENSG00000228477	ENSG00000228477
ENSG00000131236	1569.81	-0.0957651	0.878078	-0.106548	0.915148	1	CAP1	D3DPU2	CAP
ENSG00000131238	3006.7	0.151747	0.32682	0.45515	0.649002	1	PPT1	P50897	CLN1
ENSG00000226745	0	NA	NA	NA	NA	NA	ENSG00000226745	ENSG00000226745	ENSG00000226745
ENSG00000117000	435.399	0.057195	0.563056	0.0936929	0.925353	1	RLF	Q13129	ZN-15L
ENSG00000207508	0	NA	NA	NA	NA	NA	RNU6-1237P	ENSG00000207508	RNU6-1237P
ENSG00000188800	0.440862	0.0557009	1.43774	0.0255279	0.979634	NA	TMCO2	A0A140VKB8	dJ39G22.2
ENSG00000259943	217.946	-0.157953	0.702172	-0.229824	0.818229	1	ENSG00000259943	ENSG00000259943	ENSG00000259943
ENSG00000084073	435.486	-0.376831	0.565541	-0.683319	0.494405	1	ZMPSTE24	O75844	FACE-1
ENSG00000231296	0.180329	0.816855	1.42555	0.776055	0.437717	NA	ENSG00000231296	ENSG00000231296	ENSG00000231296
ENSG00000049089	36.067	0.761162	1.40264	0.450965	0.652015	1	COL9A2	Q14055	DJ39G22.4
ENSG00000227311	0.0975928	-0.387673	1.4225	-0.305548	0.759949	NA	RPL21P20	ENSG00000227311	RPL21_3_36
ENSG00000084070	1318.4	-0.0661382	0.504955	-0.130872	0.895876	1	SMAP2	Q8WU79	SMAP1L
ENSG00000213172	0	NA	NA	NA	NA	NA	ENSG00000213172	ENSG00000213172	ENSG00000213172
ENSG00000284677	0.457688	-0.00764569	1.48907	-0.0186486	0.985121	NA	ENSG00000284677	ENSG00000284677	ENSG00000284677
ENSG00000187801	156.367	-0.112598	1.26998	-0.0643237	0.948712	1	ZFP69B	D3DPV3	ZKSCAN23B
ENSG00000260920	74.5711	-0.429236	1.32892	-0.27438	0.783793	1	ENSG00000260920	ENSG00000260920	ENSG00000260920
ENSG00000279667	2.1065	-0.199656	1.43294	-0.151008	0.87997	1	ENSG00000279667	ENSG00000279667	ENSG00000279667
ENSG00000187815	128.293	0.175216	1.30625	0.0738484	0.941131	1	ZFP69	Q49AA0	ZFP69A
ENSG00000238287	0.65799	-0.201612	1.47385	-0.121411	0.903366	NA	ENSG00000238287	ENSG00000238287	ENSG00000238287
ENSG00000164002	208.38	-0.166189	0.911975	-0.193724	0.846392	1	EXO5	Q9H790	C1orf176
ENSG00000227278	0	NA	NA	NA	NA	NA	ENSG00000227278	ENSG00000227278	ENSG00000227278
ENSG00000238186	7.70675	-0.453431	1.26074	-0.363303	0.716379	1	ENSG00000238186	ENSG00000238186	ENSG00000238186
ENSG00000117010	89.2251	0.272436	1.10823	0.25958	0.795188	1	ZNF684	B3KSP5	ZNF684
ENSG00000236505	0.246732	-0.233618	1.43343	-0.158267	0.874247	NA	ENSG00000236505	ENSG00000236505	ENSG00000236505
ENSG00000233910	0	NA	NA	NA	NA	NA	GTF2F2P2	ENSG00000233910	GTF2F2P2
ENSG00000117016	1825.01	0.181232	0.759217	0.235768	0.813613	1	RIMS3	Q9UJD0	NIM3
ENSG00000237899	0.322866	0.47368	1.44906	0.505642	0.613108	NA	ENSG00000237899	ENSG00000237899	ENSG00000237899
ENSG00000272145	9.05916	0.00507949	1.3887	-0.0376666	0.969953	1	ENSG00000272145	ENSG00000272145	ENSG00000272145
ENSG00000066136	1052.35	-0.0863973	0.693346	-0.135931	0.891876	1	NFYC	Q13952	CBF-C
ENSG00000198974	0.0692057	0.454632	1.41408	0.454779	0.649268	NA	MIR30E	ENSG00000198974	MIRN30E
ENSG00000207962	0	NA	NA	NA	NA	NA	MIR30C1	ENSG00000207962	MIRN30C1
ENSG00000117013	1.72071	0.774081	1.45724	0.440842	0.659328	1	KCNQ4	B3KQH8	DFNA2
ENSG00000264582	0	NA	NA	NA	NA	NA	RN7SL326P	ENSG00000264582	RN7SL326P
ENSG00000179862	142.611	0.297345	0.381257	0.782528	0.433904	1	CITED4	Q96RK1	CITED4
ENSG00000229528	0.127474	0.17076	1.42557	0.209833	0.833798	NA	ENSG00000229528	ENSG00000229528	ENSG00000229528
ENSG00000228940	0.643994	0.538456	1.43908	0.337876	0.735456	NA	LOC100128362	ENSG00000228940	LOC100128362
ENSG00000233118	0	NA	NA	NA	NA	NA	ENSG00000233118	ENSG00000233118	ENSG00000233118
ENSG00000171793	914.622	-0.0111018	0.590483	-0.0378238	0.969828	1	CTPS1	B4E1E0	CTPS
ENSG00000281207	1.17136	-0.0341389	1.50134	0.0476322	0.962009	NA	SLFNL1-AS1	ENSG00000281207	SLFNL1-AS1
ENSG00000171790	2.37346	-0.533704	1.45726	-0.450012	0.652702	1	SLFNL1	A0A140VJU6	SLFNL1
ENSG00000010803	1197.45	-0.419449	0.911671	-0.44926	0.653244	1	SCMH1	Q96GD3	Scml3
ENSG00000215893	0	NA	NA	NA	NA	NA	ENSG00000215893	ENSG00000215893	ENSG00000215893
ENSG00000235358	5.42906	-0.520319	1.3459	-0.3308	0.740796	1	ENSG00000235358	ENSG00000235358	ENSG00000235358
ENSG00000213987	0	NA	NA	NA	NA	NA	ENSG00000213987	ENSG00000213987	ENSG00000213987
ENSG00000204060	2.19218	-0.59445	1.38764	-0.437306	0.661889	1	FOXO6	A0A1X9RU27	FOXO6
ENSG00000229901	0	NA	NA	NA	NA	NA	FOXO6-AS1	ENSG00000229901	FOXO6-AS1
ENSG00000252563	0	NA	NA	NA	NA	NA	RNA5SP45	ENSG00000252563	RN5S45
ENSG00000127129	1.17984	0.397121	1.4998	0.371192	0.710495	NA	EDN2	P20800	ET-2
ENSG00000127124	173.166	-0.0227057	0.67381	-0.0288234	0.977005	1	HIVEP3	Q5T1R4	KBP-1
ENSG00000230881	0	NA	NA	NA	NA	NA	ENSG00000230881	ENSG00000230881	ENSG00000230881
ENSG00000230638	0	NA	NA	NA	NA	NA	LOC100418723	ENSG00000230638	LOC100418723
ENSG00000284895	0	NA	NA	NA	NA	NA	ENSG00000284895	ENSG00000284895	ENSG00000284895
ENSG00000227538	0.188675	0.0510788	1.43055	0.0636426	0.949255	NA	ENSG00000227538	ENSG00000227538	ENSG00000227538
ENSG00000228776	0.0913203	0.559698	1.41775	0.551282	0.581441	NA	ENSG00000228776	ENSG00000228776	ENSG00000228776
ENSG00000044012	0.0676848	-0.853908	1.41521	-0.557603	0.577115	NA	GUCA2B	Q16661	GCAP-II
ENSG00000197273	0.146393	0.480433	1.42274	0.566133	0.571303	NA	GUCA2A	Q02747	GCAP-I
ENSG00000198815	266.171	-0.45818	0.969144	-0.466554	0.640819	1	FOXJ3	Q9UPW0	FOXJ3
ENSG00000227527	0.458072	-0.0441674	1.48124	-0.0418025	0.966656	NA	ENSG00000227527	ENSG00000227527	ENSG00000227527
ENSG00000177181	1289.13	-0.194062	1.10001	-0.164713	0.86917	1	RIMKLA	Q8IXN7	FAM80A
ENSG00000235002	0.159693	0.381825	1.42736	0.362428	0.717032	NA	RPS15AP8	ENSG00000235002	RPS15A_2_39
ENSG00000066185	4.58503	0.436021	1.28211	0.24868	0.803608	1	ZMYND12	B4DX70	ZMYND12
ENSG00000127125	2066.37	-0.02472	0.718936	-0.00783964	0.993745	1	PPCS	Q9HAB8	CMD2C
ENSG00000186409	361.309	-0.207304	1.11163	-0.169087	0.865728	1	CCDC30	Q5VVM6	PFD6L
ENSG00000230116	0	NA	NA	NA	NA	NA	RPS3AP11	ENSG00000230116	RPS3A_1_40
ENSG00000236876	0.288868	-0.588878	1.43388	-0.434346	0.664037	NA	ENSG00000236876	ENSG00000236876	ENSG00000236876
ENSG00000200254	0	NA	NA	NA	NA	NA	RNU6-536P	ENSG00000200254	RNU6-536P
ENSG00000236180	0.320181	-0.473399	1.43513	-0.335417	0.737311	NA	ENSG00000236180	ENSG00000236180	ENSG00000236180
ENSG00000171960	220.049	0.369584	0.604541	0.608742	0.542695	1	PPIH	O43447	CYP-20
ENSG00000234917	12.9525	0.14718	1.4283	0.0685066	NA	NA	ENSG00000234917	ENSG00000234917	ENSG00000234917
ENSG00000065978	47991.1	0.13062	0.393452	0.369248	0.711943	1	YBX1	P67809	BP-8
ENSG00000164007	0.655902	-0.319471	1.44003	-0.217813	0.827575	NA	CLDN19	Q8N6F1	HOMG5
ENSG00000117385	1216.52	0.525961	0.838229	0.667543	0.504425	1	P3H1	Q32P28	GROS1
ENSG00000164008	364.267	0.0115668	0.930317	0.0320463	0.974435	1	C1orf50	Q9BV19	C1orf50
ENSG00000283580	1.57023	-0.48128	1.39727	-0.36084	0.718219	NA	ENSG00000283580	ENSG00000283580	ENSG00000283580
ENSG00000228452	0	NA	NA	NA	NA	NA	ENSG00000228452	ENSG00000228452	ENSG00000228452
ENSG00000274386	13.3822	0.156105	1.14515	0.0797305	0.936452	1	TMEM269	ENSG00000274386	TMEM269
ENSG00000177868	594.093	0.494427	0.403466	1.23459	0.216982	1	SVBP	Q8N300	CCDC23
ENSG00000164010	40.7466	-0.0381228	1.4425	-0.0676906	NA	NA	ERMAP	A0A1C9HIH9	BTN5
ENSG00000228192	3.02416	0.254196	1.46711	0.174195	0.861712	1	ENSG00000228192	ENSG00000228192	ENSG00000228192
ENSG00000164011	178.342	0.251771	1.28416	0.132785	0.894364	1	ZNF691	Q5VV52	Zfp691
ENSG00000233708	1.97341	-0.906673	1.44926	-0.627167	0.53055	1	ENSG00000233708	ENSG00000233708	ENSG00000233708
ENSG00000237090	0.952528	0.134013	1.50881	0.0435863	0.965234	NA	ENSG00000237090	ENSG00000237090	ENSG00000237090
ENSG00000225099	0.260739	0.394348	1.43275	0.316289	0.751783	NA	ENSG00000225099	ENSG00000225099	ENSG00000225099
ENSG00000117394	862.174	0.41297	0.666504	0.604149	0.545745	1	SLC2A1	P11166	CSE
ENSG00000284138	0.0265256	-0.495864	1.4084	-0.277303	0.781548	NA	ENSG00000284138	ENSG00000284138	ENSG00000284138
ENSG00000227533	14.3194	0.261407	1.38518	0.212412	0.831786	1	SLC2A1-AS1	ENSG00000227533	SLC2A1-AS1
ENSG00000283973	0.0265256	-0.495864	1.4084	-0.277303	0.781548	NA	ENSG00000283973	ENSG00000283973	ENSG00000283973
ENSG00000207256	0	NA	NA	NA	NA	NA	RNU6-880P	ENSG00000207256	RNU6-880P
ENSG00000283136	0.0639619	0.430647	1.41318	0.43235	0.665487	NA	ENSG00000283136	ENSG00000283136	ENSG00000283136
ENSG00000277513	0	NA	NA	NA	NA	NA	ENSG00000277513	ENSG00000277513	ENSG00000277513
ENSG00000186973	5.95378	-0.43203	1.37805	-0.340292	0.733636	1	FAM183A	A6NL82	FAM183A
ENSG00000117395	1703.96	0.141744	0.365255	0.375835	0.70704	1	EBNA1BP2	H7C2Q8	EBP2
ENSG00000284410	0	NA	NA	NA	NA	NA	MIR6733	ENSG00000284410	hsa-mir-6733
ENSG00000243710	79.9996	-0.2714	1.33169	-0.206027	0.83677	1	CFAP57	Q96MR6	VWS2
ENSG00000199240	0	NA	NA	NA	NA	NA	RNA5SP46	ENSG00000199240	RN5S46
ENSG00000179178	0.209745	-0.338891	1.43184	-0.233924	0.815044	NA	TMEM125	Q96AQ2	TMEM125
ENSG00000253313	0.143089	-0.712011	1.42647	-0.517817	0.604586	NA	C1orf210	Q8IVY1	TEMP
ENSG00000066056	2.96754	-0.151782	1.45112	-0.0271143	0.978369	1	TIE1	B4DTW8	JTK14
ENSG00000117400	0.118679	0.657365	1.42096	0.638295	0.523282	NA	MPL	P40238	C-MPL
ENSG00000234694	0.708947	0.132256	1.50837	0.0523334	0.958263	NA	ENSG00000234694	ENSG00000234694	ENSG00000234694
ENSG00000117399	927.186	0.491039	1.22159	0.401602	0.687977	1	CDC20	Q12834	CDC20A
ENSG00000066322	149.759	0.134158	0.844443	0.120517	0.904074	1	ELOVL1	Q9BW60	CGI-88
ENSG00000283836	0	NA	NA	NA	NA	NA	MIR6734	ENSG00000283836	hsa-mir-6734
ENSG00000159479	1959.13	-0.125751	0.714344	-0.172044	0.863403	1	MED8	Q96G25	ARC32
ENSG00000229431	3.69562	-0.0031987	1.33189	-0.0608865	0.95145	1	ENSG00000229431	ENSG00000229431	ENSG00000229431
ENSG00000198198	51.3042	-0.0553906	1.15352	-0.0705862	0.943727	1	SZT2	Q5T011	C1orf84
ENSG00000229372	0	NA	NA	NA	NA	NA	SZT2-AS1	ENSG00000229372	SZT2-AS1
ENSG00000274975	0	NA	NA	NA	NA	NA	MIR6735	ENSG00000274975	hsa-mir-6735
ENSG00000178922	0	NA	NA	NA	NA	NA	HYI	Q5T013	HT036
ENSG00000229348	0.206022	0.244984	1.43096	0.213898	0.830626	NA	ENSG00000229348	ENSG00000229348	ENSG00000229348
ENSG00000142949	875.85	0.132732	0.838131	0.166135	0.868051	1	PTPRF	G1UI20	BNAH2
ENSG00000284989	0	NA	NA	NA	NA	NA	ENSG00000284989	ENSG00000284989	ENSG00000284989
ENSG00000066135	174.427	0.214152	0.364574	0.569968	0.5687	1	KDM4A	O75164	JHDM3A
ENSG00000236200	11.4215	-0.0429668	1.18087	-0.00729775	0.994177	1	ENSG00000236200	ENSG00000236200	ENSG00000236200
ENSG00000126091	100.636	-0.0925342	0.906546	-0.0874195	0.930338	1	ST3GAL3	Q11203	EIEE15
ENSG00000229444	0.312876	1.03625	1.43056	0.957587	0.338271	NA	ST3GAL3-AS1	ENSG00000229444	ST3GAL3-AS1
ENSG00000283414	0.0265256	-0.495864	1.4084	-0.277303	0.781548	NA	ENSG00000283414	ENSG00000283414	ENSG00000283414
ENSG00000233674	0.195738	-1.31167	1.42579	-0.919941	0.357604	NA	ENSG00000233674	ENSG00000233674	ENSG00000233674
ENSG00000283477	0	NA	NA	NA	NA	NA	MIR6079	ENSG00000283477	hsa-mir-6079
ENSG00000224751	0.484331	0.295358	1.43793	0.185243	0.853038	NA	ENSG00000224751	ENSG00000224751	ENSG00000224751
ENSG00000117407	2.31098	0.347455	1.46082	0.245519	0.806055	1	ARTN	Q5T4W7	ART
ENSG00000237950	34.8765	-0.378774	1.26963	-0.267885	0.788788	1	ENSG00000237950	ENSG00000237950	ENSG00000237950
ENSG00000117408	618.049	-0.0534073	0.602164	-0.0984694	0.92156	1	IPO13	O94829	IMP13
ENSG00000132768	516.045	-0.189438	0.564948	-0.348747	0.727279	1	DPH2	Q9BQC3	DPH2L2
ENSG00000117410	6565.33	0.0688745	0.257201	0.26241	0.793005	1	ATP6V0B	Q99437	ATP6F
ENSG00000117411	1071.9	0.160436	0.470856	0.350398	0.72604	1	B4GALT2	O60909	B4Gal-T2
ENSG00000159214	86.681	0.0116884	0.487123	0.0152274	0.987851	1	CCDC24	Q8N4L8	CCDC24
ENSG00000196517	299.748	0.191232	0.723393	0.236185	0.813289	1	SLC6A9	P48067	GCENSG
ENSG00000230615	31.9234	0.902223	0.730118	1.25803	0.208379	1	ENSG00000230615	ENSG00000230615	ENSG00000230615
ENSG00000227163	0.187263	0.830738	1.42591	0.787925	0.43074	NA	ENSG00000227163	ENSG00000227163	ENSG00000227163
ENSG00000271647	0	NA	NA	NA	NA	NA	KRT8P47	ENSG00000271647	KRT8P47
ENSG00000239560	0	NA	NA	NA	NA	NA	RN7SL479P	ENSG00000239560	RN7SL479P
ENSG00000171872	0.253665	-0.208206	1.43367	-0.140723	0.888089	NA	KLF17	Q5JT82	ZLF393
ENSG00000233514	0.0265256	-0.495864	1.4084	-0.277303	0.781548	NA	ENSG00000233514	ENSG00000233514	ENSG00000233514
ENSG00000283039	0.378249	0.515303	1.43555	0.378961	0.704717	NA	KLF18	ENSG00000283039	KLF18
ENSG00000226804	0.19747	-0.226192	1.43126	-0.151047	0.879939	NA	ENSG00000226804	ENSG00000226804	ENSG00000226804
ENSG00000200171	0	NA	NA	NA	NA	NA	ENSG00000200171	ENSG00000200171	ENSG00000200171
ENSG00000238037	0.754699	0.143478	1.44052	0.0615819	0.950896	NA	OOSP1P1	ENSG00000238037	OOSP1P1
ENSG00000227994	0	NA	NA	NA	NA	NA	ENSG00000227994	ENSG00000227994	ENSG00000227994
ENSG00000271329	0.305926	0.0598294	1.45125	0.0427461	0.965904	NA	LOC100130714	ENSG00000271329	LOC100130714
ENSG00000178028	1051.79	0.368768	0.709343	0.487862	0.625648	1	DMAP1	Q9NPF5	DNMAP1
ENSG00000117419	2140.61	0.15546	0.282801	0.548999	0.583006	1	ERI3	B4DN03	PINT1
ENSG00000233602	0	NA	NA	NA	NA	NA	ERI3-IT1	ENSG00000233602	ERI3-IT1
ENSG00000199385	0	NA	NA	NA	NA	NA	RNU6-369P	ENSG00000199385	RNU6-369P
ENSG00000187147	1168.64	-0.245401	0.305497	-0.802511	0.422258	1	RNF220	Q5VTB9	C1orf164
ENSG00000263381	0	NA	NA	NA	NA	NA	MIR5584	ENSG00000263381	MIR5584
ENSG00000126106	460.431	0.294452	0.700604	0.412213	0.680183	1	TMEM53	Q6P2H8	NET4
ENSG00000198520	79.0385	0.0558976	0.546475	0.0863897	0.931157	1	ARMH1	Q6PIY5	C1orf228
ENSG00000199377	0.0668944	0.443907	1.41368	0.444729	0.656515	NA	RNU5F-1	ENSG00000199377	RNU5F
ENSG00000200169	0.174331	-0.60043	1.4276	-0.453633	0.650093	NA	RNU5D-1	ENSG00000200169	RNU5D
ENSG00000142945	434.198	0.622427	1.29863	0.409844	0.681921	1	KIF2C	B7Z6Q6	CT139
ENSG00000225721	0.780543	0.802439	1.47153	0.526003	0.598886	NA	ENSG00000225721	ENSG00000225721	ENSG00000225721
ENSG00000142937	7822.44	0.138062	0.445288	0.33495	0.737663	1	RPS8	P62241	S8
ENSG00000264294	0	NA	NA	NA	NA	NA	SNORD55	ENSG00000264294	RNU39
ENSG00000200913	0.0265256	-0.495864	1.4084	-0.277303	0.781548	NA	SNORD46	ENSG00000200913	RNU40
ENSG00000202031	0	NA	NA	NA	NA	NA	SNORD38A	ENSG00000202031	RNU38A
ENSG00000207421	0	NA	NA	NA	NA	NA	ENSG00000207421	ENSG00000207421	ENSG00000207421
ENSG00000281859	0	NA	NA	NA	NA	NA	SNORD38B	ENSG00000281859	RNU38B
ENSG00000234093	0	NA	NA	NA	NA	NA	RPS15AP11	ENSG00000234093	RPS15A_3_41
ENSG00000142959	12.0357	-0.970485	1.14245	-0.821463	0.411383	1	BEST4	Q8NFU0	VMD2L2
ENSG00000173846	539.331	0.185923	0.635355	0.27924	0.780061	1	PLK3	Q9H4B4	CNK
ENSG00000188396	0.0890091	0.55112	1.41747	0.543647	0.586685	NA	TCTEX1D4	Q5JR98	TCTEX1D4
ENSG00000222009	3.94502	-0.184872	1.41417	-0.152548	0.878755	1	BTBD19	C9JJ37	BTBD19
ENSG00000117425	40.2755	0.0242632	0.859793	0.0177621	0.985829	1	PTCH2	Q9Y6C5	PTC2
ENSG00000202444	0	NA	NA	NA	NA	NA	RNU5E-6P	ENSG00000202444	RNU5E-6P
ENSG00000226499	0.646023	-0.479573	1.43682	-0.397994	0.690635	NA	ENSG00000226499	ENSG00000226499	ENSG00000226499
ENSG00000070785	1587.39	0.193883	0.574072	0.339994	0.733861	1	EIF2B3	Q9NR50	EIF-2B
ENSG00000253039	0	NA	NA	NA	NA	NA	RNA5SP47	ENSG00000253039	RN5S47
ENSG00000229815	1.46307	0	1.43503	0	1	NA	ENSG00000229815	ENSG00000229815	ENSG00000229815
ENSG00000232369	0.0296697	0.182395	1.40565	0.239517	0.810705	NA	ENSG00000232369	ENSG00000232369	ENSG00000232369
ENSG00000268949	1.13229	0.508808	1.50922	0.266722	0.789683	NA	ENSG00000268949	ENSG00000268949	ENSG00000268949
ENSG00000126107	631.531	-0.118761	0.819869	-0.135564	0.892166	1	HECTD3	A1A4G1	HECTD3
ENSG00000126088	2466	0.056592	0.508034	0.107347	0.914514	1	UROD	P06132	PCT
ENSG00000162415	299.074	-0.160893	0.77164	-0.225472	0.821612	1	ZSWIM5	Q9P217	ZSWIM5
ENSG00000234315	0.0319809	0.199374	1.40599	0.239517	0.810705	NA	ENSG00000234315	ENSG00000234315	ENSG00000234315
ENSG00000281912	7.83838	0.603491	1.33303	0.387847	0.698129	1	LINC01144	ENSG00000281912	LINC01144
ENSG00000186603	143.897	0.812739	1.33853	0.800719	0.423294	1	HPDL	Q96IR7	4-HPPD-L
ENSG00000132781	232.426	0.278269	1.16061	0.196586	0.844151	1	MUTYH	E5KP27	MYH
ENSG00000132773	150.358	0.123675	1.3807	0.0108749	NA	NA	TOE1	Q96GM8	PCH7
ENSG00000070759	10.9322	0.717417	1.11934	0.562466	0.573798	1	TESK2	B4DFN2	TESK2
ENSG00000236872	0.0372247	0.236645	1.40679	0.239517	0.810705	NA	PPIAP36	ENSG00000236872	PPIAP36
ENSG00000280670	17.5494	0.54577	1.20658	0.364594	0.715415	1	CCDC163	ENSG00000280670	C1orf231
ENSG00000132763	23.6506	-0.0883435	1.42361	-0.10336	0.917678	1	MMACHC	A0A0C4DGU2	cblC
ENSG00000117450	6048.34	0.0508888	0.453094	0.120173	0.904346	1	PRDX1	Q06830	MSP23
ENSG00000234379	0.592421	0.606269	1.43841	0.399612	0.689442	NA	ENSG00000234379	ENSG00000234379	ENSG00000234379
ENSG00000117448	2434.89	0.343832	0.373273	0.917863	0.358691	1	AKR1A1	P14550	ALDR1
ENSG00000281133	0.0265256	-0.495864	1.4084	-0.277303	0.781548	NA	ENSG00000281133	ENSG00000281133	ENSG00000281133
ENSG00000280836	0.130571	0.0807301	1.41601	0.239513	0.810708	NA	ENSG00000280836	ENSG00000280836	ENSG00000280836
ENSG00000132780	1239.01	0.25001	0.45273	0.547371	0.584124	1	NASP	P49321	FLB7527
ENSG00000281112	0	NA	NA	NA	NA	NA	ENSG00000281112	ENSG00000281112	ENSG00000281112
ENSG00000281825	0	NA	NA	NA	NA	NA	ENSG00000281825	ENSG00000281825	ENSG00000281825
ENSG00000159588	2.53547	0.60193	1.51464	0.883536	0.376947	1	CCDC17	Q96LX7	CCDC17
ENSG00000159592	263.826	-0.194426	0.584795	-0.349461	0.726743	1	GPBP1L1	Q9HC44	SP192
ENSG00000225447	0.67021	0.552116	1.50888	0.320549	0.748552	NA	ENSG00000225447	ENSG00000225447	ENSG00000225447
ENSG00000234329	0.209267	0.18341	1.43121	0.163004	0.870515	NA	RPL7AP16	ENSG00000234329	RPL7A_2_43
ENSG00000159596	294.334	0.0509205	0.695723	0.0583329	0.953483	1	TMEM69	Q5SWH9	C1orf154
ENSG00000197429	127.82	0.00154015	1.35476	-0.0595688	NA	NA	IPP	Q9Y573	KLHL27
ENSG00000230896	0.984384	0.289354	1.47472	0.181023	0.85635	NA	ENSG00000230896	ENSG00000230896	ENSG00000230896
ENSG00000236111	0.328326	0.193161	1.43538	0.136922	0.891092	NA	RPL6P1	ENSG00000236111	RPL6_1_44
ENSG00000086015	577.585	-0.295242	0.420616	-0.706661	0.479777	1	MAST2	Q6P0Q8	MAST205
ENSG00000232467	0.0296697	0.182395	1.40565	0.239517	0.810705	NA	ENSG00000232467	ENSG00000232467	ENSG00000232467
ENSG00000117461	1649.84	0.792375	0.451484	1.75961	0.0784748	1	PIK3R3	Q8N381	p55
ENSG00000278139	0	NA	NA	NA	NA	NA	P3R3URF-PIK3R3	B4DXM8	LOC110117498-PIK3R3
ENSG00000226957	0.62207	0.341487	1.4895	0.290783	0.771217	NA	ENSG00000226957	ENSG00000226957	ENSG00000226957
ENSG00000233114	0.0265256	-0.495864	1.4084	-0.277303	0.781548	NA	ENSG00000233114	ENSG00000233114	ENSG00000233114
ENSG00000227857	0.935965	0.413853	1.5151	0.214358	0.830268	NA	LOC101929626	ENSG00000227857	LOC101929626
ENSG00000117472	7.63317	0.161204	1.46119	0.10655	0.915146	1	TSPAN1	O60635	NET1
ENSG00000250719	0	NA	NA	NA	NA	NA	P3R3URF	A0A087WWA1	P3R3URF
ENSG00000085998	1520.22	-0.0289771	0.732756	-0.0400399	0.968061	1	POMGNT1	B7Z7Q4	GNTI.2
ENSG00000171357	12.0282	-0.138577	1.42388	-0.125778	0.899908	1	LURAP1	Q96LR2	C1orf190
ENSG00000085999	40.3446	0.414833	1.43335	0.222154	NA	NA	RAD54L	A8K996	HR54
ENSG00000132128	1760.21	0.250936	0.431832	0.574648	0.565529	1	LRRC41	Q15345	MUF1
ENSG00000173660	7998.56	0.070244	0.55231	0.162433	0.870965	1	UQCRH	Q567R0	QCR6
ENSG00000117481	829.38	-0.473627	1.30571	-0.343597	NA	NA	NSUN4	Q96CB9	SHTAP
ENSG00000225779	0	NA	NA	NA	NA	NA	ENSG00000225779	ENSG00000225779	ENSG00000225779
ENSG00000117480	735.932	0.37022	0.694014	0.529611	0.596382	1	FAAH	O00519	FAAH-1
ENSG00000232022	0.565116	0.409965	1.5106	0.28759	0.773661	NA	ENSG00000232022	ENSG00000232022	ENSG00000232022
ENSG00000224863	0.0639619	0.430647	1.41318	0.43235	0.665487	NA	LINC01398	ENSG00000224863	LINC01398
ENSG00000197587	1.25432	0.4934	1.46838	0.282349	0.777676	NA	DMBX1	Q8NFW5	MBX
ENSG00000282881	2.10042	0.269918	1.51093	0.609742	0.542033	1	TMEM275	ENSG00000282881	TMEM275
ENSG00000269956	2.34621	-0.0505978	1.40166	-0.094437	0.924762	1	MKNK1-AS1	ENSG00000269956	MKNK1-AS1
ENSG00000162456	1.86353	0.527075	1.43915	0.284839	0.775768	1	KNCN	A6PVL3	Kino
ENSG00000079277	243.27	-0.00625309	1.02181	-0.0205962	0.983568	1	MKNK1	Q9BUB5	MNK1
ENSG00000142961	55.5551	-0.377831	1.24224	-0.304816	0.760507	1	MOB3C	X6R3L3	MOB1E
ENSG00000123472	1995.5	0.116835	0.36149	0.329876	0.741494	1	ATPAF1	A8MRA7	ATP11
ENSG00000233647	0	NA	NA	NA	NA	NA	NENFP1	ENSG00000233647	NENFP1
ENSG00000186118	10.6504	0.285011	1.49362	0.262751	0.792743	1	TEX38	C9W8M6	ATPAF1-AS1
ENSG00000228237	1.9063	-0.62892	1.51623	-0.413613	0.679158	1	EFCAB14-AS1	ENSG00000228237	KIAA0494-AS1
ENSG00000159658	756.901	-0.162013	1.25679	-0.100805	0.919705	1	EFCAB14	O75071	KIAA0494
ENSG00000236476	0	NA	NA	NA	NA	NA	ENSG00000236476	ENSG00000236476	ENSG00000236476
ENSG00000142973	0.250325	0.24908	1.43285	0.200774	0.840875	NA	CYP4B1	P13584	CYPIVB1
ENSG00000154198	2.20038	0.150096	1.46407	0.10404	0.917138	1	CYP4Z2P	ENSG00000154198	CYP4Z2P
ENSG00000238145	0.118679	0.657365	1.42096	0.638295	0.523282	NA	TUBAP8	ENSG00000238145	TUBAP8
ENSG00000187048	101.117	-0.147322	0.585972	-0.246896	0.804989	1	CYP4A11	Q02928	CP4Y
ENSG00000259832	0	NA	NA	NA	NA	NA	ENSG00000259832	ENSG00000259832	ENSG00000259832
ENSG00000261196	0.0585066	-0.163541	1.41546	-0.0660322	0.947352	NA	CYP4A43P	ENSG00000261196	CYP4A43P
ENSG00000261593	0	NA	NA	NA	NA	NA	CYP4A27P	ENSG00000261593	CYP4A27P
ENSG00000261290	0	NA	NA	NA	NA	NA	CYP4A44P	ENSG00000261290	CYP4A44P
ENSG00000186377	229.116	0.203544	0.842682	0.233562	0.815325	1	CYP4X1	Q8N118	CYPIVX1
ENSG00000186160	0.49789	0.160704	1.43836	0.0904268	0.927948	NA	CYP4Z1	Q86W10	CYP4A20
ENSG00000225154	0.0296697	0.182395	1.40565	0.239517	0.810705	NA	TUBAP9	ENSG00000225154	TUBAP9
ENSG00000225506	0.367002	0.132926	1.44649	0.185636	0.85273	NA	ENSG00000225506	ENSG00000225506	ENSG00000225506
ENSG00000162365	0.985761	-0.0639952	1.47906	-0.000244342	0.999805	NA	CYP4A22	Q5TCH4	CYP4A22
ENSG00000225514	0.157593	0.763332	1.42411	0.73069	0.464968	NA	MTND1P34	ENSG00000225514	MTND1P34
ENSG00000224805	0.942433	0.489527	1.5128	0.437818	0.661518	NA	LINC00853	ENSG00000224805	PDZK1IP1-AS1
ENSG00000162366	0.0338424	-0.569913	1.40986	-0.317245	0.751058	NA	PDZK1IP1	Q13113	DD96
ENSG00000162367	21.1116	-1.69343	0.695657	-2.48592	0.0129219	1	TAL1	P17542	SCL
ENSG00000226252	0.0296697	0.182395	1.40565	0.239517	0.810705	NA	ENSG00000226252	ENSG00000226252	ENSG00000226252
ENSG00000123473	38.6092	0.320049	1.34887	0.150055	0.880722	1	STIL	Q15468	MCPH7
ENSG00000162368	2389.9	0.271905	0.467165	0.595097	0.551778	1	CMPK1	P30085	CK
ENSG00000225762	4.21118	-0.213522	1.46282	-0.0667655	0.946768	1	ENSG00000225762	ENSG00000225762	ENSG00000225762
ENSG00000186790	0.0372247	0.236645	1.40679	0.239517	0.810705	NA	FOXE3	A0A0A1EII5	AAT11
ENSG00000237424	0.735482	-0.25916	1.48548	-0.123201	0.901948	NA	FOXD2-AS1	ENSG00000237424	FOXD2-AS1
ENSG00000186564	0.211478	0.533585	1.42984	0.471898	0.636999	NA	FOXD2	O60548	FKHL17
ENSG00000271355	0.125612	0.676959	1.42157	0.655715	0.512007	NA	ENSG00000271355	ENSG00000271355	ENSG00000271355
ENSG00000229554	0.0996657	-0.470263	1.42256	-0.340732	0.733306	NA	RPL21P24	ENSG00000229554	RPL21_4_45
ENSG00000227883	0.214172	0.466287	1.43035	0.425145	0.670731	NA	ATP6V0E1P4	ENSG00000227883	ATP6V0E1P4
ENSG00000227947	0	NA	NA	NA	NA	NA	LINC01738	ENSG00000227947	LINC01738
ENSG00000269113	3.58638	-0.152064	1.51295	0.0441115	0.964816	1	TRABD2B	A6NFA1	TIKI2
ENSG00000223814	0	NA	NA	NA	NA	NA	ENSG00000223814	ENSG00000223814	ENSG00000223814
ENSG00000225028	0.435586	-0.0343054	1.42795	0.239508	0.810711	NA	ENSG00000225028	ENSG00000225028	ENSG00000225028
ENSG00000226133	0.246845	-0.0659151	1.42915	0.0753548	0.939932	NA	ENSG00000226133	ENSG00000226133	ENSG00000226133
ENSG00000231413	0.0338424	-0.569913	1.40986	-0.317245	0.751058	NA	ENSG00000231413	ENSG00000231413	ENSG00000231413
ENSG00000237180	0	NA	NA	NA	NA	NA	ENSG00000237180	ENSG00000237180	ENSG00000237180
ENSG00000242267	2.18152	-1.10275	1.50032	-0.728572	0.466264	1	ENSG00000242267	ENSG00000242267	ENSG00000242267
ENSG00000279096	0.374319	0.0930461	1.43516	0.146142	0.883809	NA	ENSG00000279096	ENSG00000279096	ENSG00000279096
ENSG00000223720	0	NA	NA	NA	NA	NA	ENSG00000223720	ENSG00000223720	ENSG00000223720
ENSG00000117834	1.17342	-0.287202	1.43639	-0.10542	0.916043	NA	SLC5A9	Q2M3M2	SGLT4
ENSG00000272491	0.176931	-0.829258	1.42843	-0.604897	0.545248	NA	ENSG00000272491	ENSG00000272491	ENSG00000272491
ENSG00000279214	0.0265256	-0.495864	1.4084	-0.277303	0.781548	NA	ENSG00000279214	ENSG00000279214	ENSG00000279214
ENSG00000132122	319.544	-0.0784156	0.704881	-0.0840998	0.932977	1	SPATA6	Q9NWH7	HASH
ENSG00000224986	1.63944	0.62382	1.45831	0.344689	0.730329	NA	PPP1R8P1	ENSG00000224986	PPP1R8P
ENSG00000206700	0	NA	NA	NA	NA	NA	RNU6-723P	ENSG00000206700	RNU6-723P
ENSG00000235105	8.81705	0.0453964	0.779302	0.0477004	0.961955	1	ENSG00000235105	ENSG00000235105	ENSG00000235105
ENSG00000223175	0.0504506	0	1.40418	0	1	NA	RNU4-61P	ENSG00000223175	RNU4-61P
ENSG00000232514	0	NA	NA	NA	NA	NA	RPL21P25	ENSG00000232514	RPL21_5_46
ENSG00000186094	530.738	0.0368101	1.20605	0.10296	0.917995	1	AGBL4	Q5VU57	CCP6
ENSG00000162373	931.041	0.349604	0.638987	0.544605	0.586025	1	BEND5	Q7L4P6	C1orf165
ENSG00000229846	0.187884	0.831814	1.42593	0.78887	0.430188	NA	ENSG00000229846	ENSG00000229846	ENSG00000229846
ENSG00000230114	0.0338424	-0.569913	1.40986	-0.317245	0.751058	NA	AGBL4-AS1	ENSG00000230114	AGBL4-AS1
ENSG00000225623	0.166724	-0.241791	1.42418	-0.105405	0.916054	NA	AGBL4-IT1	ENSG00000225623	AGBL4-IT1
ENSG00000237478	0.219244	0.892974	1.42744	0.840024	0.400895	NA	ENSG00000237478	ENSG00000237478	ENSG00000237478
ENSG00000215887	0	NA	NA	NA	NA	NA	ENSG00000215887	ENSG00000215887	ENSG00000215887
ENSG00000279324	0.0338424	-0.569913	1.40986	-0.317245	0.751058	NA	ENSG00000279324	ENSG00000279324	ENSG00000279324
ENSG00000233595	0	NA	NA	NA	NA	NA	MTND2P29	ENSG00000233595	MTND2P29
ENSG00000162374	2694.62	0.745216	0.699253	1.08106	0.279671	1	ELAVL4	P26378	HUD
ENSG00000230828	0.0319809	0.199374	1.40599	0.239517	0.810705	NA	ENSG00000230828	ENSG00000230828	ENSG00000230828
ENSG00000237337	22.6095	-0.838119	1.19221	-0.680802	0.495997	1	ENSG00000237337	ENSG00000237337	ENSG00000237337
ENSG00000233407	0.0265256	-0.495864	1.4084	-0.277303	0.781548	NA	ENSG00000233407	ENSG00000233407	ENSG00000233407
ENSG00000284696	0.385143	0.177649	1.4763	0.111056	0.911572	NA	LINC02808	ENSG00000284696	LINC02808
ENSG00000284645	16.8215	0.306816	1.18056	0.245903	0.805758	1	ENSG00000284645	ENSG00000284645	ENSG00000284645
ENSG00000234080	3.13927	0.16248	1.41448	0.23951	0.81071	1	RPS2P11	ENSG00000234080	RPS2_3_47
ENSG00000229316	0	NA	NA	NA	NA	NA	ENSG00000229316	ENSG00000229316	ENSG00000229316
ENSG00000225671	0.186813	0.389288	1.42922	0.370803	0.710784	NA	ENSG00000225671	ENSG00000225671	ENSG00000225671
ENSG00000142700	0.969867	0.916729	1.51285	0.533484	0.593699	NA	DMRTA2	Q96SC8	DMRTA2
ENSG00000284700	0	NA	NA	NA	NA	NA	LOC105378714	ENSG00000284700	LOC105378714
ENSG00000185104	1621.34	-0.0331977	0.6532	-0.0399224	0.968155	1	FAF1	Q9UNN5	CGI-03
ENSG00000225767	2.84443	1.16564	1.47049	1.1928	0.232948	1	ENSG00000225767	ENSG00000225767	ENSG00000225767
ENSG00000207194	0	NA	NA	NA	NA	NA	RNU6-1026P	ENSG00000207194	RNU6-1026P
ENSG00000230585	0.193876	-0.852151	1.42932	-0.635643	0.525009	NA	ENSG00000230585	ENSG00000230585	ENSG00000230585
ENSG00000237130	0.297136	-0.334133	1.43497	-0.229263	0.818664	NA	ENSG00000237130	ENSG00000237130	ENSG00000237130
ENSG00000123080	193.623	0.176181	1.47319	0.051879	0.958625	1	CDKN2C	P42773	INK4C
ENSG00000265538	0	NA	NA	NA	NA	NA	MIR4421	ENSG00000265538	MIR4421
ENSG00000275816	0	NA	NA	NA	NA	NA	MIR6500	ENSG00000275816	hsa-mir-6500
ENSG00000204006	0	NA	NA	NA	NA	NA	C1orf185	Q5T7R7	C1orf185
ENSG00000200262	0.221105	0.48306	1.43059	0.436958	0.662142	NA	ENSG00000200262	ENSG00000200262	ENSG00000200262
ENSG00000213478	0.118679	0.657365	1.42096	0.638295	0.523282	NA	ENSG00000213478	ENSG00000213478	ENSG00000213478
ENSG00000203356	8.78388	0.186535	1.16076	0.192352	0.847467	1	LINC01562	ENSG00000203356	LINC01562
ENSG00000123091	808.35	-0.423054	0.553276	-0.749789	0.453382	1	RNF11	Q9Y3C5	CGI-123
ENSG00000233406	0.446488	-0.172912	1.47291	-0.114876	0.908544	NA	RPS2P8	ENSG00000233406	RPS2_1_48
ENSG00000236434	0.696306	0.438824	1.49023	0.273025	0.784834	NA	ENSG00000236434	ENSG00000236434	ENSG00000236434
ENSG00000085831	251.161	0.0634467	0.86285	0.103954	0.917206	1	TTC39A	A0A140VJY6	C1orf34
ENSG00000261664	3.69206	-0.392482	1.47378	-0.32951	0.741771	1	TTC39A-AS1	ENSG00000261664	TTC39A-AS1
ENSG00000085832	1775.09	-0.387227	0.703572	-0.526475	0.598558	1	EPS15	B7Z240	AF-1P
ENSG00000232027	0.060368	-0.807797	1.41438	-0.521847	0.601777	NA	ENSG00000232027	ENSG00000232027	ENSG00000232027
ENSG00000206595	0	NA	NA	NA	NA	NA	RNU6-877P	ENSG00000206595	RNU6-877P
ENSG00000238140	0.563987	0.757079	1.43731	0.710738	0.477247	NA	ENSG00000238140	ENSG00000238140	ENSG00000238140
ENSG00000227070	0	NA	NA	NA	NA	NA	ENSG00000227070	ENSG00000227070	ENSG00000227070
ENSG00000252032	0	NA	NA	NA	NA	NA	RNU6-1281P	ENSG00000252032	RNU6-1281P
ENSG00000227742	0.866178	-0.132191	1.5143	-0.0650152	0.948162	NA	ENSG00000227742	ENSG00000227742	ENSG00000227742
ENSG00000117859	3043.93	0.0258361	0.628172	0.0552928	0.955905	1	OSBPL9	Q96SU4	ORP-9
ENSG00000236973	0.0616506	0.419437	1.41275	0.421789	0.673179	NA	GAPDHP51	ENSG00000236973	GAPDHP51
ENSG00000232846	0.0676848	-0.853908	1.41521	-0.557603	0.577115	NA	SLC25A6P3	ENSG00000232846	SLC25A6P3
ENSG00000212624	0	NA	NA	NA	NA	NA	ENSG00000212624	ENSG00000212624	ENSG00000212624
ENSG00000078618	1561.28	0.140466	0.32961	0.412024	0.680322	1	NRDC	O43847	NRD1
ENSG00000266993	0.125163	0.161016	1.42539	0.202444	0.839569	NA	LOC105378721	ENSG00000266993	LOC105378721
ENSG00000272175	0.0890091	0.55112	1.41747	0.543647	0.586685	NA	ENSG00000272175	ENSG00000272175	ENSG00000272175
ENSG00000283899	0.0338424	-0.569913	1.40986	-0.317245	0.751058	NA	MIR761	ENSG00000283899	hsa-mir-761
ENSG00000230604	0	NA	NA	NA	NA	NA	ENSG00000230604	ENSG00000230604	ENSG00000230604
ENSG00000169213	1621.79	-0.586129	0.524683	-1.10195	0.270483	1	RAB3B	P20337	RAB3B
ENSG00000200839	0	NA	NA	NA	NA	NA	RNA5SP48	ENSG00000200839	RN5S48
ENSG00000229032	0	NA	NA	NA	NA	NA	ENSG00000229032	ENSG00000229032	ENSG00000229032
ENSG00000264613	0.0658233	-0.22628	1.41705	-0.105398	0.91606	NA	RN7SL290P	ENSG00000264613	RN7SL290P
ENSG00000117862	1161.01	0.104302	0.263828	0.384476	0.700626	1	TXNDC12	O95881	AG1
ENSG00000198841	189.158	-0.0642805	1.02854	-0.106058	0.915536	1	KTI12	Q96EK9	SBBI81
ENSG00000223390	0.592193	-0.43314	1.48762	-0.286333	0.774623	NA	ENSG00000223390	ENSG00000223390	ENSG00000223390
ENSG00000228369	0.521169	0.570302	1.49932	0.354902	0.722663	NA	TXNDC12-AS1	ENSG00000228369	TXNDC12-AS1
ENSG00000134717	2284.79	0.385053	0.351024	1.0925	0.274612	1	BTF3L4	Q96K17	BTF3L4
ENSG00000157077	240.709	-0.108266	0.819441	-0.14547	0.884339	1	ZFYVE9	O95405	MADHIP
ENSG00000241745	0.0635121	-0.245802	1.41656	-0.105398	0.91606	NA	RN7SL788P	ENSG00000241745	RN7SL788P
ENSG00000228407	10.3814	0.690326	1.27558	0.614276	0.539033	1	ENSG00000228407	ENSG00000228407	ENSG00000228407
ENSG00000223429	0.157593	0.763332	1.42411	0.73069	0.464968	NA	ENSG00000223429	ENSG00000223429	ENSG00000223429
ENSG00000224255	0.0744495	0.477621	1.41493	0.476163	0.633959	NA	PDCL3P6	ENSG00000224255	PDCL3P6
ENSG00000236004	0.0616506	0.419437	1.41275	0.421789	0.673179	NA	RPL9P12	ENSG00000236004	RPL9_1_50
ENSG00000237663	0.0296697	0.182395	1.40565	0.239517	0.810705	NA	ENSG00000237663	ENSG00000237663	ENSG00000237663
ENSG00000213735	0.254948	0.260734	1.43298	0.208752	0.834642	NA	ENSG00000213735	ENSG00000213735	ENSG00000213735
ENSG00000154222	59.1417	0.0196652	1.11634	-0.0139676	0.988856	1	CC2D1B	Q5T0F9	CC2D1B
ENSG00000272100	0.650233	0	1.42772	0	1	NA	ENSG00000272100	ENSG00000272100	ENSG00000272100
ENSG00000224680	7.26468	0.635152	1.40887	0.406794	0.684159	1	ENSG00000224680	ENSG00000224680	ENSG00000224680
ENSG00000085840	40.7204	0.828048	1.43941	0.502905	0.615031	1	ORC1	Q13415	HSORC1
ENSG00000134748	1120.72	-0.507709	0.357793	-1.41671	0.156566	1	PRPF38A	Q8NAV1	PRP38A
ENSG00000134744	419.933	0.0307443	0.311243	0.106062	0.915533	1	TUT4	A0A0C4DFM7	PAPD3
ENSG00000272371	0.548797	0.0573304	1.50912	0.0151941	0.987877	NA	ENSG00000272371	ENSG00000272371	ENSG00000272371
ENSG00000236290	3.10563	1.60218	1.32784	1.08803	0.276583	1	EEF1GP7	ENSG00000236290	EEF1GP7
ENSG00000116157	46.3701	0.15917	1.45597	0.0709601	NA	NA	GPX7	Q96SL4	CL683
ENSG00000182183	115.299	0.646613	0.694895	0.95913	0.337493	1	SHISAL2A	Q6UWV7	FAM159A
ENSG00000162377	516.881	-0.247881	0.626501	-0.401356	0.688158	1	COA7	Q96BR5	C1orf163
ENSG00000233664	0.0296697	0.182395	1.40565	0.239517	0.810705	NA	ENSG00000233664	ENSG00000233664	ENSG00000233664
ENSG00000239640	0.0338424	-0.569913	1.40986	-0.317245	0.751058	NA	RN7SL62P	ENSG00000239640	RN7SL62P
ENSG00000162378	649.947	0.0957753	0.591407	0.14497	0.884735	1	ZYG11B	B4DK95	ZYG11
ENSG00000252018	0	NA	NA	NA	NA	NA	RNU2-30P	ENSG00000252018	RNU2-30P
ENSG00000228929	31.1567	-1.11356	0.919966	-1.17129	0.241483	1	RPS13P2	ENSG00000228929	RPS13_1_51
ENSG00000206627	0	NA	NA	NA	NA	NA	RNU6-969P	ENSG00000206627	RNU6-969P
ENSG00000203995	1.68293	0.517687	1.48708	0.247269	0.8047	1	ZYG11A	Q6WRX3	ZYG11
ENSG00000242391	0	NA	NA	NA	NA	NA	ENSG00000242391	ENSG00000242391	ENSG00000242391
ENSG00000121310	5.05277	0.526469	1.45246	0.320369	0.748689	1	ECHDC2	Q86YB7	ECHDC2
ENSG00000230953	0.0338424	-0.569913	1.40986	-0.317245	0.751058	NA	ENSG00000230953	ENSG00000230953	ENSG00000230953
ENSG00000231866	0	NA	NA	NA	NA	NA	LOC100652967	ENSG00000231866	LOC100652967
ENSG00000116171	696.77	0.15363	0.413753	0.368177	0.712741	1	SCP2	P22307	NLTP
ENSG00000264834	0.940382	-0.276792	1.51467	-0.201808	0.840067	NA	ENSG00000264834	ENSG00000264834	ENSG00000264834
ENSG00000266188	0.100901	0	1.40643	0	1	NA	ENSG00000266188	ENSG00000266188	ENSG00000266188
ENSG00000265815	0	NA	NA	NA	NA	NA	ENSG00000265815	ENSG00000265815	ENSG00000265815
ENSG00000237279	0.184952	0.826155	1.42579	0.78401	0.433034	NA	ENSG00000237279	ENSG00000237279	ENSG00000237279
ENSG00000236360	0	NA	NA	NA	NA	NA	ENSG00000236360	ENSG00000236360	ENSG00000236360
ENSG00000226147	0	NA	NA	NA	NA	NA	ENSG00000226147	ENSG00000226147	ENSG00000226147
ENSG00000174348	12.6432	2.03848	1.29966	1.47113	0.141256	1	PODN	Q7Z5L7	PCAN
ENSG00000232993	0	NA	NA	NA	NA	NA	ENSG00000232993	ENSG00000232993	ENSG00000232993
ENSG00000227644	0	NA	NA	NA	NA	NA	ENSG00000227644	ENSG00000227644	ENSG00000227644
ENSG00000162383	0.285067	0.621927	1.43248	0.533726	0.593531	NA	SLC1A7	A0A087WUF9	AAAT
ENSG00000235563	0	NA	NA	NA	NA	NA	ENSG00000235563	ENSG00000235563	ENSG00000235563
ENSG00000277397	0	NA	NA	NA	NA	NA	ENSG00000277397	ENSG00000277397	ENSG00000277397
ENSG00000157184	318.654	-0.00269979	0.550833	-0.0156969	0.987476	1	CPT2	A0A140VK13	CPT1
ENSG00000236723	1.50806	0.357432	1.37698	0.208706	0.834677	NA	ENSG00000236723	ENSG00000236723	ENSG00000236723
ENSG00000162384	810.722	0.088392	0.622081	0.152485	0.878805	1	CZIB	Q9NWV4	C1orf123
ENSG00000259818	1.62421	0.723548	1.50484	0.384846	0.700351	NA	ENSG00000259818	ENSG00000259818	ENSG00000259818
ENSG00000162385	107.874	0.303932	0.575025	0.514225	0.607095	1	MAGOH	P61326	MAGOH1
ENSG00000226754	6.8358	0.133053	1.34772	0.0503705	0.959827	1	LOC100507564	ENSG00000226754	LOC100507564
ENSG00000157193	1114.54	-0.355447	0.4506	-0.797215	0.425326	1	LRP8	Q14114	APOER2
ENSG00000234578	0	NA	NA	NA	NA	NA	ENSG00000234578	ENSG00000234578	ENSG00000234578
ENSG00000228838	0.103048	0.0422841	1.42308	0.107627	0.914292	NA	ENSG00000228838	ENSG00000228838	ENSG00000228838
ENSG00000225030	65.8419	-1.03819	1.33568	-0.737608	0.460753	1	ENSG00000225030	ENSG00000225030	ENSG00000225030
ENSG00000232762	0.390148	0.126299	1.43681	0.0790666	0.93698	NA	ENSG00000232762	ENSG00000232762	ENSG00000232762
ENSG00000225675	3.34413	-0.304782	1.15117	-0.313032	0.754256	1	LINC01771	ENSG00000225675	LINC01771
ENSG00000226938	0	NA	NA	NA	NA	NA	ENSG00000226938	ENSG00000226938	ENSG00000226938
ENSG00000230138	0.763447	0.0336274	1.44067	-0.00621664	0.99504	NA	ENSG00000230138	ENSG00000230138	ENSG00000230138
ENSG00000236253	0.530686	0.157211	1.43872	0.085526	0.931843	NA	SLC25A3P1	ENSG00000236253	SLC25A3P1
ENSG00000143006	0.0296697	0.182395	1.40565	0.239517	0.810705	NA	DMRTB1	I6L9A0	DMRTB1
ENSG00000174332	2.21815	0.390968	1.46697	0.280077	0.779419	1	GLIS1	Q8NBF1	GLIS1
ENSG00000239007	0	NA	NA	NA	NA	NA	RNU7-95P	ENSG00000239007	RNU7-95P
ENSG00000058804	152.106	0.161119	1.1197	0.103026	0.917942	1	NDC1	Q9BTX1	NET3
ENSG00000201003	0	NA	NA	NA	NA	NA	ENSG00000201003	ENSG00000201003	ENSG00000201003
ENSG00000229687	0.0913203	0.559698	1.41775	0.551282	0.581441	NA	RPL37P7	ENSG00000229687	RPL37_1_52
ENSG00000058799	728.845	0.280871	0.713679	0.383742	0.70117	1	YIPF1	Q9Y548	DJ167A19.1
ENSG00000211452	0.447713	1.02038	1.43424	1.03661	0.299917	NA	DIO1	A8K415	5DI
ENSG00000081870	382.562	-0.188154	0.546905	-0.32915	0.742043	1	HSPB11	Q9Y547	C1orf41
ENSG00000116212	345.602	0.105834	0.542571	0.168627	0.86609	1	LRRC42	Q9Y546	dJ167A19.4
ENSG00000219102	0.245281	-0.586482	1.41396	-0.31725	0.751054	NA	HNRNPA3P12	ENSG00000219102	HNRNPA3P12
ENSG00000203985	0	NA	NA	NA	NA	NA	LDLRAD1	Q5T700	LDLRAD1
ENSG00000116209	3489.8	0.00719452	0.382207	0.0155239	0.987614	1	TMEM59	D3DQ48	C1orf8
ENSG00000280378	1.09119	0.31742	1.50509	0.172692	0.862894	NA	ENSG00000280378	ENSG00000280378	ENSG00000280378
ENSG00000116205	137.809	0.0467952	1.24387	0.0215721	0.982789	1	TCEANC2	Q96MN5	C1orf83
ENSG00000283749	0	NA	NA	NA	NA	NA	MIR4781	ENSG00000283749	mir-4781
ENSG00000225183	0	NA	NA	NA	NA	NA	ENSG00000225183	ENSG00000225183	ENSG00000225183
ENSG00000279049	0	NA	NA	NA	NA	NA	ENSG00000279049	ENSG00000279049	ENSG00000279049
ENSG00000256407	2.35789	-0.541801	1.39704	-0.420099	0.674413	1	ENSG00000256407	ENSG00000256407	ENSG00000256407
ENSG00000157211	0.0338424	-0.569913	1.40986	-0.317245	0.751058	NA	CDCP2	Q5VXM1	CDCP2
ENSG00000280425	0.0265256	-0.495864	1.4084	-0.277303	0.781548	NA	ENSG00000280425	ENSG00000280425	ENSG00000280425
ENSG00000215883	80.5208	-0.284667	0.871747	-0.339334	0.734358	1	CYB5RL	Q6IPT4	CYB5RL
ENSG00000116221	2430.8	-0.338792	0.493646	-0.682398	0.494987	1	MRPL37	S4R369	L2mt
ENSG00000157216	307.095	-0.103314	0.510061	-0.202197	0.839762	1	SSBP3	Q9BWW4	CSDP
ENSG00000198711	2.99926	-0.0270258	1.33865	-0.0300487	0.976028	1	SSBP3-AS1	ENSG00000198711	C1orf191
ENSG00000225632	0.420437	0.0125231	1.43747	-0.00147362	0.998824	NA	ENSG00000225632	ENSG00000225632	ENSG00000225632
ENSG00000232245	0	NA	NA	NA	NA	NA	ENSG00000232245	ENSG00000232245	ENSG00000232245
ENSG00000235741	0	NA	NA	NA	NA	NA	ENSG00000235741	ENSG00000235741	ENSG00000235741
ENSG00000237173	0	NA	NA	NA	NA	NA	ENSG00000237173	ENSG00000237173	ENSG00000237173
ENSG00000227453	0.0658233	-0.22628	1.41705	-0.105398	0.91606	NA	ENSG00000227453	ENSG00000227453	ENSG00000227453
ENSG00000162390	3.29595	0.0606276	1.38757	-0.00340835	0.997281	1	ACOT11	Q8WXI4	BFIT
ENSG00000162391	0.0978042	0.0146802	1.42251	0.0856828	0.931719	NA	FAM151A	Q8WW52	C1orf179
ENSG00000230728	0.233783	0.0324059	1.4224	0.239511	0.81071	NA	ENSG00000230728	ENSG00000230728	ENSG00000230728
ENSG00000184313	1.14913	0.335415	1.44195	0.161879	0.871401	NA	MROH7	B7Z7S6	C1orf175
ENSG00000271723	0	NA	NA	NA	NA	NA	MROH7-TTC4	ENSG00000271723	C1orf175
ENSG00000243725	28.6893	0.013417	1.08377	-0.0230063	0.981645	1	TTC4	O95801	CNS1
ENSG00000162396	58.8057	-0.0768085	1.4103	-0.0982104	NA	NA	PARS2	Q7L3T8	EIEE75
ENSG00000006555	0.478305	0.718335	1.43629	0.663592	0.506951	NA	TTC22	Q5TAA0	TTC22
ENSG00000237453	0	NA	NA	NA	NA	NA	ENSG00000237453	ENSG00000237453	ENSG00000237453
ENSG00000162398	0.104119	0.603627	1.41919	0.590516	0.554844	NA	LEXM	Q3ZCV2	C1orf177
ENSG00000116133	13822.1	0.70859	0.447906	1.59195	0.111396	1	DHCR24	Q15392	DCE
ENSG00000242396	1.78783	-0.431927	1.50743	-0.270425	0.786833	1	ENSG00000242396	ENSG00000242396	ENSG00000242396
ENSG00000233203	2.66638	0.594421	1.51416	0.53807	0.590529	1	ENSG00000233203	ENSG00000233203	ENSG00000233203
ENSG00000284601	0.458013	0.633365	1.43659	0.45634	0.648145	NA	LOC105378736	ENSG00000284601	LOC105378736
ENSG00000143001	0.242962	-0.0447101	1.43122	0.0360291	0.971259	NA	TMEM61	Q8N0U2	TMEM61
ENSG00000233271	0	NA	NA	NA	NA	NA	ENSG00000233271	ENSG00000233271	ENSG00000233271
ENSG00000162399	0.74015	-0.463656	1.43194	-0.317264	0.751043	NA	BSND	Q5VU50	BART
ENSG00000169174	2.4502	0.908822	1.43103	0.528158	0.597389	1	PCSK9	Q8NBP7	FH3
ENSG00000162402	250.431	-0.297336	1.34905	-0.204844	0.837694	1	USP24	Q9UPU5	USP24
ENSG00000231090	0.769579	0.625779	1.48851	0.574536	0.565605	NA	MIR4422HG	ENSG00000231090	MIR4422HG
ENSG00000231095	0.497405	0.772062	1.43663	0.57046	0.568366	NA	ENSG00000231095	ENSG00000231095	ENSG00000231095
ENSG00000265822	0.0931818	-0.0113163	1.42196	0.0648102	0.948325	NA	MIR4422	ENSG00000265822	mir-4422
ENSG00000234810	0.524865	0.236293	1.43855	0.1387	0.889687	NA	ENSG00000234810	ENSG00000234810	ENSG00000234810
ENSG00000231900	0	NA	NA	NA	NA	NA	GOT2P1	ENSG00000231900	GOT2L1
ENSG00000232198	0	NA	NA	NA	NA	NA	MTCO2P34	ENSG00000232198	MTCO2P34
ENSG00000199831	0	NA	NA	NA	NA	NA	ENSG00000199831	ENSG00000199831	ENSG00000199831
ENSG00000252162	0	NA	NA	NA	NA	NA	RNU6-830P	ENSG00000252162	RNU6-830P
ENSG00000272051	0	NA	NA	NA	NA	NA	ENSG00000272051	ENSG00000272051	ENSG00000272051
ENSG00000230250	0	NA	NA	NA	NA	NA	LINC01753	ENSG00000230250	LINC01753
ENSG00000227104	0	NA	NA	NA	NA	NA	PIGQP1	ENSG00000227104	PIGQP1
ENSG00000233079	0	NA	NA	NA	NA	NA	LINC01755	ENSG00000233079	LINC01755
ENSG00000235612	0.0319809	0.199374	1.40599	0.239517	0.810705	NA	ENSG00000235612	ENSG00000235612	ENSG00000235612
ENSG00000260971	1.61962	0.56706	1.51043	0.39557	0.692422	NA	ENSG00000260971	ENSG00000260971	ENSG00000260971
ENSG00000284686	0.599866	-0.349888	1.51006	-0.217209	0.828045	NA	ENSG00000284686	ENSG00000284686	ENSG00000284686
ENSG00000229871	0	NA	NA	NA	NA	NA	RPSAP20	ENSG00000229871	RPSA_1_53
ENSG00000223956	0.0593394	0.40799	1.41231	0.410978	0.681089	NA	LINC01767	ENSG00000223956	LINC01767
ENSG00000162407	904.361	0.158195	1.00947	0.0956182	0.923824	1	PLPP3	O14495	Dri42
ENSG00000236776	0	NA	NA	NA	NA	NA	RPL21P23	ENSG00000236776	RPL21_2_54
ENSG00000224980	0.0372247	0.236645	1.40679	0.239517	0.810705	NA	RPL23AP85	ENSG00000224980	RPL23AP85
ENSG00000225475	1.31193	0.722966	1.44578	1.0054	0.314707	NA	ENSG00000225475	ENSG00000225475	ENSG00000225475
ENSG00000162409	100.615	0.00932738	1.1931	0.00320751	0.997441	1	PRKAA2	P54646	AMPK
ENSG00000187889	1.10673	0.816602	1.5147	0.457762	0.647124	NA	FYB2	Q5VWT5	ARAP
ENSG00000229913	0	NA	NA	NA	NA	NA	ENSG00000229913	ENSG00000229913	ENSG00000229913
ENSG00000157131	0.75746	0.255735	1.44041	0.132264	0.894776	NA	C8A	P07357	C8A
ENSG00000021852	0.268701	-0.051036	1.43414	-0.03047	0.975692	NA	C8B	P07358	C82
ENSG00000236341	0	NA	NA	NA	NA	NA	ENSG00000236341	ENSG00000236341	ENSG00000236341
ENSG00000173406	626.23	0.0399416	1.11866	0.0708023	0.943555	1	DAB1	O75553	SCA37
ENSG00000227935	0.0936316	0.56814	1.41803	0.558776	0.576314	NA	ENSG00000227935	ENSG00000227935	ENSG00000227935
ENSG00000236888	0.0338424	-0.569913	1.40986	-0.317245	0.751058	NA	ENSG00000236888	ENSG00000236888	ENSG00000236888
ENSG00000226759	0.448647	-0.105434	1.4326	0.0753501	0.939936	NA	DAB1-AS1	ENSG00000226759	DAB1-AS1
ENSG00000229887	0.0710671	-0.185187	1.41805	-0.105398	0.91606	NA	HNRNPA1P6	ENSG00000229887	HNRNPA1L
ENSG00000223416	1.24163	0.0367402	1.50387	0.142784	0.886461	NA	ENSG00000223416	ENSG00000223416	ENSG00000223416
ENSG00000235038	0.795725	1.08868	1.50777	0.68254	0.494897	NA	ENSG00000235038	ENSG00000235038	ENSG00000235038
ENSG00000230546	0	NA	NA	NA	NA	NA	ENSG00000230546	ENSG00000230546	ENSG00000230546
ENSG00000233216	0	NA	NA	NA	NA	NA	ENSG00000233216	ENSG00000233216	ENSG00000233216
ENSG00000162600	29.2763	0.386097	0.880842	0.398739	0.690086	1	OMA1	Q96E52	2010001O09Rik
ENSG00000270209	0.0265256	-0.495864	1.4084	-0.277303	0.781548	NA	ENSG00000270209	ENSG00000270209	ENSG00000270209
ENSG00000264128	0	NA	NA	NA	NA	NA	RN7SL713P	ENSG00000264128	RN7SL713P
ENSG00000184292	0.0319809	0.199374	1.40599	0.239517	0.810705	NA	TACSTD2	P09758	EGP-1
ENSG00000185839	0.127262	-0.169988	1.4263	-0.099877	0.920442	NA	ENSG00000185839	ENSG00000185839	ENSG00000185839
ENSG00000162601	31.938	-0.128334	0.783378	-0.191255	0.848326	1	MYSM1	Q5VVJ2	2A-DUB
ENSG00000283445	0.216033	0.148413	1.43171	0.131793	0.895148	NA	ENSG00000283445	ENSG00000283445	ENSG00000283445
ENSG00000177606	804.723	-0.267597	0.472597	-0.596271	0.550994	1	JUN	P05412	AP-1
ENSG00000234807	1.12249	-0.0138708	1.46628	-0.021356	0.982962	NA	ENSG00000234807	ENSG00000234807	ENSG00000234807
ENSG00000272226	0.115535	0.21194	1.42418	0.234056	0.814941	NA	ENSG00000272226	ENSG00000272226	ENSG00000272226
ENSG00000231740	0.0639619	0.430647	1.41318	0.43235	0.665487	NA	ENSG00000231740	ENSG00000231740	ENSG00000231740
ENSG00000232453	0.935106	0.108111	1.51087	0.0280898	0.977591	NA	LINC02777	ENSG00000232453	LINC02777
ENSG00000237352	0.298082	0.258033	1.43401	0.243375	0.807715	NA	ENSG00000237352	ENSG00000237352	ENSG00000237352
ENSG00000228121	0.0504506	0	1.40418	0	1	NA	ENSG00000228121	ENSG00000228121	ENSG00000228121
ENSG00000241042	0	NA	NA	NA	NA	NA	ENSG00000241042	ENSG00000241042	ENSG00000241042
ENSG00000235215	0.0296697	0.182395	1.40565	0.239517	0.810705	NA	ENSG00000235215	ENSG00000235215	ENSG00000235215
ENSG00000224609	0.467821	-0.468281	1.4964	-0.30658	0.759163	NA	HSD52	ENSG00000224609	HSD52
ENSG00000270457	2.13366	0.576235	1.41636	0.320863	0.748314	1	ENSG00000270457	ENSG00000270457	ENSG00000270457
ENSG00000172456	132.428	0.303783	1.19905	0.217857	0.82754	1	FGGY	Q96C11	FGGY
ENSG00000266150	0	NA	NA	NA	NA	NA	MIR4711	ENSG00000266150	MIR4711
ENSG00000226883	0.0338424	-0.569913	1.40986	-0.317245	0.751058	NA	ENSG00000226883	ENSG00000226883	ENSG00000226883
ENSG00000134709	131.395	-0.372434	0.645249	-0.593239	0.553022	1	HOOK1	Q9UJC3	HK1
ENSG00000134716	2.07356	-0.228445	1.48113	-0.196237	0.844425	1	CYP2J2	P51589	CPJ2
ENSG00000265535	0.0676848	-0.853908	1.41521	-0.557603	0.577115	NA	RN7SL475P	ENSG00000265535	RN7SL475P
ENSG00000162598	0.567111	0.816081	1.4945	0.590825	0.554638	NA	C1orf87	Q8N0U7	CREF
ENSG00000229332	0	NA	NA	NA	NA	NA	ENSG00000229332	ENSG00000229332	ENSG00000229332
ENSG00000238242	0.211224	-0.573872	1.43144	-0.410841	0.681189	NA	ENSG00000238242	ENSG00000238242	ENSG00000238242
ENSG00000226476	0.945171	0.366614	1.51401	0.360084	0.718785	NA	LINC01748	ENSG00000226476	LINC01748
ENSG00000231252	9.48782	0.707153	0.981448	0.637142	0.524032	1	LOC101926964	ENSG00000231252	LOC101926964
ENSG00000162599	709.983	0.387029	0.860141	0.423553	0.671892	1	NFIA	Q12857	BRMUTD
ENSG00000237928	3.3872	0.949146	1.45107	0.659598	0.509512	1	NFIA-AS2	ENSG00000237928	NFIA-AS2
ENSG00000270742	0	NA	NA	NA	NA	NA	ENSG00000270742	ENSG00000270742	ENSG00000270742
ENSG00000237853	0	NA	NA	NA	NA	NA	NFIA-AS1	ENSG00000237853	NFIA-AS1
ENSG00000284808	0.277751	0.676188	1.43191	0.572365	0.567075	NA	ENSG00000284808	ENSG00000284808	ENSG00000284808
ENSG00000223920	0	NA	NA	NA	NA	NA	ENSG00000223920	ENSG00000223920	ENSG00000223920
ENSG00000162604	935.539	-0.0117705	0.669114	0.00360263	0.997126	1	TM2D1	Q9BX74	BBP
ENSG00000271200	0.109473	0.165325	1.4142	0.239514	0.810707	NA	ENSG00000271200	ENSG00000271200	ENSG00000271200
ENSG00000132849	132.002	0.321762	0.836972	0.388326	0.697775	1	PATJ	ENSG00000132849	Cipp
ENSG00000200575	0	NA	NA	NA	NA	NA	RNU6-414P	ENSG00000200575	RNU6-414P
ENSG00000212360	0	NA	NA	NA	NA	NA	RNU6-1177P	ENSG00000212360	RNU6-1177P
ENSG00000236646	0	NA	NA	NA	NA	NA	ENSG00000236646	ENSG00000236646	ENSG00000236646
ENSG00000242860	0.337715	-0.0170588	1.43414	0.057718	0.953973	NA	RN7SL180P	ENSG00000242860	RN7SL180P
ENSG00000263908	0	NA	NA	NA	NA	NA	MIR3116-1	ENSG00000263908	MIR3116-1
ENSG00000283690	0	NA	NA	NA	NA	NA	MIR3116-2	ENSG00000283690	MIR3116-2
ENSG00000234204	0	NA	NA	NA	NA	NA	ENSG00000234204	ENSG00000234204	ENSG00000234204
ENSG00000234088	0	NA	NA	NA	NA	NA	RPS15AP7	ENSG00000234088	RPS15A_1_57
ENSG00000240563	0.415024	0.364165	1.43674	0.247033	0.804883	NA	L1TD1	Q5T7N2	ECAT11
ENSG00000237227	0	NA	NA	NA	NA	NA	ENSG00000237227	ENSG00000237227	ENSG00000237227
ENSG00000200174	0	NA	NA	NA	NA	NA	ENSG00000200174	ENSG00000200174	ENSG00000200174
ENSG00000132854	3.83867	0.319644	1.451	0.212541	0.831685	1	KANK4	Q5T7N3	ANKRD38
ENSG00000201153	0	NA	NA	NA	NA	NA	RNU6-371P	ENSG00000201153	RNU6-371P
ENSG00000162607	354.162	-0.177857	1.13779	-0.174922	0.861141	1	USP1	O94782	UBP
ENSG00000116641	429.618	0.125457	0.472866	0.254524	0.79909	1	DOCK7	Q96N67	EIEE23
ENSG00000270549	0.0372247	0.236645	1.40679	0.239517	0.810705	NA	ENSG00000270549	ENSG00000270549	ENSG00000270549
ENSG00000132855	0.0296697	0.182395	1.40565	0.239517	0.810705	NA	ANGPTL3	Q9Y5C1	ANG-5
ENSG00000278967	0	NA	NA	NA	NA	NA	ENSG00000278967	ENSG00000278967	ENSG00000278967
ENSG00000213703	0.0530513	-0.758608	1.41345	-0.48276	0.629266	NA	ENSG00000213703	ENSG00000213703	ENSG00000213703
ENSG00000235545	9.67829	-0.17713	1.06686	-0.183013	0.854788	1	ENSG00000235545	ENSG00000235545	ENSG00000235545
ENSG00000125703	64.3913	0.111168	1.43212	0.0123116	NA	NA	ATG4C	Q96DT6	APG4-C
ENSG00000234318	0.201923	0.430086	1.42982	0.399934	0.689205	NA	ENSG00000234318	ENSG00000234318	ENSG00000234318
ENSG00000237163	0	NA	NA	NA	NA	NA	ENSG00000237163	ENSG00000237163	ENSG00000237163
ENSG00000229537	0.432583	0.644744	1.43611	0.474189	0.635365	NA	LINC01739	ENSG00000229537	LINC01739
ENSG00000227485	0.0338424	-0.569913	1.40986	-0.317245	0.751058	NA	ENSG00000227485	ENSG00000227485	ENSG00000227485
ENSG00000229225	0	NA	NA	NA	NA	NA	ENSG00000229225	ENSG00000229225	ENSG00000229225
ENSG00000203605	0.428344	0.592625	1.43624	0.429673	0.667433	NA	ENSG00000203605	ENSG00000203605	ENSG00000203605
ENSG00000224209	1.20817	1.67254	1.49277	1.20267	0.229105	NA	LINC00466	ENSG00000224209	LINC00466
ENSG00000252259	0	NA	NA	NA	NA	NA	RNA5SP49	ENSG00000252259	RN5S49
ENSG00000228734	0	NA	NA	NA	NA	NA	ENSG00000228734	ENSG00000228734	ENSG00000228734
ENSG00000223683	0.0593394	0.40799	1.41231	0.410978	0.681089	NA	RPSAP65	ENSG00000223683	RPSAP65
ENSG00000230798	37.3325	2.78325	1.04135	2.61553	0.00890901	0.973834	FOXD3-AS1	ENSG00000230798	pasFOXD3
ENSG00000187140	39.8523	2.3421	0.51398	4.53669	5.7143e-06	0.00252599	FOXD3	Q9UJU5	AIS1
ENSG00000275836	0.0372247	0.236645	1.40679	0.239517	0.810705	NA	MIR6068	ENSG00000275836	hsa-mir-6068
ENSG00000252784	0.0639619	0.430647	1.41318	0.43235	0.665487	NA	ENSG00000252784	ENSG00000252784	ENSG00000252784
ENSG00000236674	0.609123	1.015	1.43701	0.807485	0.419387	NA	LOC441887	ENSG00000236674	LOC441887
ENSG00000088035	255.364	0.416763	0.697196	0.571972	0.567341	1	ALG6	Q9Y672	CDG1C
ENSG00000142856	351.791	0.206498	0.560767	0.389026	0.697257	1	ITGB3BP	Q13352	CENP-R
ENSG00000203965	214.419	0.138621	1.27412	0.0957748	0.923699	1	EFCAB7	A8K855	EFCAB7
ENSG00000264271	0	NA	NA	NA	NA	NA	RN7SL488P	ENSG00000264271	RN7SL488P
ENSG00000251720	0.488687	0.695471	1.51418	0.47822	0.632493	NA	RNU7-123P	ENSG00000251720	RNU7-123P
ENSG00000116652	0.910876	-0.259034	1.51244	-0.191896	0.847824	NA	ENSG00000116652	ENSG00000116652	ENSG00000116652
ENSG00000276884	0	NA	NA	NA	NA	NA	ENSG00000276884	ENSG00000276884	ENSG00000276884
ENSG00000278287	0	NA	NA	NA	NA	NA	ENSG00000278287	ENSG00000278287	ENSG00000278287
ENSG00000277565	0	NA	NA	NA	NA	NA	ENSG00000277565	ENSG00000277565	ENSG00000277565
ENSG00000275823	0	NA	NA	NA	NA	NA	ENSG00000275823	ENSG00000275823	ENSG00000275823
ENSG00000277689	0	NA	NA	NA	NA	NA	ENSG00000277689	ENSG00000277689	ENSG00000277689
ENSG00000274199	0	NA	NA	NA	NA	NA	ENSG00000274199	ENSG00000274199	ENSG00000274199
ENSG00000079739	645.391	0.0682178	0.718011	0.0854667	0.93189	1	PGM1	B7Z6C2	CDG1T
ENSG00000244256	1.2244	0.40182	1.44158	0.362402	0.717052	NA	RN7SL130P	ENSG00000244256	RN7SL130P
ENSG00000185483	79.7937	1.20616	0.936818	1.255	0.209477	1	ROR1	Q01973	NTRKR1
ENSG00000177452	0.155282	0.758007	1.42396	0.72607	0.467796	NA	RPL19P3	ENSG00000177452	RPL19_1_59
ENSG00000228056	0	NA	NA	NA	NA	NA	ENSG00000228056	ENSG00000228056	ENSG00000228056
ENSG00000207190	0	NA	NA	NA	NA	NA	RNU6-809P	ENSG00000207190	RNU6-809P
ENSG00000200508	0.0593394	0.40799	1.41231	0.410978	0.681089	NA	ENSG00000200508	ENSG00000200508	ENSG00000200508
ENSG00000223949	0.812485	-0.0755211	1.43993	-0.0168706	0.98654	NA	ROR1-AS1	ENSG00000223949	ROR1-AS1
ENSG00000284928	0	NA	NA	NA	NA	NA	ENSG00000284928	ENSG00000284928	ENSG00000284928
ENSG00000177414	0.299008	1.01861	1.4302	0.94306	0.34565	NA	UBE2U	A0A140VJY9	UBE2U
ENSG00000238653	0	NA	NA	NA	NA	NA	ENSG00000238653	ENSG00000238653	ENSG00000238653
ENSG00000158966	320.158	-0.0688779	0.945039	-0.0930192	0.925888	1	CACHD1	Q5VU97	CACHD1
ENSG00000264470	0	NA	NA	NA	NA	NA	MIR4794	ENSG00000264470	MIR4794
ENSG00000162437	55.1867	-0.178896	1.15849	-0.186093	NA	NA	RAVER2	Q9HCJ3	RAVER2
ENSG00000162434	996.438	-0.225049	0.647464	-0.346515	0.728955	1	JAK1	P23458	AIIDE
ENSG00000234784	0	NA	NA	NA	NA	NA	ENSG00000234784	ENSG00000234784	ENSG00000234784
ENSG00000233877	0	NA	NA	NA	NA	NA	ENSG00000233877	ENSG00000233877	ENSG00000233877
ENSG00000226891	0.651482	0.401438	1.4856	0.253041	0.800237	NA	LINC01359	ENSG00000226891	LINC01359
ENSG00000185031	0.0296697	0.182395	1.40565	0.239517	0.810705	NA	ENSG00000185031	ENSG00000185031	ENSG00000185031
ENSG00000272506	0.286005	-0.0363899	1.43417	-0.000654552	0.999478	NA	ENSG00000272506	ENSG00000272506	ENSG00000272506
ENSG00000212257	0	NA	NA	NA	NA	NA	RNU6-1176P	ENSG00000212257	RNU6-1176P
ENSG00000265996	0.0593394	0.40799	1.41231	0.410978	0.681089	NA	MIR3671	ENSG00000265996	MIR3671
ENSG00000199135	0.186766	-0.010148	1.42662	0.103944	0.917213	NA	MIR101-1	ENSG00000199135	MIRN101-1
ENSG00000231485	0.165278	-0.702793	1.42818	-0.556691	0.577739	NA	ENSG00000231485	ENSG00000231485	ENSG00000231485
ENSG00000235804	0	NA	NA	NA	NA	NA	ENSG00000235804	ENSG00000235804	ENSG00000235804
ENSG00000234496	0.0338424	-0.569913	1.40986	-0.317245	0.751058	NA	ENSG00000234496	ENSG00000234496	ENSG00000234496
ENSG00000162433	228.604	-0.134506	0.68402	-0.205604	0.8371	1	AK4	P27144	AK 4
ENSG00000231622	0	NA	NA	NA	NA	NA	ENSG00000231622	ENSG00000231622	ENSG00000231622
ENSG00000116675	2846.08	-0.727937	0.713815	-1.00145	0.316609	1	DNAJC6	O75061	DJC6
ENSG00000229294	1.06568	-0.335702	1.47974	-0.227276	0.820209	NA	ENSG00000229294	ENSG00000229294	ENSG00000229294
ENSG00000234144	0.176141	-0.125642	1.43011	-0.0729178	0.941872	NA	COX6CP13	ENSG00000234144	COX6CP13
ENSG00000222624	0	NA	NA	NA	NA	NA	RNU2-15P	ENSG00000222624	RNU2-15P
ENSG00000213625	365.545	-0.0406448	0.704774	-0.0659652	0.947405	1	LEPROT	A0A087X0N2	LEPR
ENSG00000116678	18.3891	-0.571744	1.17498	-0.477511	0.632998	1	LEPR	P48357	CD295
ENSG00000237852	0	NA	NA	NA	NA	NA	ENSG00000237852	ENSG00000237852	ENSG00000237852
ENSG00000224570	0	NA	NA	NA	NA	NA	ENSG00000224570	ENSG00000224570	ENSG00000224570
ENSG00000285079	0.0593394	0.40799	1.41231	0.410978	0.681089	NA	ENSG00000285079	ENSG00000285079	ENSG00000285079
ENSG00000239319	0	NA	NA	NA	NA	NA	RN7SL854P	ENSG00000239319	RN7SL854P
ENSG00000184588	560.388	0.000569859	1.19263	-0.0198578	0.984157	1	PDE4B	Q07343	DPDE4
ENSG00000227466	0	NA	NA	NA	NA	NA	PDE4B-AS1	ENSG00000227466	PDE4B-AS1
ENSG00000223152	0	NA	NA	NA	NA	NA	RNU4-88P	ENSG00000223152	RNU4-88P
ENSG00000118473	203.727	-0.486818	0.663695	-0.734519	0.462632	1	SGIP1	Q9BQI5	SGIP1
ENSG00000264720	7.85767	-0.323973	1.50704	0.0354224	0.971743	1	MIR3117	ENSG00000264720	mir-3117
ENSG00000248458	0.0296697	0.182395	1.40565	0.239517	0.810705	NA	ENSG00000248458	ENSG00000248458	ENSG00000248458
ENSG00000152760	2.98745	-0.496537	1.31795	-0.420189	0.674347	1	TCTEX1D1	Q8N7M0	TCTEX1D1
ENSG00000172410	0.0265256	-0.495864	1.4084	-0.277303	0.781548	NA	INSL5	Q9Y5Q6	PRO182
ENSG00000152763	50.4002	-0.215465	1.12942	-0.211702	0.83234	1	DNAI4	A0AVI9	DIC4
ENSG00000231080	0	NA	NA	NA	NA	NA	ENSG00000231080	ENSG00000231080	ENSG00000231080
ENSG00000198160	112.457	0.260619	0.453508	0.577586	0.563543	1	MIER1	Q8N108	ER1
ENSG00000116704	31.1994	0.0587656	1.38288	9.4556e-05	NA	NA	SLC35D1	Q9NTN3	SHNKND
ENSG00000203963	0.155282	0.758007	1.42396	0.72607	0.467796	NA	C1orf141	Q5JVX7	C1orf141
ENSG00000252433	0	NA	NA	NA	NA	NA	ENSG00000252433	ENSG00000252433	ENSG00000252433
ENSG00000275678	0.189574	0.835276	1.42602	0.791798	0.428479	NA	ENSG00000275678	ENSG00000275678	ENSG00000275678
ENSG00000162594	0.740309	-0.0875324	1.44059	-0.078867	0.937138	NA	IL23R	Q5VWK5	IL23R
ENSG00000253074	0	NA	NA	NA	NA	NA	RNU6-586P	ENSG00000253074	RNU6-586P
ENSG00000252116	0	NA	NA	NA	NA	NA	RNU4ATAC4P	ENSG00000252116	RNU4ATAC4P
ENSG00000228523	0	NA	NA	NA	NA	NA	DNAJB6P4	ENSG00000228523	DNAJB6P4
ENSG00000081985	17.6792	0.280205	1.49774	0.345192	0.72995	1	IL12RB2	B4DGA4	IL12RB2
ENSG00000142864	1534.01	0.257717	0.555017	0.465396	0.641648	1	SERBP1	Q8NC51	CGI-55
ENSG00000223263	0.122468	0.240788	1.42475	0.25621	0.797788	NA	RNU6-387P	ENSG00000223263	RNU6-387P
ENSG00000235200	0.0616506	0.419437	1.41275	0.421789	0.673179	NA	ENSG00000235200	ENSG00000235200	ENSG00000235200
ENSG00000207504	0	NA	NA	NA	NA	NA	RNU6-1031P	ENSG00000207504	RNU6-1031P
ENSG00000238139	0	NA	NA	NA	NA	NA	ENSG00000238139	ENSG00000238139	ENSG00000238139
ENSG00000242482	0.0593394	0.40799	1.41231	0.410978	0.681089	NA	RN7SL392P	ENSG00000242482	RN7SL392P
ENSG00000232048	0	NA	NA	NA	NA	NA	HNRNPCP9	ENSG00000232048	HNRNPCP9
ENSG00000116717	1075.57	0.606125	0.40475	1.50823	0.131496	1	GADD45A	P24522	DDIT1
ENSG00000172380	280.24	-0.415675	0.728809	-0.605631	0.54476	1	GNG12	Q9UBI6	GNG12
ENSG00000238778	0.0372247	0.236645	1.40679	0.239517	0.810705	NA	RNU7-80P	ENSG00000238778	U7.80
ENSG00000232284	3.97522	0.309303	1.42705	0.192041	0.84771	1	GNG12-AS1	ENSG00000232284	GNG12-AS1
ENSG00000235055	0.0319809	0.199374	1.40599	0.239517	0.810705	NA	LOC100133029	ENSG00000235055	LOC100133029
ENSG00000162595	23.8452	-3.27723	1.00387	-3.26287	0.00110292	0.215545	DIRAS3	O95661	ARHI
ENSG00000228431	0.095493	0.00181844	1.42224	0.0753639	0.939925	NA	ARL5AP3	ENSG00000228431	ARL5AP3
ENSG00000116729	420.981	0.129449	0.494596	0.224361	0.822476	1	WLS	Q5T9L3	C1orf139
ENSG00000234383	1.95675	-0.0824927	1.50453	0.0215532	0.982804	1	ENSG00000234383	ENSG00000234383	ENSG00000234383
ENSG00000221203	0	NA	NA	NA	NA	NA	MIR1262	ENSG00000221203	MIRN1262
ENSG00000229133	0.350643	0.152211	1.42836	0.421782	0.673184	NA	RPS7P4	ENSG00000229133	RPS7_1_61
ENSG00000225242	0	NA	NA	NA	NA	NA	COX6B1P7	ENSG00000225242	COX6B1P7
ENSG00000237622	0	NA	NA	NA	NA	NA	ELOCP18	ENSG00000237622	TCEB1P18
ENSG00000229440	0	NA	NA	NA	NA	NA	ENSG00000229440	ENSG00000229440	ENSG00000229440
ENSG00000116745	168.929	-0.319474	1.28519	-0.279807	0.779626	1	RPE65	Q16518	BCO3
ENSG00000024526	52.884	0.112821	1.39215	0.0434008	NA	NA	DEPDC1	Q5TB30	DEP.8
ENSG00000233589	0.126191	-0.608645	1.42527	-0.45363	0.650095	NA	ENSG00000233589	ENSG00000233589	ENSG00000233589
ENSG00000234264	0.575589	-0.815586	1.43796	-0.633798	0.526213	NA	DEPDC1-AS1	ENSG00000234264	DEPDC1-AS1
ENSG00000225167	0	NA	NA	NA	NA	NA	ENSG00000225167	ENSG00000225167	ENSG00000225167
ENSG00000285041	0.685672	1.25557	1.51034	0.82894	0.407138	NA	ENSG00000285041	ENSG00000285041	ENSG00000285041
ENSG00000285407	5.27137	-2.39126	1.3913	-1.66743	0.0954297	1	ENSG00000285407	ENSG00000285407	ENSG00000285407
ENSG00000285473	2.6613	-0.456102	1.43963	-0.521862	0.601766	1	ENSG00000285473	ENSG00000285473	ENSG00000285473
ENSG00000223883	0.299364	0.835383	1.43106	0.882068	0.37774	NA	LINC01707	ENSG00000223883	LINC01707
ENSG00000235446	0.0296697	0.182395	1.40565	0.239517	0.810705	NA	ENSG00000235446	ENSG00000235446	ENSG00000235446
ENSG00000229639	0.0265256	-0.495864	1.4084	-0.277303	0.781548	NA	LINC01758	ENSG00000229639	LINC01758
ENSG00000033122	156.77	0.263279	0.488105	0.540995	0.588511	1	LRRC7	A0A075B6E9	DENSIN
ENSG00000270615	0.19747	-0.226192	1.43126	-0.151047	0.879939	NA	SGO1P1	ENSG00000270615	SGOL1P1
ENSG00000240692	0.163178	-0.411372	1.42904	-0.293666	0.769013	NA	RN7SL538P	ENSG00000240692	RN7SL538P
ENSG00000229359	0.0265256	-0.495864	1.4084	-0.277303	0.781548	NA	PIN1P1	ENSG00000229359	PIN1L
ENSG00000237919	0.0637504	-0.122647	1.41653	-0.0660322	0.947352	NA	ENSG00000237919	ENSG00000237919	ENSG00000237919
ENSG00000066557	565.594	0.156793	0.375943	0.407347	0.683753	1	LRRC40	A0A140VJN3	dJ677H15.1
ENSG00000244389	0.0676848	-0.853908	1.41521	-0.557603	0.577115	NA	RN7SL242P	ENSG00000244389	RN7SL242P
ENSG00000116754	1196.17	0.230082	0.289685	0.796173	0.425931	1	SRSF11	Q05519	NET2
ENSG00000228988	0.235645	-0.542294	1.42222	-0.317256	0.751049	NA	ENSG00000228988	ENSG00000228988	ENSG00000228988
ENSG00000118454	675.254	-0.621545	0.604776	-1.03152	0.302296	1	ANKRD13C	Q8N6S4	dJ677H15.3
ENSG00000197568	96.321	-0.0240855	0.440906	-0.0531225	0.957634	1	HHLA3	ENSG00000197568	HHLA3
ENSG00000226088	0.285599	-0.132119	1.43474	-0.0890491	0.929043	NA	ENSG00000226088	ENSG00000226088	ENSG00000226088
ENSG00000116761	239.975	-0.0193808	1.17655	-0.0405173	0.967681	1	CTH	P32929	CTH
ENSG00000278636	0	NA	NA	NA	NA	NA	ENSG00000278636	ENSG00000278636	ENSG00000278636
ENSG00000271992	0.991873	-0.0377361	1.51559	-0.0604548	0.951793	NA	ENSG00000271992	ENSG00000271992	ENSG00000271992
ENSG00000233020	0	NA	NA	NA	NA	NA	ENSG00000233020	ENSG00000233020	ENSG00000233020
ENSG00000237033	0	NA	NA	NA	NA	NA	CASP3P1	ENSG00000237033	CASP3P1
ENSG00000229051	0.189746	0.397302	1.42934	0.376548	0.70651	NA	LINC01788	ENSG00000229051	LINC01788
ENSG00000226208	0	NA	NA	NA	NA	NA	ENSG00000226208	ENSG00000226208	ENSG00000226208
ENSG00000050628	78.5862	0.156668	1.07763	0.159207	0.873506	1	PTGER3	P43115	EP3
ENSG00000235782	0.192057	0.403708	1.42943	0.381126	0.70311	NA	ENSG00000235782	ENSG00000235782	ENSG00000235782
ENSG00000269933	0.0904875	0.0767723	1.42129	0.12483	0.900658	NA	ENSG00000269933	ENSG00000269933	ENSG00000269933
ENSG00000235079	0.49659	0.346979	1.51523	0.332872	0.739231	NA	ENSG00000235079	ENSG00000235079	ENSG00000235079
ENSG00000132485	442.229	-0.437173	0.7325	-0.606024	0.544499	1	ZRANB2	O95218	ZIS
ENSG00000207721	0	NA	NA	NA	NA	NA	MIR186	ENSG00000207721	MIRN186
ENSG00000229956	7.87461	-0.349076	1.10256	-0.357251	0.720904	1	ENSG00000229956	ENSG00000229956	ENSG00000229956
ENSG00000226324	0.0658233	-0.22628	1.41705	-0.105398	0.91606	NA	ENSG00000226324	ENSG00000226324	ENSG00000226324
ENSG00000172260	127.486	0.388064	0.525192	0.723535	0.469351	1	NEGR1	Q7Z3B1	DMML2433
ENSG00000231985	0	NA	NA	NA	NA	NA	ENSG00000231985	ENSG00000231985	ENSG00000231985
ENSG00000271618	0.308694	-0.0771271	1.43527	-0.0528757	0.957831	NA	ENSG00000271618	ENSG00000271618	ENSG00000271618
ENSG00000228853	0	NA	NA	NA	NA	NA	NEGR1-IT1	ENSG00000228853	NEGR1-IT1
ENSG00000233994	0.673831	0.835118	1.51426	0.508706	0.610958	NA	GDI2P2	ENSG00000233994	GDI2P2
ENSG00000227207	0.369935	0.227898	1.51232	0.244136	0.807126	NA	RPL31P12	ENSG00000227207	RPL31_1_62
ENSG00000212366	0	NA	NA	NA	NA	NA	RNU6-1246P	ENSG00000212366	RNU6-1246P
ENSG00000225087	0	NA	NA	NA	NA	NA	ENSG00000225087	ENSG00000225087	ENSG00000225087
ENSG00000227016	0.0942104	-0.999892	1.41837	-0.671995	0.501587	NA	ENSG00000227016	ENSG00000227016	ENSG00000227016
ENSG00000280317	0.0338424	-0.569913	1.40986	-0.317245	0.751058	NA	ENSG00000280317	ENSG00000280317	ENSG00000280317
ENSG00000229636	0	NA	NA	NA	NA	NA	KRT8P21	ENSG00000229636	KRT8P21
ENSG00000251825	0	NA	NA	NA	NA	NA	RN7SKP19	ENSG00000251825	RN7SKP19
ENSG00000233973	0.0338424	-0.569913	1.40986	-0.317245	0.751058	NA	LINC01360	ENSG00000233973	LINC01360
ENSG00000223479	0.253216	-0.467519	1.43342	-0.324827	0.745312	NA	ENSG00000223479	ENSG00000223479	ENSG00000223479
ENSG00000200601	0	NA	NA	NA	NA	NA	RNA5SP50	ENSG00000200601	RN5S50
ENSG00000252005	0	NA	NA	NA	NA	NA	RNU4ATAC8P	ENSG00000252005	RNU4ATAC8P
ENSG00000162620	0.937278	-1.19448	1.50967	-0.736616	0.461356	NA	LRRIQ3	A6PVS8	LRRC44
ENSG00000254685	27.057	-0.561355	0.880001	-0.67414	0.500222	1	FPGT	O14772	GFPP
ENSG00000259030	1.01798	-0.447816	1.51498	-0.302959	0.761921	NA	FPGT-TNNI3K	V9GXZ4	CARK
ENSG00000116783	1.19194	0.339059	1.50365	0.162279	0.871086	NA	TNNI3K	Q59H18	CARK
ENSG00000237324	0.480965	0.0584071	1.46789	0.100225	0.920166	NA	ENSG00000237324	ENSG00000237324	ENSG00000237324
ENSG00000233894	0.0978042	0.0146802	1.42251	0.0856828	0.931719	NA	ENSG00000233894	ENSG00000233894	ENSG00000233894
ENSG00000162621	1.45806	-0.588795	1.49581	-0.402855	0.687055	NA	LRRC53	ENSG00000162621	LRRC53
ENSG00000178965	3.33465	-0.160065	1.30329	-0.160098	0.872804	1	ERICH3	Q5RHP9	C1orf173
ENSG00000234497	0	NA	NA	NA	NA	NA	ERICH3-AS1	ENSG00000234497	ERICH3-AS1
ENSG00000272864	0.0616506	0.419437	1.41275	0.421789	0.673179	NA	ENSG00000272864	ENSG00000272864	ENSG00000272864
ENSG00000116791	138.181	-0.0765758	1.05893	-0.128221	0.897974	1	CRYZ	Q08257	CRYZ
ENSG00000162623	65.7404	-0.0359769	1.16513	-0.071308	0.943153	1	TYW3	Q6IPR3	C1orf171
ENSG00000229943	0	NA	NA	NA	NA	NA	ENSG00000229943	ENSG00000229943	ENSG00000229943
ENSG00000261213	0	NA	NA	NA	NA	NA	ENSG00000261213	ENSG00000261213	ENSG00000261213
ENSG00000224127	0	NA	NA	NA	NA	NA	ENSG00000224127	ENSG00000224127	ENSG00000224127
ENSG00000162624	0.248464	0.548229	1.43148	0.482117	0.629723	NA	LHX8	Q68G74	LHX7
ENSG00000224149	1.51352	0	1.43527	0	1	NA	ENSG00000224149	ENSG00000224149	ENSG00000224149
ENSG00000206999	0.209999	0.876809	1.42705	0.826377	0.40859	NA	RNU6-622P	ENSG00000206999	RNU6-622P
ENSG00000137968	381.246	-0.722248	1.16165	-0.579965	0.561938	1	SLC44A5	Q8NCS7	CTL5
ENSG00000224493	0	NA	NA	NA	NA	NA	ENSG00000224493	ENSG00000224493	ENSG00000224493
ENSG00000252338	0	NA	NA	NA	NA	NA	RNU6-503P	ENSG00000252338	RNU6-503P
ENSG00000213579	0	NA	NA	NA	NA	NA	ENSG00000213579	ENSG00000213579	ENSG00000213579
ENSG00000230863	0.246927	-0.989298	1.43126	-0.731693	0.464356	NA	ENSG00000230863	ENSG00000230863	ENSG00000230863
ENSG00000178193	0.0593394	0.40799	1.41231	0.410978	0.681089	NA	ENSG00000178193	ENSG00000178193	ENSG00000178193
ENSG00000117054	646.006	0.00293722	0.26866	0.00570653	0.995447	1	ACADM	A0A0S2Z366	ACAD1
ENSG00000181227	0.716849	-0.978141	1.51477	-0.614561	0.538845	NA	ENSG00000181227	ENSG00000181227	ENSG00000181227
ENSG00000137955	280.115	-0.114105	0.833298	-0.153501	0.878003	1	RABGGTB	A8KAJ2	GGTB
ENSG00000206620	0	NA	NA	NA	NA	NA	SNORD45C	ENSG00000206620	U45C
ENSG00000207241	0	NA	NA	NA	NA	NA	SNORD45A	ENSG00000207241	RNU45A
ENSG00000201487	0	NA	NA	NA	NA	NA	SNORD45B	ENSG00000201487	RNU45B
ENSG00000057468	6.17468	-0.0454207	1.34508	0.0465338	0.962885	1	MSH4	O15457	MSH4
ENSG00000154007	0.118679	0.657365	1.42096	0.638295	0.523282	NA	ASB17	Q8WXJ9	Asb-17
ENSG00000225605	0.0988754	0.586414	1.41862	0.57495	0.565325	NA	ENSG00000225605	ENSG00000225605	ENSG00000225605
ENSG00000230027	1.02199	0.724344	1.50476	0.410194	0.681664	NA	ENSG00000230027	ENSG00000230027	ENSG00000230027
ENSG00000184005	161.218	-0.0963207	0.968123	-0.123839	0.901443	1	ST6GALNAC3	Q8NDV1	PRO7177
ENSG00000223905	1.05865	0.607578	1.50117	0.638185	0.523353	NA	LOC100418965	ENSG00000223905	LOC100418965
ENSG00000272855	0.353162	0.092544	1.46108	0.0585679	0.953296	NA	ENSG00000272855	ENSG00000272855	ENSG00000272855
ENSG00000226415	47.332	-0.18966	0.445197	-0.419322	0.674981	1	ENSG00000226415	ENSG00000226415	ENSG00000226415
ENSG00000199921	0	NA	NA	NA	NA	NA	RNU6-161P	ENSG00000199921	RNU6-161P
ENSG00000237552	0.197129	0.849677	1.42639	0.804083	0.421349	NA	LINC02567	ENSG00000237552	LINC02567
ENSG00000117069	565.917	0.589772	0.717661	0.776856	0.437244	1	ST6GALNAC5	B4DV27	SIAT7-E
ENSG00000276081	0	NA	NA	NA	NA	NA	MIR7156	ENSG00000276081	hsa-mir-7156
ENSG00000230498	0.693482	-0.485185	1.50838	-0.319539	0.749318	NA	ENSG00000230498	ENSG00000230498	ENSG00000230498
ENSG00000142892	325.825	-0.350861	0.976113	-0.349667	0.726589	1	PIGK	Q92643	GPI8
[truncated: 56,442 more rows]

## Sheet: group_borcs5_axon_vs_wt_axon
Group_BORCS5-KO_axon_vs_WT_axon
gene	baseMean	log2Fold Change	lfcSE	stat	pvalue	padj	symbol	uniprot	alias
ENSG00000223972	0.192847	0	1.40374	0	1	NA	DDX11L2	ENSG00000223972	DDX11L2
ENSG00000227232	25.9131	-1.58813	0.830334	-1.98144	0.0475422	0.116457	WASH7P	ENSG00000227232	FAM39F
ENSG00000278267	0	NA	NA	NA	NA	NA	MIR6859-1	ENSG00000278267	hsa-mir-6859-1
ENSG00000243485	0.212411	0	1.40372	0	1	NA	ENSG00000243485	ENSG00000243485	ENSG00000243485
ENSG00000284332	0	NA	NA	NA	NA	NA	MIR1302-2	ENSG00000284332	MIRN1302-2
ENSG00000237613	0	NA	NA	NA	NA	NA	FAM138A	ENSG00000237613	F379
ENSG00000268020	0	NA	NA	NA	NA	NA	OR4G4P	ENSG00000268020	OR4G4P
ENSG00000240361	0.0890091	0	1.40219	0	1	NA	ENSG00000240361	ENSG00000240361	ENSG00000240361
ENSG00000186092	0	NA	NA	NA	NA	NA	OR4F5	Q8NH21	OR4F5
ENSG00000238009	0.810076	-0.790576	1.47815	-0.559886	0.575557	NA	LOC100996442	ENSG00000238009	LOC100996442
ENSG00000239945	0	NA	NA	NA	NA	NA	ENSG00000239945	ENSG00000239945	ENSG00000239945
ENSG00000233750	1.70562	0.814203	1.49989	0.279279	0.780031	NA	CICP27	ENSG00000233750	CICP27
ENSG00000268903	11.9362	-0.517317	1.10575	-0.533483	0.593699	0.742693	ENSG00000268903	ENSG00000268903	ENSG00000268903
ENSG00000269981	3.67531	0.948404	1.43303	0.581019	0.561228	0.717844	ENSG00000269981	ENSG00000269981	ENSG00000269981
ENSG00000239906	3.22721	-2.12195	1.49089	-1.74582	0.080842	0.174188	ENSG00000239906	ENSG00000239906	ENSG00000239906
ENSG00000241860	15.3291	-2.46464	1.02934	-2.54756	0.010848	0.0366744	ENSG00000241860	ENSG00000241860	ENSG00000241860
ENSG00000222623	0	NA	NA	NA	NA	NA	RNU6-1100P	ENSG00000222623	RNU6-1100P
ENSG00000241599	0	NA	NA	NA	NA	NA	ENSG00000241599	ENSG00000241599	ENSG00000241599
ENSG00000279928	0.129785	0	1.40298	0	1	NA	ENSG00000279928	ENSG00000279928	ENSG00000279928
ENSG00000279457	13.8114	-1.58876	0.967062	-1.68185	0.0925985	0.193454	WASH9P	ENSG00000279457	WASH9P
ENSG00000273874	0	NA	NA	NA	NA	NA	MIR6859-2	ENSG00000273874	hsa-mir-6859-2
ENSG00000228463	17.2025	0.771205	1.39041	0.80524	0.420681	0.594645	RPL23AP21	ENSG00000228463	RPL23A_1_1
ENSG00000236679	0.0265256	0	1.40224	0	1	NA	RPL23AP24	ENSG00000236679	RPL23A_1_2
ENSG00000236601	0	NA	NA	NA	NA	NA	ENSG00000236601	ENSG00000236601	ENSG00000236601
ENSG00000237094	11.427	-1.31322	1.16724	-1.14766	0.251111	0.411041	ENSG00000237094	ENSG00000237094	ENSG00000237094
ENSG00000269732	0	NA	NA	NA	NA	NA	ENSG00000269732	ENSG00000269732	ENSG00000269732
ENSG00000284733	0	NA	NA	NA	NA	NA	OR4F29	A0A126GV92	OR7-21
ENSG00000233653	0	NA	NA	NA	NA	NA	ENSG00000233653	ENSG00000233653	ENSG00000233653
ENSG00000250575	0	NA	NA	NA	NA	NA	ENSG00000250575	ENSG00000250575	ENSG00000250575
ENSG00000278757	0	NA	NA	NA	NA	NA	ENSG00000278757	ENSG00000278757	ENSG00000278757
ENSG00000230021	0.509383	0	1.47487	0	1	NA	LOC101928626	ENSG00000230021	LOC101928626
ENSG00000235146	0	NA	NA	NA	NA	NA	ENSG00000235146	ENSG00000235146	ENSG00000235146
ENSG00000225972	403.437	-5.14	0.993248	-5.13603	2.80608e-07	5.15298e-06	MTND1P23	ENSG00000225972	MTND1P23
ENSG00000225630	10000	-5.72136	0.899097	-6.33357	2.3955e-10	1.0503e-08	MTND2P28	ENSG00000225630	MTND2P28
ENSG00000237973	1273.28	-6.04749	0.869097	-6.93469	4.07104e-12	3.18329e-10	MTCO1P12	ENSG00000237973	MTCO1P12
ENSG00000278791	0	NA	NA	NA	NA	NA	ENSG00000278791	ENSG00000278791	ENSG00000278791
ENSG00000229344	311.743	-5.84407	0.847791	-6.89529	5.37563e-12	3.98313e-10	MTCO2P12	ENSG00000229344	COII
ENSG00000240409	3.91933	-2.19253	1.44123	-1.65489	0.0979476	0.202127	MTATP8P1	ENSG00000240409	MTATP8P1
ENSG00000248527	22349.2	-5.48988	0.851287	-6.44046	1.1911e-10	5.69314e-09	MTATP6P1	ENSG00000248527	MTATP6P1
ENSG00000198744	596.871	-5.95264	0.937842	-6.3052	2.87817e-10	1.23325e-08	MTCO3P12	ENSG00000198744	MTCO3P12
ENSG00000268663	0	NA	NA	NA	NA	NA	ENSG00000268663	ENSG00000268663	ENSG00000268663
ENSG00000284662	0	NA	NA	NA	NA	NA	OR4F16	A0A126GV92	OR1-1
ENSG00000229376	0	NA	NA	NA	NA	NA	ENSG00000229376	ENSG00000229376	ENSG00000229376
ENSG00000228327	20.2847	-1.15669	0.963226	-1.27963	0.200675	0.349058	ENSG00000228327	ENSG00000228327	ENSG00000228327
ENSG00000223181	0	NA	NA	NA	NA	NA	RNU6-1199P	ENSG00000223181	RNU6-1199P
ENSG00000229905	0	NA	NA	NA	NA	NA	ENSG00000229905	ENSG00000229905	ENSG00000229905
ENSG00000237491	5.91386	-0.938976	1.40722	-0.455949	0.648427	0.783041	LINC01409	ENSG00000237491	LINC01409
ENSG00000285268	0	NA	NA	NA	NA	NA	ENSG00000285268	ENSG00000285268	ENSG00000285268
ENSG00000230092	7.47902	-4.85857	1.36062	-3.40013	0.000673526	0.00378926	ENSG00000230092	ENSG00000230092	ENSG00000230092
ENSG00000177757	1.31539	0	1.51155	0	1	NA	FAM87B	ENSG00000177757	FAM87B
ENSG00000228794	278.969	-1.80835	1.08429	-1.65609	0.0977042	0.201832	LINC01128	ENSG00000228794	LINC01128
ENSG00000225880	5.70015	1.35518	1.30465	0.981337	0.326427	0.496131	LINC00115	ENSG00000225880	NCRNA00115
ENSG00000230368	0.39122	0	1.40619	0	1	NA	FAM41C	ENSG00000230368	FAM41C
ENSG00000234711	0.25709	0	1.40369	0	1	NA	TUBB8P11	ENSG00000234711	TUBB8P11
ENSG00000283040	0	NA	NA	NA	NA	NA	ENSG00000283040	ENSG00000283040	ENSG00000283040
ENSG00000272438	44.559	-0.459422	0.948313	-0.521751	0.601844	0.748159	ENSG00000272438	ENSG00000272438	ENSG00000272438
ENSG00000230699	56.2668	1.769	1.21583	1.39258	0.163746	0.299756	ENSG00000230699	ENSG00000230699	ENSG00000230699
ENSG00000241180	0.55576	-0.0166601	1.41022	-0.167528	0.866954	NA	ENSG00000241180	ENSG00000241180	ENSG00000241180
ENSG00000223764	174.262	-0.160611	1.23261	-0.152839	0.878526	0.941987	LINC02593	ENSG00000223764	LINC02593
ENSG00000187634	438.227	-0.0606858	0.801213	-0.119907	0.904557	0.956404	SAMD11	Q96NU1	MRS
ENSG00000188976	1766.71	1.9172	0.598834	3.20283	0.00136083	0.00683355	NOC2L	Q9Y3T9	NET15
ENSG00000187961	247.517	2.43718	0.618929	3.85808	0.000114283	0.000853874	KLHL17	Q6TDP4	KLHL17
ENSG00000187583	0.135772	0	1.40297	0	1	NA	PLEKHN1	Q494U1	CLPABP
ENSG00000187642	0.133172	-0.892301	1.40396	-0.69737	0.485571	NA	PERM1	Q5SV97	C1orf170
ENSG00000272512	0.101527	0	1.40222	0	1	NA	ENSG00000272512	ENSG00000272512	ENSG00000272512
ENSG00000188290	253.394	1.42512	0.603802	2.3726	0.0176634	0.0534914	HES4	E9PB28	bHLHb42
ENSG00000187608	44.2458	1.33842	1.45703	1.29412	NA	NA	ISG15	P05161	G1P2
ENSG00000231702	0.0676848	0	1.40223	0	1	NA	ENSG00000231702	ENSG00000231702	ENSG00000231702
ENSG00000224969	0.253872	-0.711905	1.40696	-0.569958	0.568706	NA	ENSG00000224969	ENSG00000224969	ENSG00000224969
ENSG00000188157	150.002	-0.572092	0.731578	-0.808877	0.418586	0.592571	AGRN	O00468	AGRIN
ENSG00000242590	0	NA	NA	NA	NA	NA	ENSG00000242590	ENSG00000242590	ENSG00000242590
ENSG00000217801	40.4214	1.79378	1.37191	1.4178	0.156248	0.289909	LOC100288175	ENSG00000217801	LOC100288175
ENSG00000273443	1.26599	-0.367495	1.50594	-0.262649	0.792821	NA	ENSG00000273443	ENSG00000273443	ENSG00000273443
ENSG00000237330	0	NA	NA	NA	NA	NA	RNF223	E7ERA6	RNF223
ENSG00000131591	374.653	4.75455	0.807333	5.13313	2.84957e-07	5.21028e-06	C1orf159	Q96HA4	C1orf159
ENSG00000223823	0	NA	NA	NA	NA	NA	LINC01342	ENSG00000223823	LINC01342
ENSG00000207730	0.0639619	0	1.40221	0	1	NA	MIR200B	ENSG00000207730	MIRN200B
ENSG00000207607	0	NA	NA	NA	NA	NA	MIR200A	ENSG00000207607	MIRN200A
ENSG00000198976	0	NA	NA	NA	NA	NA	MIR429	ENSG00000198976	MIRN429
ENSG00000272141	0.0338424	0	1.40224	0	1	NA	ENSG00000272141	ENSG00000272141	ENSG00000272141
ENSG00000205231	0.0338424	0	1.40224	0	1	NA	TTLL10-AS1	ENSG00000205231	TTLL10-AS1
ENSG00000162571	0.0639619	0	1.40221	0	1	NA	TTLL10	Q6ZVT0	TTLL5
ENSG00000186891	0.773993	0.239052	1.41289	-0.0509598	0.959358	NA	TNFRSF18	Q9Y5U5	AITR
ENSG00000186827	0.0593394	0	1.40221	0	1	NA	TNFRSF4	P43489	ACT35
ENSG00000078808	1370.03	0.576883	0.471038	1.22495	0.220592	0.374092	SDF4	A0A024R084	Cab45
ENSG00000176022	1628.59	0.385656	0.308558	1.24667	0.212517	0.364094	B3GALT6	Q96L58	ALGAZ
ENSG00000184163	3.46013	-0.136377	1.47049	-0.0204685	0.98367	1	C1QTNF12	Q5T7M4	C1QDC2
ENSG00000260179	2.20311	0.702009	1.4567	0.331821	0.740025	NA	ENSG00000260179	ENSG00000260179	ENSG00000260179
ENSG00000160087	1095.77	1.0376	0.766777	1.3633	0.172786	0.311699	UBE2J2	A0A024R075	NCUBE-2
ENSG00000230415	0.494026	-0.706925	1.44327	-0.5141	0.607182	NA	ENSG00000230415	ENSG00000230415	ENSG00000230415
ENSG00000162572	19.5802	2.13573	1.37248	1.62346	0.104492	0.21249	SCNN1D	A6NNF7	ENaCd
ENSG00000131584	1307.19	-1.24258	0.681241	-1.84065	0.0656724	0.149034	ACAP3	Q8WTZ1	CENTB5
ENSG00000278073	0	NA	NA	NA	NA	NA	MIR6726	ENSG00000278073	hsa-mir-6726
ENSG00000169972	543.164	-1.51287	0.634869	-2.38261	0.0171904	0.0524616	PUSL1	Q8N0Z8	PUSL1
ENSG00000127054	851.355	3.17986	0.521271	6.02508	1.69023e-09	5.78222e-08	INTS11	Q5TA45	CPSF3L
ENSG00000283712	0	NA	NA	NA	NA	NA	MIR6727	ENSG00000283712	hsa-mir-6727
ENSG00000240731	14.7753	-2.72008	1.32934	-2.01315	0.0440987	0.109765	ENSG00000240731	ENSG00000240731	ENSG00000240731
ENSG00000224051	263.934	0.992987	0.712794	1.39472	0.163099	0.299089	CPTP	Q5TA50	GLTPD1
ENSG00000169962	8.95993	-5.2061	1.29925	-3.82629	0.000130087	0.000951432	TAS1R3	Q7RTX0	T1R3
ENSG00000107404	473.511	-2.32644	0.81031	-2.89727	0.00376427	0.0157476	DVL1	O14640	DRS2
ENSG00000284372	0	NA	NA	NA	NA	NA	MIR6808	ENSG00000284372	hsa-mir-6808
ENSG00000162576	14.8238	0.62158	1.2741	0.4131	0.679534	0.804123	MXRA8	Q9BRK3	ASP3
ENSG00000175756	2177.61	-0.189384	0.357556	-0.532217	0.594576	0.743361	AURKAIP1	A0A024R0F0	AIP
ENSG00000223663	0.266194	0	1.40401	0	1	NA	NDUFB4P8	ENSG00000223663	NDUFB4P8
ENSG00000221978	1881.51	1.06098	0.640629	1.64235	0.100517	0.206286	CCNL2	Q96S94	ANIA-6B
ENSG00000224870	377.084	1.39618	0.599883	2.32393	0.0201293	0.059285	MRPL20-AS1	ENSG00000224870	MRPL20-AS1
ENSG00000242485	2449.82	-2.68813	0.392227	-6.86766	6.52644e-12	4.59504e-10	MRPL20	Q9BYC9	L20mt
ENSG00000264293	0	NA	NA	NA	NA	NA	RN7SL657P	ENSG00000264293	RN7SL657P
ENSG00000272455	17.0238	0.200266	1.41576	0.117938	NA	NA	ENSG00000272455	ENSG00000272455	ENSG00000272455
ENSG00000235098	5.12583	1.09939	1.49016	0.66933	0.503285	0.670415	ANKRD65	E5RJM6	ANKRD65
ENSG00000225905	0	NA	NA	NA	NA	NA	ENSG00000225905	ENSG00000225905	ENSG00000225905
ENSG00000205116	0	NA	NA	NA	NA	NA	TMEM88B	A6NKF7	TMEM88B
ENSG00000225285	0.0965641	0	1.40219	0	1	NA	ENSG00000225285	ENSG00000225285	ENSG00000225285
ENSG00000179403	31.1085	3.03328	1.12029	2.56644	0.010275	0.0351008	VWA1	Q6PCB0	WARP
ENSG00000215915	2.09347	-0.559019	1.48786	-0.474017	0.635488	NA	ATAD3C	Q5T2N8	ATAD3C
ENSG00000160072	260.82	0.898136	0.696111	1.26652	0.205329	0.355113	ATAD3B	Q5T9A4	AAA-TOB3
ENSG00000284740	1.66315	0.601968	1.416	0.187215	0.851492	NA	ENSG00000284740	ENSG00000284740	ENSG00000284740
ENSG00000197785	448.882	-1.26829	0.597568	-2.13022	0.0331538	0.0878031	ATAD3A	Q9NVI7	HAYOS
ENSG00000205090	2.2586	-0.236616	1.46365	-0.159875	0.87298	NA	TMEM240	Q5SV17	C1orf70
ENSG00000160075	6715.12	-2.05429	0.475527	-4.33045	1.48803e-05	0.000157651	SSU72	Q9NP77	HSPC182
ENSG00000215014	30.6989	0.938938	1.43004	0.775673	NA	NA	ENSG00000215014	ENSG00000215014	ENSG00000215014
ENSG00000274481	0	NA	NA	NA	NA	NA	ENSG00000274481	ENSG00000274481	ENSG00000274481
ENSG00000228594	4358.64	-1.96319	0.693607	-2.86429	0.00417944	0.0170596	FNDC10	F2Z333	C1orf233
ENSG00000272106	497.427	4.11742	0.707008	5.21871	1.80171e-07	3.59665e-06	ENSG00000272106	ENSG00000272106	ENSG00000272106
ENSG00000197530	888.848	-0.549753	0.585437	-0.953968	0.3401	0.511591	MIB2	Q96AX9	ZZANK1
ENSG00000189409	0.293721	-0.215797	1.4086	-0.349494	0.726719	NA	MMP23B	O75900	MIFR
ENSG00000248333	120.123	3.02893	0.922752	3.05468	0.00225303	0.01031	CDK11B	B7ZVY7	CDC2L1
ENSG00000272004	0.149827	0	1.40317	0	1	NA	ENSG00000272004	ENSG00000272004	ENSG00000272004
ENSG00000189339	902.366	0.0642214	0.816041	0.0806191	0.935745	0.975023	SLC35E2B	P0CK96	SLC35E2
ENSG00000269737	1.42202	-0.600689	1.50127	-0.388719	0.697484	NA	ENSG00000269737	ENSG00000269737	ENSG00000269737
ENSG00000215914	0.0996657	0	1.40248	0	1	NA	MMP23A	ENSG00000215914	MIFR
ENSG00000008128	17.3497	-0.466955	1.39716	-0.377248	NA	NA	CDK11A	Q9UQ88	CDC2L2
ENSG00000268575	39.7575	0.114858	1.16801	0.114128	0.909136	0.95976	ENSG00000268575	ENSG00000268575	ENSG00000268575
ENSG00000227775	0.452609	0	1.45451	0	1	NA	ENSG00000227775	ENSG00000227775	ENSG00000227775
ENSG00000215790	380.05	1.14195	0.876081	1.3418	0.179661	0.320725	SLC35E2A	P0CK97	SLC35E2
ENSG00000008130	539.803	-1.5773	0.593907	-2.6606	0.00780007	0.0283834	NADK	A0A024R058	dJ283E3.1
ENSG00000078369	6544.27	-1.10746	0.376135	-2.94969	0.00318088	0.0137162	GNB1	B3KVK2	MRD42
ENSG00000231050	28.7375	0.0521083	1.30184	0.0144412	0.988478	1	ENSG00000231050	ENSG00000231050	ENSG00000231050
ENSG00000169885	0.0676848	0	1.40223	0	1	NA	CALML6	B1AKR1	CAGLP
ENSG00000178821	16.1442	-1.7458	1.14972	-1.52664	0.126851	0.246619	TMEM52	Q8NDY8	TMEM52
ENSG00000142609	2.54953	0	1.48871	0	1	NA	CFAP74	Q9C0B2	C1orf222
ENSG00000233542	0.0744495	0	1.4022	0	1	NA	ENSG00000233542	ENSG00000233542	ENSG00000233542
ENSG00000187730	20.0787	2.79395	1.36389	1.94506	0.0517682	0.124208	GABRD	A8K496	EIG10
ENSG00000226969	0	NA	NA	NA	NA	NA	LOC105378591	ENSG00000226969	LOC105378591
ENSG00000067606	1851.85	-0.306512	0.346159	-0.891738	0.372533	0.546717	PRKCZ	Q05513	PKC-ZETA
ENSG00000271806	0.477015	0	1.40716	0	1	NA	ENSG00000271806	ENSG00000271806	ENSG00000271806
ENSG00000182873	56.8177	-0.247312	0.72516	-0.37032	0.711144	0.827392	PRKCZ-AS1	ENSG00000182873	PRKCZ-AS1
ENSG00000162585	646.001	-0.829984	0.653764	-1.28288	0.199536	0.347646	FAAP20	Q6ZRT9	C1orf86
ENSG00000234396	0	NA	NA	NA	NA	NA	ENSG00000234396	ENSG00000234396	ENSG00000234396
ENSG00000157933	41.5379	-1.03777	0.802408	-1.33575	0.18163	0.323389	SKI	P12755	SGS
ENSG00000116151	179.409	0.522293	1.33245	0.423223	0.672132	0.798707	MORN1	Q5T089	MORN1
ENSG00000272161	0.616643	-0.624723	1.46229	-0.451054	0.651951	NA	ENSG00000272161	ENSG00000272161	ENSG00000272161
ENSG00000269896	2.57967	-0.532925	1.48006	-0.285684	0.77512	NA	LOC100129534	ENSG00000269896	LOC100129534
ENSG00000272420	4.33006	1.10531	1.31745	0.772737	0.439678	0.612769	ENSG00000272420	ENSG00000272420	ENSG00000272420
ENSG00000157916	1390.24	0.354728	0.698732	0.50514	0.613461	0.756593	RER1	O15258	RER1
ENSG00000157911	726.193	0.316777	0.828048	0.394615	0.693127	0.814754	PEX10	A0A024R068	NALD
ENSG00000149527	75.0006	-2.44081	1.18909	-2.02628	0.0427366	0.107097	PLCH2	O75038	PLC-L4
ENSG00000224387	0.0372247	0	1.40224	0	1	NA	ENSG00000224387	ENSG00000224387	ENSG00000224387
ENSG00000229393	0.0265256	0	1.40224	0	1	NA	ENSG00000229393	ENSG00000229393	ENSG00000229393
ENSG00000157881	785.2	1.36379	0.69688	1.95633	0.0504258	0.121745	PANK4	Q9NVE7	PANK4
ENSG00000197921	363.033	0.16654	1.24117	0.325025	0.745162	0.851844	HES5	Q5TA89	bHLHb38
ENSG00000272449	18.7596	-0.0577828	1.31457	0.29191	0.770355	0.868123	ENSG00000272449	ENSG00000272449	ENSG00000272449
ENSG00000238164	0.202373	0	1.40332	0	1	NA	ENSG00000238164	ENSG00000238164	ENSG00000238164
ENSG00000157873	0.463887	0	1.47297	0	1	NA	TNFRSF14	A0A024R052	ATAR
ENSG00000225931	0.273453	0	1.40397	0	1	NA	ENSG00000225931	ENSG00000225931	ENSG00000225931
ENSG00000228037	0.0372247	0	1.40224	0	1	NA	LOC100996583	ENSG00000228037	LOC100996583
ENSG00000157870	1032.99	-0.421915	0.411325	-1.02766	0.30411	0.472225	PRXL2B	A0A0A0MT35	C1orf93
ENSG00000142606	5.77452	0	1.43055	0	1	1	MMEL1	B3KS82	MMEL2
ENSG00000237058	2.08657	-1.87378	1.50501	-1.16151	0.245433	NA	ENSG00000237058	ENSG00000237058	ENSG00000237058
ENSG00000215912	4.29166	0.480088	1.43081	0.36831	0.712642	0.828738	TTC34	A8MYJ7	TTC34
ENSG00000283259	0	NA	NA	NA	NA	NA	ENSG00000283259	ENSG00000283259	ENSG00000283259
ENSG00000233234	0	NA	NA	NA	NA	NA	ENSG00000233234	ENSG00000233234	ENSG00000233234
ENSG00000231630	0.0265256	0	1.40224	0	1	NA	ENSG00000231630	ENSG00000231630	ENSG00000231630
ENSG00000284745	0	NA	NA	NA	NA	NA	ENSG00000284745	ENSG00000284745	ENSG00000284745
ENSG00000169717	0.0296697	0	1.40224	0	1	NA	ACTRT2	Q8TDY3	ARPM2
ENSG00000177133	22.389	0.306706	1.42238	0.545538	0.585383	0.736416	PRDM16-DT	ENSG00000177133	LINC00982
ENSG00000142611	15.533	0.264383	1.42763	0.462091	0.644016	0.779863	PRDM16	Q9HAZ2	CMD1LL
ENSG00000283572	0	NA	NA	NA	NA	NA	MIR4251	ENSG00000283572	MIR4251
ENSG00000226286	0	NA	NA	NA	NA	NA	ENSG00000226286	ENSG00000226286	ENSG00000226286
ENSG00000279839	0.273781	0	1.40488	0	1	NA	ENSG00000279839	ENSG00000279839	ENSG00000279839
ENSG00000272235	0.0616506	0	1.40221	0	1	NA	ENSG00000272235	ENSG00000272235	ENSG00000272235
ENSG00000130762	46.372	3.50465	1.42979	2.32488	0.0200785	0.0591787	ARHGEF16	B3KTS4	GEF16
ENSG00000272088	0	NA	NA	NA	NA	NA	ENSG00000272088	ENSG00000272088	ENSG00000272088
ENSG00000162591	46.2754	3.13773	1.34186	2.37758	0.0174265	0.0529821	MEGF6	O75095	EGFL3
ENSG00000207776	0.0372247	0	1.40224	0	1	NA	MIR551A	ENSG00000207776	MIRN551A
ENSG00000238260	3.58038	-2.20901	1.42252	-1.38378	0.166425	0.303287	ENSG00000238260	ENSG00000238260	ENSG00000238260
ENSG00000158109	233.952	1.87988	0.647816	2.87215	0.00407688	0.0167619	TPRG1L	Q5T0D9	FAM79A
ENSG00000116213	393.37	0.625237	0.819165	0.765816	0.443786	0.615865	WRAP73	Q9P2S5	WDR8
ENSG00000078900	5.94733	0.967306	1.48927	0.653152	0.513658	0.67885	TP73	O15350	P73
ENSG00000227589	0.256508	0	1.40387	0	1	NA	ENSG00000227589	ENSG00000227589	ENSG00000227589
ENSG00000235131	0	NA	NA	NA	NA	NA	ENSG00000235131	ENSG00000235131	ENSG00000235131
ENSG00000227372	355.574	0.877865	0.631913	1.37745	0.168374	0.305892	TP73-AS1	ENSG00000227372	KIAA0495
ENSG00000276189	0	NA	NA	NA	NA	NA	ENSG00000276189	ENSG00000276189	ENSG00000276189
ENSG00000162592	19.4784	-2.92614	1.35706	-2.09645	0.0360423	0.0937409	CCDC27	Q2M243	CCDC27
ENSG00000235169	0.0296697	0	1.40224	0	1	NA	SMIM1	B2RUZ4	Vel
ENSG00000130764	1494.31	1.01384	0.696214	1.46311	0.143438	0.271302	LRRC47	A0A024R4G1	LRRC47
ENSG00000266075	0.315187	0	1.40399	0	1	NA	RN7SL574P	ENSG00000266075	RN7SL574P
ENSG00000272153	0.594654	0	1.48331	0	1	NA	ENSG00000272153	ENSG00000272153	ENSG00000272153
ENSG00000116198	457.742	1.13166	0.59994	1.88003	0.0601039	0.139342	CEP104	O60308	CFAP256
ENSG00000169598	139.006	3.88042	0.965227	3.61888	0.000295882	0.00188955	DFFB	B4DZS0	CAD
ENSG00000198912	370.732	4.17969	0.685061	5.60147	2.12547e-08	5.31818e-07	C1orf174	Q8IYL3	C1orf174
ENSG00000236423	1.72612	0	1.50548	0	1	NA	LINC01134	ENSG00000236423	LINC01134
ENSG00000233304	0.567928	-1.49865	1.5117	-0.996004	0.319248	NA	ENSG00000233304	ENSG00000233304	ENSG00000233304
ENSG00000226374	0.0931818	0	1.40243	0	1	NA	LINC01345	ENSG00000226374	LINC01345
ENSG00000284668	0.129335	0	1.40303	0	1	NA	LINC02780	ENSG00000284668	LINC02780
ENSG00000284703	0.31846	0	1.40546	0	1	NA	ENSG00000284703	ENSG00000284703	ENSG00000284703
ENSG00000229280	0.152971	0	1.40289	0	1	NA	EEF1DP6	ENSG00000229280	EEF1DP6
ENSG00000235054	0.0319809	0	1.40224	0	1	NA	LINC01777	ENSG00000235054	LINC01777
ENSG00000284694	0.327591	-0.745576	1.40806	-0.569962	0.568703	NA	ENSG00000284694	ENSG00000284694	ENSG00000284694
ENSG00000227169	0.805974	0.197127	1.41324	-0.0509598	0.959358	NA	ENSG00000227169	ENSG00000227169	ENSG00000227169
ENSG00000232596	0.095493	0	1.40247	0	1	NA	LINC01646	ENSG00000232596	LINC01646
ENSG00000196581	113.237	4.16801	1.15244	3.24078	0.00119205	0.00613303	AJAP1	Q9UKB5	MOT8
ENSG00000284739	0.0616506	0	1.40221	0	1	NA	ENSG00000284739	ENSG00000284739	ENSG00000284739
ENSG00000284674	0.219244	0	1.40345	0	1	NA	LINC02781	ENSG00000284674	LINC02781
ENSG00000231510	0.175613	-0.908316	1.40492	-0.697369	0.485572	NA	ENSG00000231510	ENSG00000231510	ENSG00000231510
ENSG00000284616	0.165489	0	1.40344	0	1	NA	ENSG00000284616	ENSG00000284616	ENSG00000284616
ENSG00000284692	0.483608	0	1.40688	0	1	NA	LOC105376686	ENSG00000284692	LOC105376686
ENSG00000284666	0.0338424	0	1.40224	0	1	NA	ENSG00000284666	ENSG00000284666	ENSG00000284666
ENSG00000260972	0	NA	NA	NA	NA	NA	ENSG00000260972	ENSG00000260972	ENSG00000260972
ENSG00000283356	0	NA	NA	NA	NA	NA	ENSG00000283356	ENSG00000283356	ENSG00000283356
ENSG00000236948	0.10643	0	1.40228	0	1	NA	ENSG00000236948	ENSG00000236948	ENSG00000236948
ENSG00000264341	0	NA	NA	NA	NA	NA	ENSG00000264341	ENSG00000264341	ENSG00000264341
ENSG00000264101	0	NA	NA	NA	NA	NA	MIR4689	ENSG00000264101	mir-4689
ENSG00000131697	129.368	3.36404	1.06969	3.0647	0.00217889	0.0100481	NPHP4	B3KW36	POC10
ENSG00000069424	66.7253	0.634291	1.17376	0.531501	0.595072	0.743478	KCNAB2	A0A024R4E3	AKR6A5
ENSG00000116254	119.496	2.67562	0.728561	3.50478	0.000456993	0.00272749	CHD5	Q8TDI0	CHD-5
ENSG00000116251	2476.35	-2.46678	0.541145	-4.57604	4.73853e-06	6.04992e-05	RPL22	P35268	EAP
ENSG00000226944	3.64572	-3.05328	1.49852	-2.32645	0.0199944	0.058972	RNF207-AS1	ENSG00000226944	RNF207-AS1
ENSG00000158286	24.6864	0.191774	1.44201	0.318605	0.750026	0.855272	RNF207	Q6ZRF8	C1orf188
ENSG00000116237	1618.97	-2.05836	0.717192	-2.88469	0.00391801	0.0162624	ICMT	A0A024R4F6	HSTE14
ENSG00000225077	0.854908	0	1.50216	0	1	NA	ENSG00000225077	ENSG00000225077	ENSG00000225077
ENSG00000173673	0.735195	-1.24398	1.49008	-0.8569	0.3915	NA	HES3	Q5TGS1	bHLHb43
ENSG00000158292	5233.05	-2.60463	0.801833	-3.28095	0.00103456	0.00541846	GPR153	A0A0I9QQ03	PGR1
ENSG00000097021	15062.2	-0.885165	0.497068	-1.78858	0.0736833	0.162456	ACOT7	O00154	ACH1
ENSG00000271746	0	NA	NA	NA	NA	NA	ENSG00000271746	ENSG00000271746	ENSG00000271746
ENSG00000069812	3.64434	0	1.47724	0	1	1	HES2	Q9Y543	bHLHb40
ENSG00000187017	4.6165	0.397016	1.40206	0.306377	0.759317	0.861582	ESPN	B1AK53	DFNB36
ENSG00000265392	0	NA	NA	NA	NA	NA	MIR4252	ENSG00000265392	MIR4252
ENSG00000231868	0.0338424	0	1.40224	0	1	NA	ENSG00000231868	ENSG00000231868	ENSG00000231868
ENSG00000215788	36.8093	1.46483	1.08171	1.24705	0.212379	0.363895	TNFRSF25	Q93038	APO-3
ENSG00000171680	85.5581	1.70673	0.831038	2.02674	0.0426886	0.107008	PLEKHG5	O94827	CMTRIC
ENSG00000162408	226.972	-0.717327	1.28285	-0.542316	0.587601	0.738275	NOL9	Q5SY16	Grc3
ENSG00000253022	0.0296697	0	1.40224	0	1	NA	RNU6-731P	ENSG00000253022	RNU6-731P
ENSG00000229519	0.402127	-0.612574	1.40902	-0.479745	0.631408	NA	ENSG00000229519	ENSG00000229519	ENSG00000229519
ENSG00000173662	0.991263	0	1.43528	0	1	NA	TAS1R1	Q7RTX1	GM148
ENSG00000204859	416.782	1.5223	0.698005	2.16845	0.0301247	0.0813813	ZBTB48	A8K291	HKR3
ENSG00000162413	199.9	5.05195	1.09952	4.1716	3.02468e-05	0.000282459	KLHL21	Q9UJP4	KLHL21
ENSG00000116273	151.41	1.53554	1.33276	1.32269	0.185939	0.329265	PHF13	A0A158RFV6	PHF5
ENSG00000041988	653.331	1.03933	0.846906	1.2371	0.216051	0.368253	THAP3	Q8WTV1	THAP3
ENSG00000007923	636.34	-0.0776322	0.725256	-0.106573	0.915128	0.963269	DNAJC11	Q9NVH1	dJ126A5.1
ENSG00000228750	0.225278	0	1.40396	0	1	NA	ENSG00000228750	ENSG00000228750	ENSG00000228750
ENSG00000284744	0.418126	0	1.40665	0	1	NA	ENSG00000284744	ENSG00000284744	ENSG00000284744
ENSG00000237436	20.7378	0.237041	1.2148	0.157477	0.874869	0.939721	ENSG00000237436	ENSG00000237436	ENSG00000237436
ENSG00000171735	1875.59	-1.67876	0.340274	-4.93975	7.82231e-07	1.26048e-05	CAMTA1	Q9Y6Y1	CANPMR
ENSG00000227950	0	NA	NA	NA	NA	NA	RPL37P9	ENSG00000227950	RPL37_1_4
ENSG00000237365	0.187052	0	1.4035	0	1	NA	ENSG00000237365	ENSG00000237365	ENSG00000237365
ENSG00000207056	0.0996657	0	1.40248	0	1	NA	RNU1-8P	ENSG00000207056	RNU1-8
ENSG00000237402	1.85415	-1.84111	1.51046	-1.14271	0.253158	NA	ENSG00000237402	ENSG00000237402	ENSG00000237402
ENSG00000237728	0	NA	NA	NA	NA	NA	CAMTA1-AS2	ENSG00000237728	CAMTA1-AS2
ENSG00000225126	0.0265256	0	1.40224	0	1	NA	ENSG00000225126	ENSG00000225126	ENSG00000225126
ENSG00000270171	2.55296	-0.358438	1.47659	-0.183765	0.854197	NA	ENSG00000270171	ENSG00000270171	ENSG00000270171
ENSG00000270035	1.96103	0.570431	1.50564	0.236951	0.812695	NA	ENSG00000270035	ENSG00000270035	ENSG00000270035
ENSG00000269978	11.2895	2.09986	1.27738	1.57736	0.114714	0.228297	ENSG00000269978	ENSG00000269978	ENSG00000269978
ENSG00000049245	170.04	1.77218	1.1592	1.64592	0.0997806	0.205072	VAMP3	Q15836	CEB
ENSG00000269925	0.147516	0	1.40315	0	1	NA	ENSG00000269925	ENSG00000269925	ENSG00000269925
ENSG00000049246	52.1258	1.87296	1.05249	1.78683	0.0739657	0.162972	PER3	A0A087WV69	FASPS3
ENSG00000236266	0.414913	-0.515329	1.40941	-0.425554	0.670433	NA	ENSG00000236266	ENSG00000236266	ENSG00000236266
ENSG00000049247	111.246	4.08242	0.978289	3.73973	0.000184215	0.00128053	UTS2	O95399	PRO1068
ENSG00000049249	13.5932	0.927683	1.41145	0.812609	0.416443	0.59072	TNFRSF9	Q07011	4-1BB
ENSG00000270330	0.0296697	0	1.40224	0	1	NA	ENSG00000270330	ENSG00000270330	ENSG00000270330
ENSG00000116288	17799.9	-2.78611	0.318566	-8.75759	1.99465e-18	6.04378e-16	PARK7	Q99497	DJ-1
ENSG00000200344	0.0959428	0	1.40219	0	1	NA	ENSG00000200344	ENSG00000200344	ENSG00000200344
ENSG00000284747	1.26577	-1.46927	1.49698	-0.919241	0.35797	NA	ENSG00000284747	ENSG00000284747	ENSG00000284747
ENSG00000284716	0.273961	0	1.40378	0	1	NA	ENSG00000284716	ENSG00000284716	ENSG00000284716
ENSG00000116285	545.929	-1.76001	0.270663	-6.50519	7.75928e-11	3.88376e-09	ERRFI1	B3KTV8	GENE-33
ENSG00000238290	0.741896	-1.04148	1.51029	-0.681385	0.495628	NA	ENSG00000238290	ENSG00000238290	ENSG00000238290
ENSG00000232848	0.399816	-0.611988	1.40901	-0.479745	0.631408	NA	ENSG00000232848	ENSG00000232848	ENSG00000232848
ENSG00000229305	0.0593394	0	1.40221	0	1	NA	LOC100129776	ENSG00000229305	LOC100129776
ENSG00000227634	0	NA	NA	NA	NA	NA	LINC01714	ENSG00000227634	LINC01714
ENSG00000200975	0.162552	-0.663449	1.40552	-0.569958	0.568706	NA	RNU1-7P	ENSG00000200975	RNU1-7
ENSG00000233645	0.0296697	0	1.40224	0	1	NA	ENSG00000233645	ENSG00000233645	ENSG00000233645
ENSG00000251977	0	NA	NA	NA	NA	NA	RNU6-991P	ENSG00000251977	RNU6-991P
ENSG00000162426	102.567	3.91218	1.03151	3.48901	0.000484807	0.00287028	SLC45A1	Q9Y2W3	DNB5
ENSG00000252254	0	NA	NA	NA	NA	NA	ENSG00000252254	ENSG00000252254	ENSG00000252254
ENSG00000142599	989.955	-2.64942	0.402404	-6.60083	4.08856e-11	2.21644e-09	RERE	A0A024R4E9	ARG
ENSG00000232912	0.479396	0	1.45567	0	1	NA	ENSG00000232912	ENSG00000232912	ENSG00000232912
ENSG00000221083	0.0585066	0	1.40221	0	1	NA	ENSG00000221083	ENSG00000221083	ENSG00000221083
ENSG00000270282	0.259359	0	1.4046	0	1	NA	ENSG00000270282	ENSG00000270282	ENSG00000270282
ENSG00000234619	0.133508	0	1.40294	0	1	NA	RPL7P11	ENSG00000234619	RPL7_1_6
ENSG00000224315	0.460391	0	1.40599	0	1	NA	RPL7P7	ENSG00000224315	RPL7_1_7
ENSG00000222511	0.122851	0	1.4029	0	1	NA	ENSG00000222511	ENSG00000222511	ENSG00000222511
ENSG00000226545	0.0959428	0	1.40219	0	1	NA	RPL27P3	ENSG00000226545	RPL27P3
ENSG00000228423	0.682966	-0.682138	1.50816	-0.482	0.629806	NA	ENSG00000228423	ENSG00000228423	ENSG00000228423
ENSG00000229716	0	NA	NA	NA	NA	NA	ENSG00000229716	ENSG00000229716	ENSG00000229716
ENSG00000074800	23396.7	-1.58771	0.330434	-4.8087	1.51918e-06	2.27113e-05	ENO1	P06733	ENO1L1
ENSG00000274258	0	NA	NA	NA	NA	NA	MIR6728	ENSG00000274258	hsa-mir-6728
ENSG00000230679	4.09599	1.10182	1.38538	0.694994	0.487059	0.655205	ENO1-AS1	ENSG00000230679	ENO1-AS1
ENSG00000201725	0	NA	NA	NA	NA	NA	RNU6-304P	ENSG00000201725	RNU6-304P
ENSG00000238249	0.651024	-0.304658	1.45877	-0.284325	0.776161	NA	ENSG00000238249	ENSG00000238249	ENSG00000238249
ENSG00000232208	0.186364	0	1.40368	0	1	NA	ENSG00000232208	ENSG00000232208	ENSG00000232208
ENSG00000232663	0.0639619	0	1.40221	0	1	NA	ENSG00000232663	ENSG00000232663	ENSG00000232663
ENSG00000131686	0.349655	-0.958415	1.41894	-0.71341	0.475592	NA	CA6	B4DUH8	CA-VI
ENSG00000265141	0.182191	0	1.40351	0	1	NA	RN7SL451P	ENSG00000265141	RN7SL451P
ENSG00000197241	0.255398	0	1.40399	0	1	NA	SLC2A7	Q6PXP3	GLUT-7
ENSG00000142583	3.24865	0.884207	1.49776	0.475802	0.634216	0.773142	SLC2A5	A0A140VJK5	GLUT-5
ENSG00000252404	0.084293	-0.836824	1.40309	-0.697369	0.485572	NA	ENSG00000252404	ENSG00000252404	ENSG00000252404
ENSG00000180758	2.89291	-0.0310434	1.49068	0.00715181	0.994294	NA	GPR157	Q5UAW9	GPR157
ENSG00000228526	0.687505	0	1.40683	0	1	NA	MIR34AHG	ENSG00000228526	MIR34AHG
ENSG00000284357	0	NA	NA	NA	NA	NA	MIR34A	ENSG00000284357	MIRN34A
ENSG00000234546	3.00499	-0.28171	1.47569	-0.184252	0.853815	0.926195	LNCTAM34A	ENSG00000234546	GUARDIN
ENSG00000049239	107.959	3.48776	1.3793	2.71847	0.00655852	0.0246642	H6PD	R4GMU1	CORTRD1
ENSG00000171621	19.3773	1.41795	1.47408	1.15971	0.246166	0.404626	SPSB1	A0A024R4G8	SSB-1
ENSG00000284652	0.148899	0	1.40282	0	1	NA	ENSG00000284652	ENSG00000284652	ENSG00000284652
ENSG00000284693	18.7502	1.52027	1.47705	1.20142	0.22959	0.385101	LINC02606	ENSG00000284693	LINC02606
ENSG00000252956	0	NA	NA	NA	NA	NA	RNA5SP40	ENSG00000252956	RN5S40
ENSG00000235263	0.644256	0	1.40803	0	1	NA	ENSG00000235263	ENSG00000235263	ENSG00000235263
ENSG00000171612	1240.47	0.114172	0.724467	0.162488	0.870922	0.937797	SLC25A33	Q9BSK2	BMSC-MCP
ENSG00000231181	0.165148	0	1.403	0	1	NA	RPL9P11	ENSG00000231181	RPL9_1_9
ENSG00000188807	109.309	2.78835	1.09924	2.59615	0.00942759	0.0328138	TMEM201	Q5SNT2	Ima1
ENSG00000171608	31.081	0.728182	1.34601	0.524451	NA	NA	PIK3CD	O00329	APDS
ENSG00000179840	0.157593	0	1.40293	0	1	NA	PIK3CD-AS1	ENSG00000179840	C1orf200
ENSG00000233268	0.159455	0	1.4033	0	1	NA	ENSG00000233268	ENSG00000233268	ENSG00000233268
ENSG00000231789	14.0116	-0.847969	0.941401	-1.01027	0.312365	0.480744	PIK3CD-AS2	ENSG00000231789	PIK3CD-AS2
ENSG00000171603	705.788	1.27283	0.705489	1.80889	0.0704677	0.15706	CLSTN1	O94985	ALC-ALPHA
ENSG00000271264	0.122851	0	1.4029	0	1	NA	ENSG00000271264	ENSG00000271264	ENSG00000271264
ENSG00000280113	0.787885	0	1.48875	0	1	NA	ENSG00000280113	ENSG00000280113	ENSG00000280113
ENSG00000178585	583.353	-0.305501	0.464231	-0.665697	0.505605	0.67187	CTNNBIP1	A0A024R4D7	ICAT
ENSG00000223989	0	NA	NA	NA	NA	NA	ENSG00000223989	ENSG00000223989	ENSG00000223989
ENSG00000162441	666.839	-2.24548	1.09062	-2.05492	0.039887	0.101561	LZIC	A0A024R4I7	LZIC
ENSG00000228150	1.37901	-1.76705	1.49923	-1.12872	0.259017	NA	ENSG00000228150	ENSG00000228150	ENSG00000228150
ENSG00000173614	242.446	-1.49919	1.19831	-1.26121	0.207232	0.357311	NMNAT1	A0A024R4E1	LCA9
ENSG00000202415	9.63657	-4.63861	1.43179	-3.366	0.000762658	0.00420565	ENSG00000202415	ENSG00000202415	ENSG00000202415
ENSG00000283611	0.160867	0	1.40338	0	1	NA	TMEM274P	ENSG00000283611	TMEM274P
ENSG00000265521	0.0265256	0	1.40224	0	1	NA	MIR5697	ENSG00000265521	MIR5697
ENSG00000241326	0	NA	NA	NA	NA	NA	ENSG00000241326	ENSG00000241326	ENSG00000241326
ENSG00000162444	1.53083	0.499258	1.50624	0.163004	0.870515	NA	RBP7	Q96R05	CRABP4
ENSG00000130939	408.826	1.60634	0.5181	3.08591	0.00202934	0.00948158	UBE4B	O95155	E4
ENSG00000224340	0.0616506	0	1.40221	0	1	NA	RPL21P21	ENSG00000224340	RPL21_1_11
ENSG00000233623	0.0676848	0	1.40223	0	1	NA	PGAM1P11	ENSG00000233623	PGAM1P11
ENSG00000201746	0	NA	NA	NA	NA	NA	RNU6-828P	ENSG00000201746	RNU6-828P
ENSG00000054523	21663.9	-3.36933	0.673681	-5.02441	5.0498e-07	8.67257e-06	KIF1B	O60333	CMT2
ENSG00000264881	0.138411	0	1.40271	0	1	NA	ENSG00000264881	ENSG00000264881	ENSG00000264881
ENSG00000199562	0.249684	-0.721818	1.40728	-0.569961	0.568704	NA	RNU6-37P	ENSG00000199562	RNU6-37
ENSG00000264501	0	NA	NA	NA	NA	NA	RN7SL731P	ENSG00000264501	RN7SL731P
ENSG00000284735	81.2244	-1.76683	1.22661	-1.45282	0.146273	0.275529	ENSG00000284735	ENSG00000284735	ENSG00000284735
ENSG00000284642	35.6787	-0.10176	1.06077	-0.140982	0.887884	0.948466	ENSG00000284642	ENSG00000284642	ENSG00000284642
ENSG00000142657	5329.16	0.272685	0.378151	0.723617	0.469301	0.639211	PGD	B4E2U0	6PGD
ENSG00000271989	0.394501	0	1.40557	0	1	NA	ENSG00000271989	ENSG00000271989	ENSG00000271989
ENSG00000251503	157.243	-0.547897	0.742053	-0.763946	0.444899	0.616794	CENPS-CORT	A0A087WT10	APITD1
ENSG00000175279	21.0709	0.983727	1.12785	0.852335	0.394028	0.569384	CENPS	Q8N2Z9	APITD1
ENSG00000241563	10.976	-1.30077	1.43769	-0.971954	0.331073	0.501442	CORT	O00230	CST-14
ENSG00000160049	791.876	0.224699	0.785889	0.298565	0.765272	0.864766	DFFA	O00273	DFF-45
ENSG00000203469	0	NA	NA	NA	NA	NA	ENSG00000203469	ENSG00000203469	ENSG00000203469
ENSG00000142655	21.7904	1.73554	1.14273	1.63826	0.101368	0.207454	PEX14	O75381	NAPP2
ENSG00000243267	0	NA	NA	NA	NA	NA	RN7SL614P	ENSG00000243267	RN7SL614P
ENSG00000130940	34.6038	-1.20532	1.11261	-1.0818	0.27934	0.443557	CASZ1	B3KRV8	CAS11
ENSG00000272078	1.34999	0	1.51151	0	1	NA	ENSG00000272078	ENSG00000272078	ENSG00000272078
ENSG00000225158	0.0319809	0	1.40224	0	1	NA	HSPE1P24	ENSG00000225158	HSPE1P24
ENSG00000175262	0.840337	-0.828638	1.47506	-0.55678	0.577678	NA	C1orf127	B7ZLG7	C1orf127
ENSG00000215785	0.621242	0	1.48433	0	1	NA	ENSG00000215785	ENSG00000215785	ENSG00000215785
ENSG00000120948	946.116	0.764218	0.581516	1.32382	0.185562	0.328893	TARDBP	A0A024R4E2	ALS10
ENSG00000277726	3.19919	-2.43756	1.39343	-1.67975	0.0930059	0.19404	ENSG00000277726	ENSG00000277726	ENSG00000277726
ENSG00000009724	1.89999	-1.98136	1.469	-1.2536	0.209987	NA	MASP2	O00187	MAP19
ENSG00000271895	21.5988	-0.525331	1.27299	-0.435962	0.662864	0.793138	ENSG00000271895	ENSG00000271895	ENSG00000271895
ENSG00000116649	4738.25	-1.90001	0.451906	-4.21465	2.50163e-05	0.000243393	SRM	P19623	PAPT
ENSG00000171824	1572.54	0.928588	0.909291	1.01644	0.30942	0.477511	EXOSC10	Q01780	PM-Scl
ENSG00000226849	0.61209	-0.277259	1.41103	-0.267525	0.789065	NA	ENSG00000226849	ENSG00000226849	ENSG00000226849
ENSG00000230337	9.25526	-1.96058	1.25096	-1.56369	0.117891	0.233226	EXOSC10-AS1	ENSG00000230337	EXOSC10-AS1
ENSG00000198793	252.135	-0.299938	0.783474	-0.393873	0.693675	0.815229	MTOR	P42345	FRAP
ENSG00000225602	0.0635121	0	1.40221	0	1	NA	MTOR-AS1	ENSG00000225602	MTOR-AS1
ENSG00000253086	0	NA	NA	NA	NA	NA	ENSG00000253086	ENSG00000253086	ENSG00000253086
ENSG00000171819	1.20382	0	1.50979	0	1	NA	ANGPTL7	O43827	AngX
ENSG00000207451	0.0338424	0	1.40224	0	1	NA	RNU6-291P	ENSG00000207451	RNU6-291P
ENSG00000238173	0	NA	NA	NA	NA	NA	ENSG00000238173	ENSG00000238173	ENSG00000238173
ENSG00000120942	516.409	1.35688	0.690456	1.97431	0.0483466	0.117967	UBIAD1	Q9Y5Z9	SCCD
ENSG00000238199	0.0561953	0	1.40222	0	1	NA	ENSG00000238199	ENSG00000238199	ENSG00000238199
ENSG00000284646	3.85625	-0.43204	1.46451	-0.186949	0.8517	0.925202	ENSG00000284646	ENSG00000284646	ENSG00000284646
ENSG00000224338	0	NA	NA	NA	NA	NA	MTCYBP45	ENSG00000224338	MTCYBP45
ENSG00000204624	166.465	0.0170095	0.96156	0.0465086	0.962905	0.992261	DISP3	Q9P2K9	PTCHD2
ENSG00000235643	1.77246	0.383493	1.5042	0.149583	0.881093	NA	LINC01647	ENSG00000235643	LINC01647
ENSG00000284708	6.88803	-5.53415	1.37207	-4.05929	4.92218e-05	0.000424173	ENSG00000284708	ENSG00000284708	ENSG00000284708
ENSG00000116661	488.068	-0.059005	0.591866	-0.114276	0.909019	0.959756	FBXO2	Q9UK22	FBG1
ENSG00000132879	424.297	0.394192	0.842446	0.458791	0.646384	0.781463	FBXO44	A0A024R4F9	FBG3
ENSG00000116663	55.8026	0.897301	1.23681	1.03653	0.299955	0.467712	FBXO6	Q9NRD1	FBG2
ENSG00000116670	3039.57	-1.72782	0.538552	-3.21643	0.00129795	0.00657815	MAD2L2	A0A024R4I4	FANCV
ENSG00000162490	489.96	-1.88625	0.721638	-2.62909	0.0085613	0.0304354	DRAXIN	Q8NBI3	AGPA3119
ENSG00000177674	215.236	2.84298	1.34575	2.57921	NA	NA	AGTRAP	Q6RW13	ATRAP
ENSG00000215910	0.282756	0	1.40435	0	1	NA	C1orf167	A2VCK6	C1orf167
ENSG00000177553	0	NA	NA	NA	NA	NA	C1orf167-AS1	ENSG00000177553	C1orf167-AS1
ENSG00000177000	235.346	0.0177622	0.676353	0.0119389	0.990474	1	MTHFR	P42898	MTHFR
ENSG00000011021	1026.02	0.751493	0.433372	1.72927	0.0837604	0.179021	CLCN6	P51797	CLC-6
ENSG00000242349	30.7609	-0.612258	1.31462	-0.51733	0.604926	0.750375	ENSG00000242349	ENSG00000242349	ENSG00000242349
ENSG00000276470	0	NA	NA	NA	NA	NA	ENSG00000276470	ENSG00000276470	ENSG00000276470
ENSG00000278852	0	NA	NA	NA	NA	NA	ENSG00000278852	ENSG00000278852	ENSG00000278852
ENSG00000175206	59.4611	0.949649	1.43484	1.11044	NA	NA	NPPA	P01160	ANF
ENSG00000275915	0	NA	NA	NA	NA	NA	ENSG00000275915	ENSG00000275915	ENSG00000275915
ENSG00000120937	0.409791	0	1.40654	0	1	NA	NPPB	P16860	BNP
ENSG00000224904	0.125163	0	1.40292	0	1	NA	SBF1P2	ENSG00000224904	SBF1P2
ENSG00000199347	0.082721	0	1.4022	0	1	NA	RNU5E-1	ENSG00000199347	RNU5E
ENSG00000201801	0	NA	NA	NA	NA	NA	RNU5E-4P	ENSG00000201801	RNU5E-4P
ENSG00000116685	795.926	2.04317	0.604918	3.36807	0.000756974	0.0041811	KIAA2013	Q8IYS2	KIAA2013
ENSG00000083444	835.984	5.54653	0.985734	5.22927	1.70179e-07	3.43354e-06	PLOD1	A0A024R4H0	EDS6
ENSG00000116688	3297.41	-1.2427	0.473538	-2.63351	0.00845066	0.0301368	MFN2	O95140	CMT2A
ENSG00000270914	0.0296697	0	1.40224	0	1	NA	ENSG00000270914	ENSG00000270914	ENSG00000270914
ENSG00000116691	929.741	-0.0232883	0.430888	-0.0538291	0.957071	0.989035	MIIP	Q5JXC2	IIP45
ENSG00000202461	0.0890091	0	1.40219	0	1	NA	ENSG00000202461	ENSG00000202461	ENSG00000202461
ENSG00000276869	0	NA	NA	NA	NA	NA	MIR6729	ENSG00000276869	hsa-mir-6729
ENSG00000243539	0.157144	0	1.40328	0	1	NA	RN7SL649P	ENSG00000243539	RN7SL649P
ENSG00000120949	0.871465	0	1.50513	0	1	NA	TNFRSF8	A5D8T4	CD30
ENSG00000201135	0	NA	NA	NA	NA	NA	RNU6-777P	ENSG00000201135	RNU6-777P
ENSG00000227875	0.310115	0	1.4047	0	1	NA	RPL23AP89	ENSG00000227875	RPL23AP89
ENSG00000283789	0	NA	NA	NA	NA	NA	MIR7846	ENSG00000283789	hsa-mir-7846
ENSG00000028137	0.840845	0	1.48791	0	1	NA	TNFRSF1B	P20333	CD120b
ENSG00000263676	0	NA	NA	NA	NA	NA	MIR4632	ENSG00000263676	MIR4632
ENSG00000225196	0	NA	NA	NA	NA	NA	RPL10P17	ENSG00000225196	RPL10P17
ENSG00000252969	0	NA	NA	NA	NA	NA	ENSG00000252969	ENSG00000252969	ENSG00000252969
ENSG00000048707	188.649	2.44227	0.925296	2.64261	0.00822693	0.0295396	VPS13D	Q5THJ4	SCAR4
ENSG00000239149	3.36429	-1.77808	1.5115	-1.51313	0.130248	0.251599	SNORA59B	ENSG00000239149	ACA59
ENSG00000229484	0.0338424	0	1.40224	0	1	NA	ENSG00000229484	ENSG00000229484	ENSG00000229484
ENSG00000162496	30.5315	-0.28871	1.41515	0.0674204	0.946247	0.982149	DHRS3	O75911	DD83.1
ENSG00000221340	0	NA	NA	NA	NA	NA	RNU6ATAC18P	ENSG00000221340	RNU6ATAC18P
ENSG00000276830	0	NA	NA	NA	NA	NA	MIR6730	ENSG00000276830	hsa-mir-6730
ENSG00000272482	0.0504506	-0.789854	1.40232	-0.697367	0.485573	NA	ENSG00000272482	ENSG00000272482	ENSG00000272482
ENSG00000204518	0.625751	0	1.40652	0	1	NA	AADACL4	Q5VUY2	AADACL4
ENSG00000226166	0	NA	NA	NA	NA	NA	ENSG00000226166	ENSG00000226166	ENSG00000226166
ENSG00000188984	0.0593394	0	1.40221	0	1	NA	AADACL3	Q5VUY0	AADACL3
ENSG00000157330	7.97043	0	1.4148	0	1	1	C1orf158	Q5VUY5	C1orf158
ENSG00000116726	0.705379	0	1.40841	0	1	NA	PRAMEF12	O95522	PRAMEF12
[truncated: 58,012 more rows]
