# Supplementary material for: Messenger RNA transport on lysosomal vesicles maintains axonal mitochondrial homeostasis and prevents axonal degeneration
Source: Nat Neurosci. 2024 Apr 10;27(6):1087–102. doi: 10.1038/s41593-024-01619-1 (PMC11156585; doi:10.1038/s41593-024-01619-1)
Supplement: Supplementary file 4 — Gene expression changes in selected genes obtained from RNA-seq analysis, related to Figs. 2 and 3 and Extended Data Fig. 4. Genes represented in the MA plots and Venn diagrams (Figs. 2g and 3a,b and Extended Data Fig. 3a,b) were selected from Table 1 and collected in this table. Two different comparisons between two groups of genes are shown. The group name is indicated in the table title and the page tab. For each comparison, columns indicate Ensembl gene IDs (gene), mean normalized read counts across all replicates in all conditions (baseMean), magnitude of differential expression in fold changes (fold change), raw P values (pvalue), FDR (padj), gene symbols (symbol), UniProt protein IDs (uniprot) and aliases for gene symbols (alias), respectively. [file 41593_2024_1619_MOESM4_ESM.xlsm]

## Sheet: Selected_wt_axons_vs_wt_neuron
Selected_wt_axons_vs_wt_neuron
gene	baseMean	fold change	pvalue	padj	symbol	uniprot	alias
ENSG00000198888	1.74114e+06	120.98	2.36532e-32	1.07593e-28	ND1	P03886	MTND1
ENSG00000151320	241394	98.0548	8.03065e-29	1.73035e-25	AKAP6	B2RP22	ADAP100
ENSG00000198804	2.12075e+06	110.12	1.76059e-35	1.02967e-31	COX1	P00395	COI
ENSG00000198886	2.57997e+06	95.5933	5.78752e-30	1.57957e-26	ND4	H9EC08	MTND4
ENSG00000137766	10488.2	56.9676	1.60984e-36	1.09842e-32	UNC13C	Q8NB66	UNC13C
ENSG00000065978	47991.1	44.5883	1.93001e-54	7.90127e-50	YBX1	P67809	BP-8
ENSG00000197958	12243.5	46.2489	4.68659e-31	1.74422e-27	RPL12	P30050	L12
ENSG00000231500	28326.3	35.1804	1.9235e-29	4.63212e-26	RPS18	P62269	D6S218E
ENSG00000071082	16962.3	43.242	1.8447e-29	4.63212e-26	RPL31	P62899	L31
ENSG00000161970	3289.18	25.5121	2.14056e-29	4.86848e-26	RPL26	P61254	DBA11
ENSG00000196465	15583.6	30.9723	3.07124e-28	5.98731e-25	MYL6B	A0A024RB31	MLC1SA
ENSG00000122034	20314.3	26.3905	1.04288e-28	2.13472e-25	GTF3A	Q92664	AP2
ENSG00000167996	97985.7	29.9826	2.23835e-32	1.07593e-28	FTH1	A0A024R525	FHC
ENSG00000198162	2060.42	23.279	1.49354e-39	1.38903e-35	MAN1A2	O60476	MAN1B
ENSG00000100568	10957.1	21.1158	2.86365e-31	1.17235e-27	VTI1B	Q9UEU0	VTI1
ENSG00000133112	17267.8	21.8803	2.8671e-30	8.38402e-27	TPT1	A0A0B4J2C3	HRF
ENSG00000007080	4727.93	11.5875	1.02807e-30	3.23754e-27	CCDC124	A0A024R7M8	CCDC124
ENSG00000107262	11049.3	20.9758	3.42766e-46	7.01625e-42	BAG1	Q99933	BAG-1
ENSG00000197111	2996.59	16.8507	2.6834e-44	3.66186e-40	PCBP2	Q15366	HNRNPE2
ENSG00000111640	387151	25.2187	1.69646e-39	1.38903e-35	GAPDH	P04406	G3PD
ENSG00000072310	185.458	6.01898	2.77384e-12	3.72323e-10	SREBF1	P36956	IFAP2
ENSG00000112984	240.433	4.70122	2.18668e-12	3.01415e-10	KIF20A	O95235	MKLP2
ENSG00000149179	1285.37	6.6434	8.93945e-13	1.35545e-10	C11orf49	Q9H6J7	C11orf49
ENSG00000165458	53.2033	6.40321	2.25369e-12	3.07546e-10	INPPL1	O15357	OPSMD
ENSG00000182963	129.251	6.06009	2.24872e-12	3.07546e-10	GJC1	P36383	CX45
ENSG00000082996	914.558	10.4928	2.91867e-13	4.79869e-11	RNF13	O43567	EIEE73
ENSG00000106526	0.362462	0.0720465	0.799109	1	ACTR3C	Q9C0K3	ARP11
ENSG00000168288	1619.47	9.45248	2.6056e-15	6.1305e-13	MMADHC	Q9H3L0	C2orf25
ENSG00000134363	234.795	6.07362	1.80088e-13	3.16422e-11	FST	P19883	FS
ENSG00000179335	911.594	12.1577	1.84106e-13	3.22099e-11	CLK3	B3KRI8	PHCLK3
ENSG00000109079	1186.58	13.3	7.12884e-14	1.35115e-11	TNFAIP1	Q13829	B12
ENSG00000163155	68.1108	6.8713	1.12459e-12	1.65609e-10	LYSMD1	Q96S90	SB145
ENSG00000117862	1161.01	12.977	1.27415e-15	3.1235e-13	TXNDC12	O95881	AG1
ENSG00000132792	1301.2	15.2017	2.42706e-13	4.10585e-11	CTNNBL1	Q8WYA6	C20orf33
ENSG00000078618	1561.28	15.1776	5.82342e-15	1.28868e-12	NRDC	O43847	NRD1
ENSG00000170291	1112.11	13.9926	2.16154e-14	4.49195e-12	ELP5	Q8TE02	C17orf81
ENSG00000143157	1136.12	21.5459	1.26122e-12	1.82448e-10	POGK	B4DF62	BASS2
ENSG00000148053	3031.32	23.7745	1.42889e-12	2.05254e-10	NTRK2	Q16620	EIEE58
ENSG00000131043	1183.11	20.4034	1.39214e-13	2.5107e-11	AAR2	Q9Y312	C20orf4
ENSG00000100979	1657.52	32.2617	9.52174e-13	1.42788e-10	PLTP	P55058	BPIFE

## Sheet: Selected_borcs5_axon_vs_wt_axon
Selected_borcs5_axon_vs_wt_axon
gene	baseMean	fold change	pvalue	padj	symbol	uniprot	alias
ENSG00000100600	1028.75	27.3978	6.90268e-17	1.69746e-14	LGMN	Q53XC6	AEP
ENSG00000177239	1154.77	28.6659	1.33607e-14	1.85823e-12	MAN1B1	Q9UKM7	ERMAN1
ENSG00000131043	1183.11	23.5451	5.36341e-16	1.10983e-13	AAR2	Q9Y312	C20orf4
ENSG00000143157	1136.12	25.4647	4.13078e-15	6.73952e-13	POGK	B4DF62	BASS2
ENSG00000204394	1342.55	22.4684	1.20972e-14	1.71054e-12	VARS1	A0A024RCN6	G7A
ENSG00000062598	1356.15	19.8174	1.48012e-15	2.72986e-13	ELMO2	Q96JJ3	CED-12
ENSG00000130635	218.001	24.2061	8.10581e-20	2.92637e-17	COL5A1	A0A024R8E5	EDSC
ENSG00000132792	1301.2	18.6277	8.33206e-17	1.99125e-14	CTNNBL1	Q8WYA6	C20orf33
ENSG00000067082	2636.32	16.2071	7.48e-18	2.04711e-15	KLF6	D3GC14	BCD1
ENSG00000075945	4036.12	13.8053	1.90849e-20	7.89837e-18	KIFAP3	Q92845	FLA3
ENSG00000170291	1112.11	15.6981	8.71344e-17	2.05347e-14	ELP5	Q8TE02	C17orf81
ENSG00000179335	911.594	14.8872	9.01231e-17	2.09481e-14	CLK3	B3KRI8	PHCLK3
ENSG00000078618	1561.28	16.2232	4.13669e-17	1.06351e-14	NRDC	O43847	NRD1
ENSG00000030582	2494.45	14.2858	7.45921e-19	2.34385e-16	GRN	P28799	CLN11
ENSG00000112984	240.433	8.05969	5.02938e-15	7.80432e-13	KIF20A	O95235	MKLP2
ENSG00000117862	1161.01	12.5329	4.69614e-16	1.02159e-13	TXNDC12	O95881	AG1
ENSG00000068745	3300.53	5.74832	1.67129e-14	2.26867e-12	IP6K2	B2RCP4	IHPK2
ENSG00000144339	2910.99	8.77909	3.64015e-18	1.08362e-15	TMEFF2	Q9UIK5	CT120.2
ENSG00000134363	234.795	5.7118	7.20103e-15	1.08885e-12	FST	P19883	FS
ENSG00000115091	1407.21	6.06876	4.48824e-15	7.14344e-13	ACTR3	B4DXW1	ARP3
ENSG00000141698	8873.29	10.0569	8.13554e-25	6.27472e-22	NT5C3B	Q969T7	NT5C3L
ENSG00000128463	3259.52	7.30994	1.77701e-24	1.31097e-21	EMC4	A0A0S2Z598	PIG17
ENSG00000107262	11049.3	12.7345	4.87291e-34	9.18705e-31	BAG1	Q99933	BAG-1
ENSG00000198162	2060.42	12.0161	5.11522e-25	4.1331e-22	MAN1A2	O60476	MAN1B
ENSG00000136908	4276.89	10.005	6.09868e-27	6.0872e-24	DPM2	O94777	CDG1U
ENSG00000128185	12761.3	13.4831	2.22304e-24	1.57169e-21	DGCR6L	Q9BY27	DGCR6
ENSG00000137720	1116.34	18.8595	3.13504e-26	2.79975e-23	C11orf1	E9PS93	C11orf1
ENSG00000147677	9173.33	15.7999	4.40004e-28	4.97733e-25	EIF3H	O15372	EIF3S3
ENSG00000100568	10957.1	14.7202	2.39519e-26	2.25787e-23	VTI1B	Q9UEU0	VTI1
ENSG00000065978	47991.1	23.6075	3.52423e-35	8.54274e-32	YBX1	P67809	BP-8
ENSG00000111640	387151	16.1002	1.29891e-30	1.69538e-27	GAPDH	P04406	G3PD
ENSG00000137766	10488.2	35.4798	1.25965e-27	1.33585e-24	UNC13C	Q8NB66	UNC13C
ENSG00000166603	63.2443	56.5207	1.86811e-45	7.92451e-42	MC4R	P32245	BMIQ20
ENSG00000105675	31.9003	54.0973	1.65487e-38	5.61597e-35	ATP4A	P20648	ATP6A
ENSG00000127399	83.9336	51.9761	5.54173e-35	1.1754e-31	LRRC61	A0A090N7W5	HSPC295
ENSG00000166317	35.22	61.6535	3.61536e-37	1.02242e-33	SYNPO2L	Q9H987	SYNPO2L
ENSG00000178645	149.086	68.3652	2.21035e-28	2.67895e-25	C10orf53	Q8N6V4	C10orf53
ENSG00000159905	55.8526	60.4363	2.07243e-46	1.75825e-42	ZNF221	A0A087WT08	ZNF221
ENSG00000157653	74.4423	65.1018	1.25346e-45	7.08955e-42	C9orf43	A0A024R879	C9orf43
ENSG00000129824	638.781	81.4436	2.53074e-50	4.29416e-46	RPS4Y1	P22090	RPS4Y
ENSG00000111775	353233	22.9595	2.25743e-10	1.00011e-08	COX6A1	H6SG15	CMTRID
ENSG00000126267	6853.82	10.3509	1.67819e-07	3.39398e-06	COX6B1	P14854	COX6B
ENSG00000176340	10529.9	11.0791	1.54392e-07	3.1525e-06	COX8A	P10176	COX
ENSG00000167996	97985.7	11.4117	1.20186e-15	2.26591e-13	FTH1	A0A024R525	FHC
ENSG00000155980	7023.69	7.95529	0.000308381	0.00195758	KIF5A	Q12840	ALS25
ENSG00000053524	13284.6	23.7915	9.41568e-08	2.0147e-06	MCF2L2	Q86YR7	ARHGEF22
ENSG00000147684	33164	23.9791	5.05938e-15	7.80432e-13	NDUFB9	E9PH64	B22
ENSG00000104722	466633	11.3579	9.51355e-06	0.000107117	NEFM	Q9UK51	NEF3
ENSG00000071082	16962.3	19.7471	7.88702e-17	1.91181e-14	RPL31	P62899	L31
ENSG00000144713	25447.5	16.0129	1.80023e-09	6.06077e-08	RPL32	A0A024R2G7	L32
ENSG00000229117	3432.14	10.5229	4.6908e-09	1.39393e-07	RPL41	A0A024RB15	L41
ENSG00000171863	1815.44	4.51738	0.00168638	0.00814534	RPS7	P62081	DBA8
ENSG00000143947	2367.08	3.17247	0.00308932	0.0133851	RPS27A	B2RDW1	CEP80
ENSG00000114391	2456.58	6.66445	2.84177e-06	3.88238e-05	RPL24	P83731	HEL-S-310
ENSG00000131143	16329.7	7.01154	8.59007e-08	1.86867e-06	COX4I1	P13073	COX IV-1
ENSG00000173726	2522.11	2.71146	0.00142852	0.0070991	TOMM20	A0A024R3W2	MAS20
ENSG00000197958	12243.5	17.0235	1.35066e-14	1.86326e-12	RPL12	P30050	L12
ENSG00000161970	3289.18	14.0527	6.54495e-20	2.52397e-17	RPL26	P61254	DBA11
ENSG00000231500	28326.3	18.9099	1.63345e-19	5.54328e-17	RPS18	P62269	D6S218E
ENSG00000023228	1194.08	0.0205511	0.857251	0.928319	NDUFS1	P28331	CI-75Kd
ENSG00000073578	5069.68	1.69118	0.00737201	0.0271931	SDHA	P31040	CMD1GG
ENSG00000172115	3989.35	4.25363	3.14639e-05	0.000292216	CYCS	G4XXL9	CYC
ENSG00000124172	6098.93	9.87056	1.94709e-07	3.83719e-06	ATP5F1E	P56381	ATP5E
ENSG00000135390	4566.57	6.62176	4.13265e-05	0.000366943	ATP5MC2	Q06055	ATP5A
ENSG00000173436	1625.05	9.93441	9.67819e-14	1.10214e-11	MICOS10	Q5TGZ0	C1orf151
ENSG00000132305	2593.32	1.2687	0.0353509	0.092453	IMMT	Q16891	HMP
ENSG00000116459	4746.04	3.48636	0.00045963	0.00273841	ATP5PB	P24539	ATP5F1
ENSG00000167863	6438.69	12.8785	2.07436e-13	2.14621e-11	ATP5PD	O75947	APT5H
ENSG00000241837	8529.81	13.1675	7.62358e-16	1.525e-13	ATP5PO	P48047	ATP5O
ENSG00000198899	810210	31.62	6.32508e-12	4.54763e-10	ATP6	P00846	ATPase6
ENSG00000228253	22390.5	28.8566	1.54439e-09	5.3371e-08	ATP8	P03928	ATPase8
ENSG00000198804	2.12075e+06	34.1428	5.21684e-14	6.23376e-12	COX1	P00395	COI
ENSG00000198712	2.53468e+06	28.6998	3.63034e-11	2.00152e-09	COX2	P00403	COII
ENSG00000198938	1.44613e+06	32.4167	3.46946e-11	1.9429e-09	COX3	P00414	COIII
ENSG00000178741	20592.6	11.4529	2.28997e-10	1.01188e-08	COX5A	P20674	COX
ENSG00000135940	10718.5	15.2885	1.65563e-11	1.02155e-09	COX5B	P10606	COXVB
ENSG00000164919	11317.2	8.32271	6.24479e-06	7.57409e-05	COX6C	A0A024R9B7	COX6C
ENSG00000112695	19947.2	10.7023	3.19956e-06	4.29511e-05	COX7A2	H0UI06	COX7AL
ENSG00000131174	2278.54	5.30745	1.15111e-06	1.76761e-05	COX7B	P24311	APLCC
ENSG00000127184	4951.71	8.86481	1.74482e-08	4.50625e-07	COX7C	P15954	COX7C
ENSG00000198727	2.41875e+06	32.3429	5.13234e-12	3.83637e-10	CYTB	P00156	MTCYB
ENSG00000170759	10073.9	6.74553	7.18415e-05	0.000584936	KIF5B	P33176	HEL-S-61
ENSG00000168280	78118.1	16.8636	4.35095e-07	7.58756e-06	KIF5C	O60282	CDCBM2
ENSG00000198888	1.74114e+06	26.9772	1.40889e-09	4.88877e-08	ND1	P03886	MTND1
ENSG00000198763	1.1128e+06	30.5465	3.61159e-10	1.50569e-08	ND2	P03891	MTND2
ENSG00000198840	11825.1	31.8087	1.57344e-10	7.23528e-09	ND3	P03897	MTND3
ENSG00000212907	49755.4	27.2384	2.60277e-09	8.38023e-08	ND4L	P03901	MTND4L
ENSG00000198786	1.00379e+06	27.051	4.22846e-09	1.2744e-07	ND5	P03915	MTND5
ENSG00000198695	118698	22.9504	4.02912e-08	9.41343e-07	ND6	P03923	MTND6
ENSG00000125356	3248.58	8.22993	1.24977e-09	4.42716e-08	NDUFA1	O15239	CI-MWFE
ENSG00000174886	1420.53	4.25402	0.000606145	0.00345137	NDUFA11	Q86Y39	B14.7
ENSG00000184752	4048.27	11.2056	3.51136e-14	4.38094e-12	NDUFA12	Q9UI09	B17.2
ENSG00000186010	162.818	4.37072	0.000184796	0.00128298	NDUFA13	Q9P0J0	B16.6
ENSG00000131495	3716.7	13.5137	1.40549e-09	4.88695e-08	NDUFA2	O43678	B8
ENSG00000170906	1255.06	9.94712	2.65083e-07	4.95912e-06	NDUFA3	O95167	B9
ENSG00000189043	31977.3	10.1563	9.31197e-07	1.46301e-05	NDUFA4	A0A024R9Z0	CI-9k
ENSG00000128609	2550.8	7.43882	1.73042e-08	4.48271e-07	NDUFA5	A0A087X1G1	B13
ENSG00000184983	5484.64	10.3327	6.58381e-15	1.00643e-12	NDUFA6	P56556	B14
ENSG00000004779	3011.86	5.14253	6.93013e-12	4.79961e-10	NDUFAB1	O14561	ACP
ENSG00000183648	419.517	6.68229	7.13761e-06	8.42804e-05	NDUFB1	O75438	CI-MNLL
ENSG00000140990	13788.4	15.6855	4.01948e-14	4.94221e-12	NDUFB10	A8K761	MC1DN35
ENSG00000147123	6024.73	8.79693	3.70727e-09	1.15e-07	NDUFB11	Q9NX14	CI-ESSS
ENSG00000090266	1294.22	5.33697	6.26046e-07	1.04658e-05	NDUFB2	A4D1T5	AGGG
ENSG00000119013	1217.34	5.68947	2.30692e-07	4.41306e-06	NDUFB3	A0A024R413	B12
ENSG00000065518	4339.98	13.7653	2.11289e-10	9.40984e-09	NDUFB4	O95168	B15
ENSG00000136521	580.732	5.62691	7.49227e-05	0.000603937	NDUFB5	O43674	CISGDH
ENSG00000099795	3327.9	5.23034	7.91731e-06	9.17629e-05	NDUFB7	P17568	B18
ENSG00000166136	2455.27	4.65312	1.8365e-06	2.6634e-05	NDUFB8	O95169	ASHI
ENSG00000109390	1434.76	5.80439	1.16797e-08	3.20163e-07	NDUFC1	O43677	KFYI
ENSG00000151366	2889.64	3.2332	1.34498e-05	0.000143985	NDUFC2	O95298	B14.5b
ENSG00000164258	5407.13	11.2291	2.77945e-15	4.76381e-13	NDUFS4	A0A0S2Z433	AQDQ
ENSG00000168653	6675.43	8.34603	5.09431e-09	1.51119e-07	NDUFS5	O43920	CI-15k
ENSG00000145494	2091.31	7.61017	3.65502e-07	6.5077e-06	NDUFS6	O75380	CI-13kA
ENSG00000115286	3769.74	5.29035	2.43899e-06	3.3922e-05	NDUFS7	O75251	CI-20
ENSG00000110717	4324.52	3.18333	0.000487824	0.00288311	NDUFS8	O00217	CI-23k
ENSG00000160194	2040.47	11.5406	8.32386e-08	1.81775e-06	NDUFV3	P56181	CI-10k
ENSG00000100902	1436.12	8.59273	4.28887e-19	1.39949e-16	PSMA6	P60900	IOTA
ENSG00000101182	10268.5	4.47952	6.43493e-12	4.56853e-10	PSMA7	A0A0K0K1K4	C6
ENSG00000277791	3608.4	2.20582	3.50968e-06	4.64889e-05	PSMB3	P49720	HC10-II
ENSG00000136930	6173.05	6.89385	5.27945e-23	3.15086e-20	PSMB7	E9KL30	Z
ENSG00000165916	8276.73	4.29452	0.000100075	0.000767314	PSMC3	A0A140VK42	TBP1
ENSG00000099341	6994.08	3.10318	1.77572e-05	0.000181837	PSMD8	P48556	HEL-S-91n
ENSG00000142168	8975.89	5.92469	5.48756e-08	1.24984e-06	SOD1	P00441	ALS
ENSG00000184076	7287.55	6.34193	2.36171e-06	3.30367e-05	UQCR10	Q9UDW1	HSPC051
ENSG00000127540	2554.95	4.11337	2.41386e-05	0.000237028	UQCR11	O14957	0710008D09Rik
ENSG00000156467	2284.55	12.8944	4.36891e-13	4.23609e-11	UQCRB	P14927	MC3DN3
ENSG00000173660	7998.56	10.6393	3.16655e-09	9.97489e-08	UQCRH	Q567R0	QCR6
ENSG00000233954	70.5875	9.81033	2.15333e-06	3.05057e-05	UQCRHL	A0A096LP55	UQCRHL
ENSG00000164405	8433.5	15.4204	2.05169e-12	1.7494e-10	UQCRQ	O14949	MC3DN4
ENSG00000213585	6330.33	3.30926	0.000124945	0.000918176	VDAC1	A0A1L1UHR1	PORIN
ENSG00000135486	14188.3	6.11649	9.47553e-08	2.0224e-06	HNRNPA1	A0A024RB53	ALS19
ENSG00000280987	25.9963	42.4625	4.99165e-06	6.30665e-05	MATR3	A0A0R4J2E8	ALS21
ENSG00000277586	386143	10.8557	1.33618e-08	3.60432e-07	NEFL	P07196	CMT1F
ENSG00000157168	1042.78	8.48158	0.00186728	0.00885523	NRG1	A6MW56	ARIA
ENSG00000123240	4256.73	6.41178	1.10715e-08	3.05962e-07	OPTN	Q96CV9	ALS12
ENSG00000070087	2768.91	3.98749	1.51236e-10	6.99228e-09	PFN2	P35080	D3S1319E
ENSG00000104133	586.714	12.3125	NA	NA	SPG11	Q96JI7	ALS5
ENSG00000163879	681.775	7.57689	5.28344e-05	0.00045118	DNALI1	O14645	P28
ENSG00000233276	2465.19	3.04615	2.7963e-05	0.000264332	GPX1	P07203	GPXD
ENSG00000078142	594.472	8.37748	0.000369412	0.00228515	PIK3C3	A8MYT4	VPS34
ENSG00000083290	1724.05	7.18031	3.46816e-05	0.000316897	ULK2	Q8IYT8	ATG1B
ENSG00000160014	6122.05	4.12853	4.22866e-08	9.80217e-07	CALM3	Q96HY3	CALM
ENSG00000149295	364.994	9.79605	3.49189e-05	0.000318893	DRD2	A0A024R3C5	D2DR
ENSG00000087460	135929	9.76901	2.66658e-07	4.97762e-06	GNAS	A0A0S2Z3H8	AHO
ENSG00000116288	17799.9	7.76242	1.99465e-18	6.04378e-16	PARK7	Q99497	DJ-1
ENSG00000136810	3949.8	3.96027	1.26607e-05	0.000136571	TXN	P10599	TRDX
ENSG00000221983	6654.27	11.9583	3.09812e-09	9.80764e-08	UBA52	P62987	CEP52
ENSG00000170315	35099.1	7.13953	1.48787e-06	2.23023e-05	UBB	P0CG47	HEL-S-50
ENSG00000150991	79547.8	7.64478	6.81203e-20	2.55615e-17	UBC	P0CG48	HMG20
ENSG00000185651	4499.59	5.29563	1.36306e-07	2.82398e-06	UBE2L3	P68036	E2-F1
ENSG00000006125	1697.37	4.61773	1.3939e-06	2.10051e-05	AP2B1	A0A140VJE8	ADTB2
ENSG00000161203	21183.1	3.64569	2.14752e-09	7.06185e-08	AP2M1	Q96CW1	AP50
ENSG00000042753	574.267	6.29386	1.71978e-07	3.45775e-06	AP2S1	M0QYZ2	AP17
ENSG00000168002	5374.92	6.41688	1.28816e-09	4.52537e-08	POLR2G	P62487	RPB19
ENSG00000105258	7482.96	13.3489	4.92121e-12	3.72782e-10	POLR2I	P36954	RPB9
ENSG00000005075	742.023	6.05704	1.94801e-08	4.92212e-07	POLR2J	P52435	POLR2J1
ENSG00000147669	1148.8	7.79642	6.65984e-10	2.56245e-08	POLR2K	A0A024R9G0	ABC10-alpha
ENSG00000005022	4320.53	3.81949	0.000103368	0.000785822	SLC25A5	P05141	2F1
ENSG00000242485	2449.82	7.22602	6.52644e-12	4.59504e-10	MRPL20	Q9BYC9	L20mt
ENSG00000197345	3830.1	10.9731	1.5401e-12	1.33329e-10	MRPL21	Q7Z2W9	L21mt
ENSG00000108826	1542.16	2.3743	5.69716e-06	7.02539e-05	MRPL27	Q9P0M9	L27mt
ENSG00000243147	692.901	7.11433	8.95082e-08	1.93475e-06	MRPL33	O75394	C2orf1
ENSG00000171421	674.006	6.10448	2.01145e-05	0.000201835	MRPL36	Q9P0J6	BRIP1
ENSG00000169288	658.881	4.89399	1.51937e-08	4.02194e-07	MRPL1	Q9BYD6	BM022
ENSG00000116898	4665.78	17.3144	2.26864e-13	2.32894e-11	MRPS15	P82914	DC37
ENSG00000163319	804.326	6.05856	6.57397e-06	7.89435e-05	MRPS18C	D6RCM2	CGI-134
ENSG00000051382	537.166	10.8151	3.90314e-09	1.19762e-07	PIK3CB	B4DER4	P110BETA
ENSG00000102882	112.7	6.26724	7.45485e-07	1.21512e-05	MAPK3	P27361	ERK-1
ENSG00000149806	3192.89	11.4479	1.28015e-07	2.66197e-06	FAU	P35544	FAU1
ENSG00000148303	3518.9	3.8062	8.9603e-07	1.41695e-05	RPL7A	P62424	L7A
ENSG00000198755	6240.89	7.48991	5.8649e-08	1.32485e-06	RPL10A	P62906	CSA19
ENSG00000142676	1837.48	9.13271	5.28554e-09	1.55703e-07	RPL11	P62913	DBA7
ENSG00000167526	10582.5	5.94038	5.04034e-08	1.15418e-06	RPL13	A8K4C8	BBC1
ENSG00000142541	11547.7	8.14607	2.32239e-07	4.43766e-06	RPL13A	P40429	L13A
ENSG00000188846	7208.02	11.3969	2.18878e-15	3.86867e-13	RPL14	P50914	CAG-ISL-7
ENSG00000174748	14036.7	3.24486	4.6294e-09	1.3781e-07	RPL15	A0A024R2Q4	DBA12
ENSG00000063177	4816.98	8.72994	1.72136e-08	4.47253e-07	RPL18	A0A024QZD1	DBA18
ENSG00000105640	5588.34	10.7844	2.10154e-09	6.95107e-08	RPL18A	Q02543	L18A
ENSG00000108298	25997.9	19.1193	5.38513e-23	3.15086e-20	RPL19	P84098	L19
ENSG00000122026	6793.71	9.67795	9.85326e-08	2.08466e-06	RPL21	P46778	HYPT12
ENSG00000116251	2476.35	6.085	4.73853e-06	6.04992e-05	RPL22	P35268	EAP
ENSG00000125691	2265.69	13.0897	4.84183e-16	1.03995e-13	RPL23	A0A024R1Q8	L23
ENSG00000198242	10509.6	22.6338	4.40759e-21	1.91764e-18	RPL23A	P62750	L23A
ENSG00000131469	2188.48	8.28396	1.20096e-07	2.51579e-06	RPL27	A0A024R1V4	DBA16
ENSG00000166441	3418.68	12.1266	3.83747e-10	1.59081e-08	RPL27A	P46776	L27A
ENSG00000108107	868.248	4.76418	0.000540241	0.00313524	RPL28	P46779	L28
ENSG00000162244	16672	12.8771	1.4846e-12	1.29183e-10	RPL29	P47914	HIP
ENSG00000100316	20668.9	7.33653	6.73651e-07	1.11845e-05	RPL3	P39023	ASC-1
ENSG00000156482	1714.96	9.79055	2.34199e-10	1.03218e-08	RPL30	A0A024R9D3	L30
ENSG00000109475	3271.89	11.5482	3.1644e-10	1.3457e-08	RPL34	A0A024RDH8	L34
ENSG00000136942	6208.7	12.9632	2.35987e-11	1.37602e-09	RPL35	P42766	DBA19
ENSG00000182899	3640.66	11.3423	1.76494e-09	5.96565e-08	RPL35A	P18077	DBA5
ENSG00000130255	6197.45	13.3911	1.08791e-09	3.89445e-08	RPL36	Q9Y3U8	L36
ENSG00000145592	4491.14	13.4965	1.59156e-15	2.90383e-13	RPL37	P61927	L37
ENSG00000197756	13392	18.8654	5.45509e-12	4.00701e-10	RPL37A	P61513	L37A
ENSG00000172809	7298.36	10.9001	5.00198e-07	8.60787e-06	RPL38	A0A024R8P8	L38
ENSG00000198918	1823.1	16.4944	1.11938e-08	3.07951e-07	RPL39	P62891	L39
ENSG00000174444	15924.1	6.88066	7.34579e-12	4.96587e-10	RPL4	P36578	L4
ENSG00000122406	10220	6.26437	2.42033e-08	5.97789e-07	RPL5	A2RUM7	L5
ENSG00000089009	5009.22	6.14798	1.47607e-07	3.03219e-06	RPL6	A0A024RBK3	L6
ENSG00000147604	12898	14.0491	6.80365e-17	1.69746e-14	RPL7	P18124	L7
ENSG00000161016	30786.1	14.2601	1.0445e-23	6.56407e-21	RPL8	P62917	L8
ENSG00000163682	3539.4	4.28527	2.57527e-06	3.55551e-05	RPL9	P32969	L9
ENSG00000137818	16697.6	13.7063	6.19859e-11	3.22631e-09	RPLP1	A0A024R608	LP1
ENSG00000177600	5063.43	13.8687	7.61282e-10	2.88335e-08	RPLP2	A0A024RCA7	D11S2243E
ENSG00000142534	9781.58	14.2319	6.80936e-12	4.7353e-10	RPS11	P62280	S11
ENSG00000112306	3539.19	15.3119	6.29924e-13	5.93808e-11	RPS12	P25398	S12
ENSG00000110700	7006.67	19.728	7.28853e-18	2.02741e-15	RPS13	P62277	S13
ENSG00000164587	7095.88	8.85072	6.57462e-11	3.39083e-09	RPS14	P62263	EMTB
ENSG00000115268	5555.6	6.09024	3.78827e-07	6.72379e-06	RPS15	P62841	RIG
ENSG00000134419	1322.08	9.19302	6.36053e-07	1.06121e-05	RPS15A	B2R4W8	DBA20
ENSG00000105193	1984.13	8.51901	2.30333e-08	5.70554e-07	RPS16	P62249	S16
ENSG00000105372	6058.49	3.64868	0.000359974	0.0022382	RPS19	B0ZBD0	DBA
ENSG00000140988	33911.5	13.886	5.05288e-17	1.27966e-14	RPS2	P15880	LLREP3
ENSG00000008988	4394.51	13.0501	1.89661e-11	1.1412e-09	RPS20	P60866	S20
ENSG00000171858	1620.74	12.3517	3.95482e-07	6.99015e-06	RPS21	P63220	HLDF
ENSG00000186468	5572.33	12.5645	2.56337e-12	2.14263e-10	RPS23	A8K517	BTDD
ENSG00000138326	12073	13.301	6.89048e-09	1.99518e-07	RPS24	P62847	DBA3
ENSG00000118181	7500.94	16.4561	3.30565e-13	3.22929e-11	RPS25	P62851	S25
ENSG00000177954	1821.85	6.04641	1.27742e-05	0.00013762	RPS27	P42677	DBA17
ENSG00000233927	1255.21	7.71001	2.19576e-08	5.47101e-07	RPS28	B2R4R9	DBA15
ENSG00000213741	2038.16	17.5084	4.04754e-09	1.23059e-07	RPS29	P62273	DBA13
ENSG00000145425	8243.04	11.1824	3.66711e-09	1.14172e-07	RPS3A	P61247	FTE1
ENSG00000198034	9609.21	12.1091	5.45684e-18	1.56935e-15	RPS4X	B2R491	CCG2
ENSG00000083845	7148.31	7.27282	1.77723e-09	5.99523e-08	RPS5	A0A024R4Q8	S5
ENSG00000137154	10356.3	12.6679	6.39081e-12	4.55627e-10	RPS6	A2A3R6	S6
ENSG00000142937	7822.44	13.32	2.37832e-16	5.30991e-14	RPS8	P62241	S8
ENSG00000170889	2867.41	4.86393	3.5872e-08	8.48921e-07	RPS9	A0A024R4M0	S9
ENSG00000099821	964.756	4.46824	0.00215331	0.00995296	POLRMT	O00411	APOLMT
ENSG00000108064	431.721	2.7251	0.0893259	0.18826	TFAM	Q00059	MTDPS15
